# Supplementary material for: In Vitro and In Vivo Pharmacological Characterization of a Novel TRPM8 Inhibitor Chemotype Identified by Small-Scale Preclinical Screening
Source: Int J Mol Sci. 2022 Feb 13;23(4):2070. doi: 10.3390/ijms23042070 (PMC8877448; doi:10.3390/ijms23042070)
Supplement: Supplementary file 1 [file ijms-23-02070-s001.zip]

Archive with 4 entries (4 files):
- FASTA alignments.fasta
- hTRPM8_BB0322703.pdb
- hTRPM8_BB0322720.pdb
- Table S1.pdf
