# Supplementary material for: In Vitro and In Vivo Pharmacological Characterization of a Novel TRPM8 Inhibitor Chemotype Identified by Small-Scale Preclinical Screening
Source: Int J Mol Sci. 2022 Feb 13;23(4):2070. doi: 10.3390/ijms23042070 (PMC8877448; doi:10.3390/ijms23042070)
Supplement: Supplementary file 1 [file ijms-23-02070-s001.zip › hTRPM8_BB0322703.pdb]

TITLE     hTRPM8_BB0322703
REMARK   4      COMPLIES WITH FORMAT V. 3.0, 1-DEC-2006
REMARK 888
REMARK 888 WRITTEN BY MAESTRO (A PRODUCT OF SCHRODINGER, LLC)
ATOM      1  CH3 ACE     1     -56.662  11.723 -15.148  1.00  0.00           C  
ATOM      2  C   ACE     1     -55.430  12.099 -14.326  1.00  0.00           C  
ATOM      3  O   ACE     1     -55.553  12.724 -13.284  1.00  0.00           O  
ATOM      4  H1  ACE     1     -57.486  11.434 -14.496  1.00  0.00           H  
ATOM      5  H2  ACE     1     -57.048  12.602 -15.666  1.00  0.00           H  
ATOM      6  H3  ACE     1     -56.361  10.975 -15.881  1.00  0.00           H  
ATOM      7  N   NMA   101     -41.221   2.802  -4.826  1.00  0.00           N  
ATOM      8  N   NMA   101       2.448  42.379  -4.915  1.00  0.00           N  
ATOM      9  N   NMA   101      41.633  -1.142  -3.965  1.00  0.00           N  
ATOM     10  N   NMA   101      -2.242 -42.510  -4.481  1.00  0.00           N  
ATOM     11  CA  NMA   101     -42.223   3.237  -3.875  1.00  0.00           C  
ATOM     12  CA  NMA   101       3.192  42.594  -3.689  1.00  0.00           C  
ATOM     13  CA  NMA   101      42.402  -1.385  -2.771  1.00  0.00           C  
ATOM     14  CA  NMA   101      -2.957 -42.764  -3.238  1.00  0.00           C  
ATOM     15  H   NMA   101     -41.116   3.269  -5.716  1.00  0.00           H  
ATOM     16  HA1 NMA   101     -42.200   2.716  -2.918  1.00  0.00           H  
ATOM     17  HA2 NMA   101     -42.200   4.322  -3.777  1.00  0.00           H  
ATOM     18  HA3 NMA   101     -43.215   2.909  -4.185  1.00  0.00           H  
ATOM     19  H   NMA   101       2.867  42.469  -5.830  1.00  0.00           H  
ATOM     20  HA1 NMA   101       3.038  41.820  -2.938  1.00  0.00           H  
ATOM     21  HA2 NMA   101       4.257  42.727  -3.883  1.00  0.00           H  
ATOM     22  HA3 NMA   101       2.892  43.496  -3.157  1.00  0.00           H  
ATOM     23  H   NMA   101      41.324  -0.221  -4.241  1.00  0.00           H  
ATOM     24  HA1 NMA   101      42.271  -2.399  -2.394  1.00  0.00           H  
ATOM     25  HA2 NMA   101      43.465  -1.228  -2.954  1.00  0.00           H  
ATOM     26  HA3 NMA   101      41.984  -0.688  -2.045  1.00  0.00           H  
ATOM     27  H   NMA   101      -2.535 -42.639  -5.439  1.00  0.00           H  
ATOM     28  HA1 NMA   101      -2.409 -42.371  -2.382  1.00  0.00           H  
ATOM     29  HA2 NMA   101      -3.853 -42.149  -3.325  1.00  0.00           H  
ATOM     30  HA3 NMA   101      -3.181 -43.822  -3.098  1.00  0.00           H  
ATOM     31  CH3 ACE   722       8.740  54.106 -13.848  1.00  0.00           C  
ATOM     32  CH3 ACE   722      56.104 -12.145 -13.222  1.00  0.00           C  
ATOM     33  CH3 ACE   722     -10.868 -56.654 -12.893  1.00  0.00           C  
ATOM     34  C   ACE   722      10.082  53.416 -13.512  1.00  0.00           C  
ATOM     35  C   ACE   722      54.648 -12.429 -12.861  1.00  0.00           C  
ATOM     36  C   ACE   722     -11.600 -55.305 -12.763  1.00  0.00           C  
ATOM     37  O   ACE   722      10.841  54.000 -12.744  1.00  0.00           O  
ATOM     38  O   ACE   722      54.424 -12.683 -11.709  1.00  0.00           O  
ATOM     39  O   ACE   722     -12.321 -55.121 -11.751  1.00  0.00           O  
ATOM     40  H1  ACE   722       8.107  53.313 -14.246  1.00  0.00           H  
ATOM     41  H2  ACE   722       8.281  54.516 -12.949  1.00  0.00           H  
ATOM     42  H3  ACE   722       8.931  54.951 -14.509  1.00  0.00           H  
ATOM     43  H1  ACE   722      56.588 -11.611 -12.404  1.00  0.00           H  
ATOM     44  H2  ACE   722      56.662 -12.982 -13.641  1.00  0.00           H  
ATOM     45  H3  ACE   722      56.147 -11.268 -13.868  1.00  0.00           H  
ATOM     46  H1  ACE   722     -10.839 -56.985 -13.931  1.00  0.00           H  
ATOM     47  H2  ACE   722      -9.857 -56.372 -12.600  1.00  0.00           H  
ATOM     48  H3  ACE   722     -11.264 -57.440 -12.249  1.00  0.00           H  
ATOM     49  N   NMA   912      -6.434  -3.932  15.529  1.00  0.00           N  
ATOM     50  N   NMA   912      -3.939   6.026  16.001  1.00  0.00           N  
ATOM     51  N   NMA   912       5.632   3.577  15.432  1.00  0.00           N  
ATOM     52  N   NMA   912       3.774  -6.347  15.907  1.00  0.00           N  
ATOM     53  CA  NMA   912      -6.013  -3.093  16.704  1.00  0.00           C  
ATOM     54  CA  NMA   912      -3.435   5.558  17.237  1.00  0.00           C  
ATOM     55  CA  NMA   912       5.393   2.779  16.682  1.00  0.00           C  
ATOM     56  CA  NMA   912       3.033  -5.536  16.766  1.00  0.00           C  
ATOM     57  H   NMA   912      -6.901  -3.399  14.809  1.00  0.00           H  
ATOM     58  HA1 NMA   912      -5.271  -3.611  17.311  1.00  0.00           H  
ATOM     59  HA2 NMA   912      -5.549  -2.147  16.425  1.00  0.00           H  
ATOM     60  HA3 NMA   912      -6.866  -2.916  17.359  1.00  0.00           H  
ATOM     61  H   NMA   912      -3.232   6.453  15.420  1.00  0.00           H  
ATOM     62  HA1 NMA   912      -2.386   5.806  17.397  1.00  0.00           H  
ATOM     63  HA2 NMA   912      -4.021   5.940  18.073  1.00  0.00           H  
ATOM     64  HA3 NMA   912      -3.556   4.500  17.469  1.00  0.00           H  
ATOM     65  H   NMA   912       5.975   3.187  14.566  1.00  0.00           H  
ATOM     66  HA1 NMA   912       4.321   2.580  16.705  1.00  0.00           H  
ATOM     67  HA2 NMA   912       5.882   1.806  16.634  1.00  0.00           H  
ATOM     68  HA3 NMA   912       5.654   3.379  17.553  1.00  0.00           H  
ATOM     69  H   NMA   912       3.209  -6.923  15.299  1.00  0.00           H  
ATOM     70  HA1 NMA   912       2.580  -4.728  16.191  1.00  0.00           H  
ATOM     71  HA2 NMA   912       2.199  -6.141  17.124  1.00  0.00           H  
ATOM     72  HA3 NMA   912       3.590  -5.009  17.540  1.00  0.00           H  
ATOM     73  CH3 ACE   950      13.213 -21.386  24.479  1.00  0.00           C  
ATOM     74  CH3 ACE   950     -21.851 -12.385  24.705  1.00  0.00           C  
ATOM     75  CH3 ACE   950     -12.467  21.247  24.420  1.00  0.00           C  
ATOM     76  CH3 ACE   950      20.857  12.915  24.726  1.00  0.00           C  
ATOM     77  C   ACE   950      12.543 -21.797  23.197  1.00  0.00           C  
ATOM     78  C   ACE   950     -21.821 -12.093  23.197  1.00  0.00           C  
ATOM     79  C   ACE   950     -12.006  21.718  23.021  1.00  0.00           C  
ATOM     80  C   ACE   950      21.198  12.298  23.278  1.00  0.00           C  
ATOM     81  O   ACE   950      12.884 -22.844  22.635  1.00  0.00           O  
ATOM     82  O   ACE   950     -22.567 -12.735  22.501  1.00  0.00           O  
ATOM     83  O   ACE   950     -12.570  22.633  22.483  1.00  0.00           O  
ATOM     84  O   ACE   950      22.263  12.624  22.819  1.00  0.00           O  
ATOM     85  H1  ACE   950      13.009 -22.220  25.150  1.00  0.00           H  
ATOM     86  H2  ACE   950      14.284 -21.194  24.406  1.00  0.00           H  
ATOM     87  H3  ACE   950      12.901 -20.436  24.912  1.00  0.00           H  
ATOM     88  H1  ACE   950     -20.793 -12.562  24.894  1.00  0.00           H  
ATOM     89  H2  ACE   950     -22.111 -11.560  25.368  1.00  0.00           H  
ATOM     90  H3  ACE   950     -22.379 -13.280  25.036  1.00  0.00           H  
ATOM     91  H1  ACE   950     -11.569  21.133  25.027  1.00  0.00           H  
ATOM     92  H2  ACE   950     -13.223  21.917  24.830  1.00  0.00           H  
ATOM     93  H3  ACE   950     -12.971  20.282  24.461  1.00  0.00           H  
ATOM     94  H1  ACE   950      20.925  12.219  25.562  1.00  0.00           H  
ATOM     95  H2  ACE   950      21.555  13.742  24.850  1.00  0.00           H  
ATOM     96  H3  ACE   950      19.801  13.177  24.788  1.00  0.00           H  
TER      97      ACE   950
ATOM     98  N   LEU A 723     -54.251  11.716 -14.806  1.00  0.00           N  
ATOM     99  CA  LEU A 723     -52.957  12.093 -14.239  1.00  0.00           C  
ATOM    100  C   LEU A 723     -52.001  12.640 -15.263  1.00  0.00           C  
ATOM    101  O   LEU A 723     -50.939  13.191 -14.901  1.00  0.00           O  
ATOM    102  CB  LEU A 723     -52.447  10.897 -13.454  1.00  0.00           C  
ATOM    103  CG  LEU A 723     -51.188  11.131 -12.635  1.00  0.00           C  
ATOM    104  CD1 LEU A 723     -51.404  10.453 -11.254  1.00  0.00           C  
ATOM    105  CD2 LEU A 723     -49.859  10.587 -13.308  1.00  0.00           C  
ATOM    106  HB2 LEU A 723     -53.251  10.778 -12.728  1.00  0.00           H  
ATOM    107  HB3 LEU A 723     -52.305   9.987 -14.037  1.00  0.00           H  
ATOM    108  HG  LEU A 723     -51.106  12.189 -12.388  1.00  0.00           H  
ATOM    109 HD11 LEU A 723     -50.531  10.499 -10.604  1.00  0.00           H  
ATOM    110 HD12 LEU A 723     -52.299  10.870 -10.793  1.00  0.00           H  
ATOM    111 HD13 LEU A 723     -51.527   9.380 -11.399  1.00  0.00           H  
ATOM    112 HD21 LEU A 723     -49.021  10.838 -12.658  1.00  0.00           H  
ATOM    113 HD22 LEU A 723     -49.793   9.500 -13.261  1.00  0.00           H  
ATOM    114 HD23 LEU A 723     -49.590  11.037 -14.263  1.00  0.00           H  
ATOM    115  H   LEU A 723     -54.235  11.275 -15.715  1.00  0.00           H  
ATOM    116  HA  LEU A 723     -53.055  12.918 -13.533  1.00  0.00           H  
ATOM    117  N   LEU A 724     -52.314  12.556 -16.544  1.00  0.00           N  
ATOM    118  CA  LEU A 724     -51.652  13.065 -17.802  1.00  0.00           C  
ATOM    119  C   LEU A 724     -50.507  12.218 -18.218  1.00  0.00           C  
ATOM    120  O   LEU A 724     -49.629  11.871 -17.416  1.00  0.00           O  
ATOM    121  CB  LEU A 724     -51.205  14.543 -17.758  1.00  0.00           C  
ATOM    122  CG  LEU A 724     -52.137  15.629 -18.183  1.00  0.00           C  
ATOM    123  CD1 LEU A 724     -53.448  15.651 -17.441  1.00  0.00           C  
ATOM    124  CD2 LEU A 724     -51.588  17.044 -18.411  1.00  0.00           C  
ATOM    125  HB2 LEU A 724     -50.856  14.791 -16.756  1.00  0.00           H  
ATOM    126  HB3 LEU A 724     -50.392  14.734 -18.458  1.00  0.00           H  
ATOM    127  HG  LEU A 724     -52.476  15.274 -19.156  1.00  0.00           H  
ATOM    128 HD11 LEU A 724     -53.993  14.707 -17.449  1.00  0.00           H  
ATOM    129 HD12 LEU A 724     -53.218  15.908 -16.407  1.00  0.00           H  
ATOM    130 HD13 LEU A 724     -54.245  16.317 -17.771  1.00  0.00           H  
ATOM    131 HD21 LEU A 724     -50.884  17.095 -19.242  1.00  0.00           H  
ATOM    132 HD22 LEU A 724     -52.347  17.798 -18.621  1.00  0.00           H  
ATOM    133 HD23 LEU A 724     -51.103  17.389 -17.498  1.00  0.00           H  
ATOM    134  HA  LEU A 724     -52.420  12.919 -18.562  1.00  0.00           H  
ATOM    135  H   LEU A 724     -53.163  12.032 -16.703  1.00  0.00           H  
ATOM    136  N   TRP A 725     -50.364  11.904 -19.512  1.00  0.00           N  
ATOM    137  CA  TRP A 725     -49.422  11.010 -20.137  1.00  0.00           C  
ATOM    138  C   TRP A 725     -47.973  11.264 -19.838  1.00  0.00           C  
ATOM    139  O   TRP A 725     -47.210  10.310 -19.456  1.00  0.00           O  
ATOM    140  CB  TRP A 725     -49.599  11.064 -21.671  1.00  0.00           C  
ATOM    141  CG  TRP A 725     -48.856  10.038 -22.525  1.00  0.00           C  
ATOM    142  CD1 TRP A 725     -49.249   8.807 -22.801  1.00  0.00           C  
ATOM    143  CD2 TRP A 725     -47.544  10.261 -23.180  1.00  0.00           C  
ATOM    144  NE1 TRP A 725     -48.421   8.279 -23.770  1.00  0.00           N  
ATOM    145  CE2 TRP A 725     -47.345   9.103 -24.092  1.00  0.00           C  
ATOM    146  CE3 TRP A 725     -46.496  11.232 -23.170  1.00  0.00           C  
ATOM    147  CZ2 TRP A 725     -46.253   9.080 -24.937  1.00  0.00           C  
ATOM    148  CZ3 TRP A 725     -45.332  11.186 -24.005  1.00  0.00           C  
ATOM    149  CH2 TRP A 725     -45.216  10.034 -24.891  1.00  0.00           C  
ATOM    150  HB2 TRP A 725     -50.601  10.778 -21.989  1.00  0.00           H  
ATOM    151  HB3 TRP A 725     -49.349  12.086 -21.956  1.00  0.00           H  
ATOM    152  HD1 TRP A 725     -50.092   8.393 -22.269  1.00  0.00           H  
ATOM    153  HE1 TRP A 725     -48.498   7.325 -24.090  1.00  0.00           H  
ATOM    154  HE3 TRP A 725     -46.720  12.172 -22.687  1.00  0.00           H  
ATOM    155  HZ2 TRP A 725     -45.983   8.205 -25.508  1.00  0.00           H  
ATOM    156  HZ3 TRP A 725     -44.599  11.978 -23.949  1.00  0.00           H  
ATOM    157  HH2 TRP A 725     -44.329   9.983 -25.505  1.00  0.00           H  
ATOM    158  H   TRP A 725     -51.204  12.128 -20.028  1.00  0.00           H  
ATOM    159  HA  TRP A 725     -49.708  10.029 -19.758  1.00  0.00           H  
ATOM    160  N   TYR A 726     -47.675  12.517 -19.821  1.00  0.00           N  
ATOM    161  CA  TYR A 726     -46.326  13.070 -19.661  1.00  0.00           C  
ATOM    162  C   TYR A 726     -45.551  12.628 -18.450  1.00  0.00           C  
ATOM    163  O   TYR A 726     -44.324  12.386 -18.411  1.00  0.00           O  
ATOM    164  CB  TYR A 726     -46.436  14.628 -19.855  1.00  0.00           C  
ATOM    165  CG  TYR A 726     -46.839  15.111 -21.276  1.00  0.00           C  
ATOM    166  CD1 TYR A 726     -48.251  15.257 -21.600  1.00  0.00           C  
ATOM    167  CD2 TYR A 726     -45.900  15.255 -22.355  1.00  0.00           C  
ATOM    168  CE1 TYR A 726     -48.681  15.508 -22.955  1.00  0.00           C  
ATOM    169  CE2 TYR A 726     -46.304  15.497 -23.702  1.00  0.00           C  
ATOM    170  CZ  TYR A 726     -47.692  15.674 -23.935  1.00  0.00           C  
ATOM    171  OH  TYR A 726     -48.041  15.622 -25.234  1.00  0.00           O  
ATOM    172  H   TYR A 726     -48.337  13.256 -20.010  1.00  0.00           H  
ATOM    173  HA  TYR A 726     -45.778  12.612 -20.484  1.00  0.00           H  
ATOM    174  HB3 TYR A 726     -45.495  15.140 -19.657  1.00  0.00           H  
ATOM    175  HB2 TYR A 726     -47.198  15.042 -19.194  1.00  0.00           H  
ATOM    176  HD1 TYR A 726     -48.952  15.280 -20.778  1.00  0.00           H  
ATOM    177  HD2 TYR A 726     -44.838  15.150 -22.190  1.00  0.00           H  
ATOM    178  HE1 TYR A 726     -49.725  15.614 -23.208  1.00  0.00           H  
ATOM    179  HE2 TYR A 726     -45.658  15.502 -24.568  1.00  0.00           H  
ATOM    180  HH  TYR A 726     -48.974  15.682 -25.370  1.00  0.00           H  
ATOM    181  N   TYR A 727     -46.244  12.577 -17.348  1.00  0.00           N  
ATOM    182  CA  TYR A 727     -45.796  12.303 -15.985  1.00  0.00           C  
ATOM    183  C   TYR A 727     -45.666  10.853 -15.576  1.00  0.00           C  
ATOM    184  O   TYR A 727     -44.670  10.533 -14.927  1.00  0.00           O  
ATOM    185  CB  TYR A 727     -46.828  13.007 -15.097  1.00  0.00           C  
ATOM    186  CG  TYR A 727     -46.859  14.532 -15.284  1.00  0.00           C  
ATOM    187  CD1 TYR A 727     -45.825  15.394 -14.763  1.00  0.00           C  
ATOM    188  CD2 TYR A 727     -47.936  15.096 -15.983  1.00  0.00           C  
ATOM    189  CE1 TYR A 727     -45.906  16.785 -14.968  1.00  0.00           C  
ATOM    190  CE2 TYR A 727     -47.962  16.480 -16.255  1.00  0.00           C  
ATOM    191  CZ  TYR A 727     -46.982  17.343 -15.728  1.00  0.00           C  
ATOM    192  OH  TYR A 727     -46.886  18.648 -15.940  1.00  0.00           O  
ATOM    193  H   TYR A 727     -47.208  12.820 -17.526  1.00  0.00           H  
ATOM    194  HA  TYR A 727     -44.816  12.753 -15.829  1.00  0.00           H  
ATOM    195  HB3 TYR A 727     -46.608  12.879 -14.038  1.00  0.00           H  
ATOM    196  HB2 TYR A 727     -47.879  12.728 -15.171  1.00  0.00           H  
ATOM    197  HD1 TYR A 727     -44.878  15.042 -14.382  1.00  0.00           H  
ATOM    198  HD2 TYR A 727     -48.743  14.593 -16.496  1.00  0.00           H  
ATOM    199  HE1 TYR A 727     -45.080  17.335 -14.543  1.00  0.00           H  
ATOM    200  HE2 TYR A 727     -48.660  16.901 -16.963  1.00  0.00           H  
ATOM    201  HH  TYR A 727     -47.758  18.972 -16.104  1.00  0.00           H  
ATOM    202  N   VAL A 728     -46.518  10.051 -16.118  1.00  0.00           N  
ATOM    203  CA  VAL A 728     -46.425   8.635 -16.072  1.00  0.00           C  
ATOM    204  C   VAL A 728     -45.244   8.200 -16.977  1.00  0.00           C  
ATOM    205  O   VAL A 728     -44.308   7.606 -16.465  1.00  0.00           O  
ATOM    206  CB  VAL A 728     -47.744   7.954 -16.502  1.00  0.00           C  
ATOM    207  CG1 VAL A 728     -47.540   6.372 -16.371  1.00  0.00           C  
ATOM    208  CG2 VAL A 728     -49.035   8.486 -15.912  1.00  0.00           C  
ATOM    209  H   VAL A 728     -47.313  10.396 -16.638  1.00  0.00           H  
ATOM    210  HA  VAL A 728     -46.183   8.286 -15.068  1.00  0.00           H  
ATOM    211  HB  VAL A 728     -47.910   8.109 -17.568  1.00  0.00           H  
ATOM    212 HG11 VAL A 728     -48.533   5.966 -16.561  1.00  0.00           H  
ATOM    213 HG12 VAL A 728     -46.857   5.891 -17.071  1.00  0.00           H  
ATOM    214 HG13 VAL A 728     -47.466   6.051 -15.331  1.00  0.00           H  
ATOM    215 HG21 VAL A 728     -49.926   8.039 -16.354  1.00  0.00           H  
ATOM    216 HG22 VAL A 728     -49.237   8.380 -14.846  1.00  0.00           H  
ATOM    217 HG23 VAL A 728     -49.135   9.547 -16.140  1.00  0.00           H  
ATOM    218  N   ALA A 729     -45.160   8.678 -18.211  1.00  0.00           N  
ATOM    219  CA  ALA A 729     -44.064   8.508 -19.137  1.00  0.00           C  
ATOM    220  C   ALA A 729     -42.735   9.016 -18.682  1.00  0.00           C  
ATOM    221  O   ALA A 729     -41.724   8.421 -19.016  1.00  0.00           O  
ATOM    222  CB  ALA A 729     -44.325   9.208 -20.554  1.00  0.00           C  
ATOM    223  HB1 ALA A 729     -45.216   8.840 -21.063  1.00  0.00           H  
ATOM    224  HB2 ALA A 729     -44.557  10.273 -20.514  1.00  0.00           H  
ATOM    225  HB3 ALA A 729     -43.510   9.074 -21.266  1.00  0.00           H  
ATOM    226  H   ALA A 729     -45.782   9.442 -18.433  1.00  0.00           H  
ATOM    227  HA  ALA A 729     -43.949   7.436 -19.296  1.00  0.00           H  
ATOM    228  N   PHE A 730     -42.660  10.068 -17.892  1.00  0.00           N  
ATOM    229  CA  PHE A 730     -41.463  10.556 -17.181  1.00  0.00           C  
ATOM    230  C   PHE A 730     -41.057   9.563 -16.042  1.00  0.00           C  
ATOM    231  O   PHE A 730     -40.010   8.936 -16.139  1.00  0.00           O  
ATOM    232  CB  PHE A 730     -41.710  11.935 -16.565  1.00  0.00           C  
ATOM    233  CG  PHE A 730     -40.504  12.620 -15.961  1.00  0.00           C  
ATOM    234  CD1 PHE A 730     -39.641  13.232 -16.862  1.00  0.00           C  
ATOM    235  CD2 PHE A 730     -40.340  12.629 -14.573  1.00  0.00           C  
ATOM    236  CE1 PHE A 730     -38.624  14.022 -16.296  1.00  0.00           C  
ATOM    237  CE2 PHE A 730     -39.360  13.392 -14.030  1.00  0.00           C  
ATOM    238  CZ  PHE A 730     -38.498  14.145 -14.906  1.00  0.00           C  
ATOM    239  H   PHE A 730     -43.540  10.551 -17.778  1.00  0.00           H  
ATOM    240  HA  PHE A 730     -40.542  10.649 -17.755  1.00  0.00           H  
ATOM    241  HB3 PHE A 730     -42.575  11.867 -15.905  1.00  0.00           H  
ATOM    242  HB2 PHE A 730     -42.112  12.607 -17.323  1.00  0.00           H  
ATOM    243  HD1 PHE A 730     -39.866  13.127 -17.913  1.00  0.00           H  
ATOM    244  HD2 PHE A 730     -41.015  12.113 -13.906  1.00  0.00           H  
ATOM    245  HE1 PHE A 730     -37.906  14.480 -16.961  1.00  0.00           H  
ATOM    246  HE2 PHE A 730     -39.211  13.471 -12.964  1.00  0.00           H  
ATOM    247  HZ  PHE A 730     -37.753  14.785 -14.457  1.00  0.00           H  
ATOM    248  N   PHE A 731     -41.888   9.391 -14.967  1.00  0.00           N  
ATOM    249  CA  PHE A 731     -41.617   8.622 -13.795  1.00  0.00           C  
ATOM    250  C   PHE A 731     -41.683   7.060 -14.085  1.00  0.00           C  
ATOM    251  O   PHE A 731     -41.438   6.303 -13.161  1.00  0.00           O  
ATOM    252  CB  PHE A 731     -42.630   9.038 -12.739  1.00  0.00           C  
ATOM    253  CG  PHE A 731     -42.269  10.220 -11.908  1.00  0.00           C  
ATOM    254  CD1 PHE A 731     -43.032  11.415 -11.980  1.00  0.00           C  
ATOM    255  CD2 PHE A 731     -41.164  10.102 -10.999  1.00  0.00           C  
ATOM    256  CE1 PHE A 731     -42.682  12.452 -11.088  1.00  0.00           C  
ATOM    257  CE2 PHE A 731     -40.826  11.211 -10.263  1.00  0.00           C  
ATOM    258  CZ  PHE A 731     -41.644  12.289 -10.125  1.00  0.00           C  
ATOM    259  H   PHE A 731     -42.683  10.014 -14.955  1.00  0.00           H  
ATOM    260  HA  PHE A 731     -40.603   8.765 -13.422  1.00  0.00           H  
ATOM    261  HB3 PHE A 731     -42.779   8.182 -12.081  1.00  0.00           H  
ATOM    262  HB2 PHE A 731     -43.658   9.211 -13.056  1.00  0.00           H  
ATOM    263  HD1 PHE A 731     -43.973  11.463 -12.508  1.00  0.00           H  
ATOM    264  HD2 PHE A 731     -40.444   9.297 -10.968  1.00  0.00           H  
ATOM    265  HE1 PHE A 731     -43.268  13.359 -11.086  1.00  0.00           H  
ATOM    266  HE2 PHE A 731     -39.997  11.202  -9.570  1.00  0.00           H  
ATOM    267  HZ  PHE A 731     -41.347  13.093  -9.468  1.00  0.00           H  
ATOM    268  N   THR A 732     -41.745   6.600 -15.337  1.00  0.00           N  
ATOM    269  CA  THR A 732     -41.535   5.251 -15.802  1.00  0.00           C  
ATOM    270  C   THR A 732     -40.482   5.085 -16.878  1.00  0.00           C  
ATOM    271  O   THR A 732     -40.474   4.123 -17.603  1.00  0.00           O  
ATOM    272  CB  THR A 732     -42.854   4.551 -16.065  1.00  0.00           C  
ATOM    273  OG1 THR A 732     -43.559   5.127 -17.141  1.00  0.00           O  
ATOM    274  CG2 THR A 732     -43.831   4.517 -14.940  1.00  0.00           C  
ATOM    275  H   THR A 732     -41.890   7.300 -16.050  1.00  0.00           H  
ATOM    276  HA  THR A 732     -41.188   4.584 -15.013  1.00  0.00           H  
ATOM    277  HB  THR A 732     -42.616   3.550 -16.425  1.00  0.00           H  
ATOM    278  HG1 THR A 732     -43.682   6.018 -16.851  1.00  0.00           H  
ATOM    279 HG21 THR A 732     -43.975   5.516 -14.528  1.00  0.00           H  
ATOM    280 HG22 THR A 732     -44.803   4.113 -15.224  1.00  0.00           H  
ATOM    281 HG23 THR A 732     -43.498   3.850 -14.145  1.00  0.00           H  
ATOM    282  N   SER A 733     -39.634   6.096 -17.052  1.00  0.00           N  
ATOM    283  CA  SER A 733     -38.511   5.844 -18.051  1.00  0.00           C  
ATOM    284  C   SER A 733     -37.326   5.289 -17.206  1.00  0.00           C  
ATOM    285  O   SER A 733     -37.346   5.558 -15.997  1.00  0.00           O  
ATOM    286  CB  SER A 733     -38.189   7.103 -18.835  1.00  0.00           C  
ATOM    287  OG  SER A 733     -37.723   8.163 -17.990  1.00  0.00           O  
ATOM    288  H   SER A 733     -39.594   6.980 -16.565  1.00  0.00           H  
ATOM    289  HA  SER A 733     -38.733   5.095 -18.811  1.00  0.00           H  
ATOM    290  HB3 SER A 733     -39.124   7.396 -19.312  1.00  0.00           H  
ATOM    291  HB2 SER A 733     -37.413   6.905 -19.575  1.00  0.00           H  
ATOM    292  HG  SER A 733     -38.339   8.300 -17.287  1.00  0.00           H  
ATOM    293  N   PRO A 734     -36.419   4.414 -17.744  1.00  0.00           N  
ATOM    294  CA  PRO A 734     -35.506   3.623 -16.891  1.00  0.00           C  
ATOM    295  C   PRO A 734     -34.587   4.514 -16.006  1.00  0.00           C  
ATOM    296  O   PRO A 734     -34.365   4.189 -14.812  1.00  0.00           O  
ATOM    297  CB  PRO A 734     -34.639   2.898 -17.846  1.00  0.00           C  
ATOM    298  CG  PRO A 734     -35.341   2.732 -19.062  1.00  0.00           C  
ATOM    299  CD  PRO A 734     -36.285   3.949 -19.111  1.00  0.00           C  
ATOM    300  HA  PRO A 734     -36.039   2.928 -16.241  1.00  0.00           H  
ATOM    301  HB3 PRO A 734     -34.410   1.963 -17.334  1.00  0.00           H  
ATOM    302  HB2 PRO A 734     -33.670   3.396 -17.842  1.00  0.00           H  
ATOM    303  HG3 PRO A 734     -35.921   1.809 -19.079  1.00  0.00           H  
ATOM    304  HG2 PRO A 734     -34.686   2.677 -19.933  1.00  0.00           H  
ATOM    305  HD2 PRO A 734     -35.962   4.772 -19.749  1.00  0.00           H  
ATOM    306  HD3 PRO A 734     -37.258   3.617 -19.472  1.00  0.00           H  
ATOM    307  N   PHE A 735     -34.049   5.635 -16.606  1.00  0.00           N  
ATOM    308  CA  PHE A 735     -33.191   6.591 -15.921  1.00  0.00           C  
ATOM    309  C   PHE A 735     -33.907   7.303 -14.707  1.00  0.00           C  
ATOM    310  O   PHE A 735     -33.225   7.578 -13.734  1.00  0.00           O  
ATOM    311  CB  PHE A 735     -32.483   7.603 -16.864  1.00  0.00           C  
ATOM    312  CG  PHE A 735     -33.333   8.746 -17.422  1.00  0.00           C  
ATOM    313  CD1 PHE A 735     -34.201   8.500 -18.482  1.00  0.00           C  
ATOM    314  CD2 PHE A 735     -33.284   9.999 -16.810  1.00  0.00           C  
ATOM    315  CE1 PHE A 735     -34.926   9.624 -18.966  1.00  0.00           C  
ATOM    316  CE2 PHE A 735     -33.993  11.124 -17.254  1.00  0.00           C  
ATOM    317  CZ  PHE A 735     -34.821  10.894 -18.404  1.00  0.00           C  
ATOM    318  H   PHE A 735     -34.395   5.832 -17.534  1.00  0.00           H  
ATOM    319  HA  PHE A 735     -32.323   6.022 -15.589  1.00  0.00           H  
ATOM    320  HB3 PHE A 735     -31.915   7.042 -17.607  1.00  0.00           H  
ATOM    321  HB2 PHE A 735     -31.687   7.962 -16.212  1.00  0.00           H  
ATOM    322  HD1 PHE A 735     -34.215   7.597 -19.073  1.00  0.00           H  
ATOM    323  HD2 PHE A 735     -32.628  10.061 -15.954  1.00  0.00           H  
ATOM    324  HE1 PHE A 735     -35.527   9.458 -19.848  1.00  0.00           H  
ATOM    325  HE2 PHE A 735     -33.885  12.057 -16.720  1.00  0.00           H  
ATOM    326  HZ  PHE A 735     -35.446  11.719 -18.712  1.00  0.00           H  
ATOM    327  N   VAL A 736     -35.192   7.625 -14.856  1.00  0.00           N  
ATOM    328  CA  VAL A 736     -35.932   8.471 -13.917  1.00  0.00           C  
ATOM    329  C   VAL A 736     -36.375   7.458 -12.798  1.00  0.00           C  
ATOM    330  O   VAL A 736     -36.350   7.791 -11.611  1.00  0.00           O  
ATOM    331  CB  VAL A 736     -37.112   9.169 -14.581  1.00  0.00           C  
ATOM    332  CG1 VAL A 736     -37.828  10.131 -13.687  1.00  0.00           C  
ATOM    333  CG2 VAL A 736     -36.669   9.954 -15.820  1.00  0.00           C  
ATOM    334  H   VAL A 736     -35.600   7.481 -15.769  1.00  0.00           H  
ATOM    335  HA  VAL A 736     -35.214   9.157 -13.468  1.00  0.00           H  
ATOM    336  HB  VAL A 736     -37.888   8.419 -14.737  1.00  0.00           H  
ATOM    337 HG11 VAL A 736     -37.389  11.121 -13.565  1.00  0.00           H  
ATOM    338 HG12 VAL A 736     -38.788  10.364 -14.148  1.00  0.00           H  
ATOM    339 HG13 VAL A 736     -38.231   9.685 -12.778  1.00  0.00           H  
ATOM    340 HG21 VAL A 736     -36.238   9.226 -16.508  1.00  0.00           H  
ATOM    341 HG22 VAL A 736     -37.558  10.261 -16.372  1.00  0.00           H  
ATOM    342 HG23 VAL A 736     -36.079  10.858 -15.669  1.00  0.00           H  
ATOM    343  N   VAL A 737     -36.663   6.162 -13.116  1.00  0.00           N  
ATOM    344  CA  VAL A 737     -36.887   4.977 -12.241  1.00  0.00           C  
ATOM    345  C   VAL A 737     -35.644   4.868 -11.360  1.00  0.00           C  
ATOM    346  O   VAL A 737     -35.708   5.020 -10.172  1.00  0.00           O  
ATOM    347  CB  VAL A 737     -37.252   3.666 -13.060  1.00  0.00           C  
ATOM    348  CG1 VAL A 737     -37.167   2.312 -12.263  1.00  0.00           C  
ATOM    349  CG2 VAL A 737     -38.595   3.911 -13.669  1.00  0.00           C  
ATOM    350  H   VAL A 737     -36.825   6.023 -14.103  1.00  0.00           H  
ATOM    351  HA  VAL A 737     -37.688   5.283 -11.568  1.00  0.00           H  
ATOM    352  HB  VAL A 737     -36.517   3.493 -13.847  1.00  0.00           H  
ATOM    353 HG11 VAL A 737     -37.705   2.399 -11.318  1.00  0.00           H  
ATOM    354 HG12 VAL A 737     -37.624   1.566 -12.914  1.00  0.00           H  
ATOM    355 HG13 VAL A 737     -36.120   2.097 -12.048  1.00  0.00           H  
ATOM    356 HG21 VAL A 737     -38.831   4.930 -13.976  1.00  0.00           H  
ATOM    357 HG22 VAL A 737     -38.807   3.335 -14.570  1.00  0.00           H  
ATOM    358 HG23 VAL A 737     -39.393   3.598 -12.995  1.00  0.00           H  
ATOM    359  N   PHE A 738     -34.489   4.608 -12.015  1.00  0.00           N  
ATOM    360  CA  PHE A 738     -33.127   4.625 -11.466  1.00  0.00           C  
ATOM    361  C   PHE A 738     -32.844   5.718 -10.390  1.00  0.00           C  
ATOM    362  O   PHE A 738     -32.405   5.454  -9.281  1.00  0.00           O  
ATOM    363  CB  PHE A 738     -32.016   4.537 -12.591  1.00  0.00           C  
ATOM    364  CG  PHE A 738     -30.534   4.734 -12.146  1.00  0.00           C  
ATOM    365  CD1 PHE A 738     -29.896   5.946 -12.507  1.00  0.00           C  
ATOM    366  CD2 PHE A 738     -29.847   3.730 -11.469  1.00  0.00           C  
ATOM    367  CE1 PHE A 738     -28.510   6.140 -12.110  1.00  0.00           C  
ATOM    368  CE2 PHE A 738     -28.586   3.950 -10.908  1.00  0.00           C  
ATOM    369  CZ  PHE A 738     -27.929   5.101 -11.291  1.00  0.00           C  
ATOM    370  H   PHE A 738     -34.547   4.463 -13.013  1.00  0.00           H  
ATOM    371  HA  PHE A 738     -32.955   3.701 -10.914  1.00  0.00           H  
ATOM    372  HB3 PHE A 738     -32.290   5.345 -13.270  1.00  0.00           H  
ATOM    373  HB2 PHE A 738     -32.082   3.630 -13.191  1.00  0.00           H  
ATOM    374  HD1 PHE A 738     -30.388   6.717 -13.082  1.00  0.00           H  
ATOM    375  HD2 PHE A 738     -30.280   2.768 -11.237  1.00  0.00           H  
ATOM    376  HE1 PHE A 738     -27.898   6.986 -12.385  1.00  0.00           H  
ATOM    377  HE2 PHE A 738     -28.099   3.276 -10.218  1.00  0.00           H  
ATOM    378  HZ  PHE A 738     -26.929   5.262 -10.917  1.00  0.00           H  
ATOM    379  N   SER A 739     -33.141   7.025 -10.700  1.00  0.00           N  
ATOM    380  CA  SER A 739     -33.118   8.198  -9.894  1.00  0.00           C  
ATOM    381  C   SER A 739     -33.905   8.158  -8.653  1.00  0.00           C  
ATOM    382  O   SER A 739     -33.422   8.492  -7.589  1.00  0.00           O  
ATOM    383  CB  SER A 739     -33.462   9.410 -10.822  1.00  0.00           C  
ATOM    384  OG  SER A 739     -32.588   9.486 -11.947  1.00  0.00           O  
ATOM    385  H   SER A 739     -33.528   7.127 -11.627  1.00  0.00           H  
ATOM    386  HA  SER A 739     -32.052   8.223  -9.670  1.00  0.00           H  
ATOM    387  HB3 SER A 739     -33.195  10.302 -10.256  1.00  0.00           H  
ATOM    388  HB2 SER A 739     -34.517   9.303 -11.075  1.00  0.00           H  
ATOM    389  HG  SER A 739     -32.776   8.734 -12.487  1.00  0.00           H  
ATOM    390  N   TRP A 740     -35.147   7.705  -8.718  1.00  0.00           N  
ATOM    391  CA  TRP A 740     -36.044   7.324  -7.621  1.00  0.00           C  
ATOM    392  C   TRP A 740     -35.399   6.164  -6.838  1.00  0.00           C  
ATOM    393  O   TRP A 740     -35.182   6.299  -5.639  1.00  0.00           O  
ATOM    394  CB  TRP A 740     -37.515   7.004  -8.141  1.00  0.00           C  
ATOM    395  CG  TRP A 740     -38.631   6.765  -7.173  1.00  0.00           C  
ATOM    396  CD1 TRP A 740     -38.730   5.739  -6.310  1.00  0.00           C  
ATOM    397  CD2 TRP A 740     -39.859   7.520  -7.014  1.00  0.00           C  
ATOM    398  NE1 TRP A 740     -39.932   5.768  -5.560  1.00  0.00           N  
ATOM    399  CE2 TRP A 740     -40.679   6.836  -6.061  1.00  0.00           C  
ATOM    400  CE3 TRP A 740     -40.437   8.617  -7.684  1.00  0.00           C  
ATOM    401  CZ2 TRP A 740     -42.019   7.182  -5.908  1.00  0.00           C  
ATOM    402  CZ3 TRP A 740     -41.774   8.974  -7.491  1.00  0.00           C  
ATOM    403  CH2 TRP A 740     -42.621   8.196  -6.665  1.00  0.00           C  
ATOM    404  H   TRP A 740     -35.570   7.627  -9.632  1.00  0.00           H  
ATOM    405  HA  TRP A 740     -35.999   8.240  -7.032  1.00  0.00           H  
ATOM    406  HB3 TRP A 740     -37.484   6.152  -8.819  1.00  0.00           H  
ATOM    407  HB2 TRP A 740     -37.935   7.880  -8.635  1.00  0.00           H  
ATOM    408  HD1 TRP A 740     -37.990   4.952  -6.329  1.00  0.00           H  
ATOM    409  HE1 TRP A 740     -40.178   5.113  -4.832  1.00  0.00           H  
ATOM    410  HE3 TRP A 740     -39.962   9.085  -8.534  1.00  0.00           H  
ATOM    411  HZ2 TRP A 740     -42.648   6.546  -5.302  1.00  0.00           H  
ATOM    412  HZ3 TRP A 740     -42.106   9.877  -7.983  1.00  0.00           H  
ATOM    413  HH2 TRP A 740     -43.685   8.381  -6.650  1.00  0.00           H  
ATOM    414  N   ASN A 741     -34.968   5.106  -7.519  1.00  0.00           N  
ATOM    415  CA  ASN A 741     -34.529   3.820  -6.881  1.00  0.00           C  
ATOM    416  C   ASN A 741     -33.220   4.017  -6.041  1.00  0.00           C  
ATOM    417  O   ASN A 741     -33.111   3.514  -4.940  1.00  0.00           O  
ATOM    418  CB  ASN A 741     -34.419   2.782  -8.090  1.00  0.00           C  
ATOM    419  CG  ASN A 741     -35.720   2.296  -8.626  1.00  0.00           C  
ATOM    420  OD1 ASN A 741     -36.806   2.603  -8.065  1.00  0.00           O  
ATOM    421  ND2 ASN A 741     -35.660   1.478  -9.647  1.00  0.00           N  
ATOM    422  H   ASN A 741     -35.322   4.904  -8.443  1.00  0.00           H  
ATOM    423  HA  ASN A 741     -35.304   3.532  -6.171  1.00  0.00           H  
ATOM    424  HB3 ASN A 741     -33.917   1.877  -7.748  1.00  0.00           H  
ATOM    425  HB2 ASN A 741     -33.841   3.254  -8.884  1.00  0.00           H  
ATOM    426 HD22 ASN A 741     -36.432   0.936 -10.010  1.00  0.00           H  
ATOM    427 HD21 ASN A 741     -34.755   1.291 -10.054  1.00  0.00           H  
ATOM    428  N   VAL A 742     -32.432   4.969  -6.571  1.00  0.00           N  
ATOM    429  CA  VAL A 742     -31.281   5.466  -5.845  1.00  0.00           C  
ATOM    430  C   VAL A 742     -31.616   6.378  -4.566  1.00  0.00           C  
ATOM    431  O   VAL A 742     -31.292   6.049  -3.420  1.00  0.00           O  
ATOM    432  CB  VAL A 742     -30.295   6.299  -6.727  1.00  0.00           C  
ATOM    433  CG1 VAL A 742     -29.298   7.285  -6.101  1.00  0.00           C  
ATOM    434  CG2 VAL A 742     -29.421   5.411  -7.604  1.00  0.00           C  
ATOM    435  H   VAL A 742     -32.791   5.326  -7.445  1.00  0.00           H  
ATOM    436  HA  VAL A 742     -30.623   4.625  -5.624  1.00  0.00           H  
ATOM    437  HB  VAL A 742     -30.826   6.917  -7.451  1.00  0.00           H  
ATOM    438 HG11 VAL A 742     -28.865   6.669  -5.312  1.00  0.00           H  
ATOM    439 HG12 VAL A 742     -28.466   7.619  -6.720  1.00  0.00           H  
ATOM    440 HG13 VAL A 742     -29.796   8.139  -5.643  1.00  0.00           H  
ATOM    441 HG21 VAL A 742     -29.154   6.042  -8.452  1.00  0.00           H  
ATOM    442 HG22 VAL A 742     -28.573   4.899  -7.150  1.00  0.00           H  
ATOM    443 HG23 VAL A 742     -29.976   4.575  -8.029  1.00  0.00           H  
ATOM    444  N   VAL A 743     -32.363   7.443  -4.700  1.00  0.00           N  
ATOM    445  CA  VAL A 743     -32.909   8.284  -3.607  1.00  0.00           C  
ATOM    446  C   VAL A 743     -33.673   7.446  -2.517  1.00  0.00           C  
ATOM    447  O   VAL A 743     -33.326   7.574  -1.330  1.00  0.00           O  
ATOM    448  CB  VAL A 743     -33.667   9.456  -4.306  1.00  0.00           C  
ATOM    449  CG1 VAL A 743     -34.496  10.317  -3.264  1.00  0.00           C  
ATOM    450  CG2 VAL A 743     -32.764  10.386  -5.063  1.00  0.00           C  
ATOM    451  HB  VAL A 743     -34.377   9.009  -5.001  1.00  0.00           H  
ATOM    452 HG11 VAL A 743     -35.040  11.135  -3.737  1.00  0.00           H  
ATOM    453 HG12 VAL A 743     -35.198   9.675  -2.731  1.00  0.00           H  
ATOM    454 HG13 VAL A 743     -33.846  10.795  -2.531  1.00  0.00           H  
ATOM    455 HG21 VAL A 743     -32.002   9.920  -5.689  1.00  0.00           H  
ATOM    456 HG22 VAL A 743     -33.421  10.987  -5.692  1.00  0.00           H  
ATOM    457 HG23 VAL A 743     -32.143  11.004  -4.415  1.00  0.00           H  
ATOM    458  H   VAL A 743     -32.636   7.649  -5.650  1.00  0.00           H  
ATOM    459  HA  VAL A 743     -32.080   8.736  -3.063  1.00  0.00           H  
ATOM    460  N   PHE A 744     -34.583   6.522  -2.910  1.00  0.00           N  
ATOM    461  CA  PHE A 744     -35.085   5.397  -2.128  1.00  0.00           C  
ATOM    462  C   PHE A 744     -34.052   4.616  -1.332  1.00  0.00           C  
ATOM    463  O   PHE A 744     -34.186   4.504  -0.127  1.00  0.00           O  
ATOM    464  CB  PHE A 744     -35.963   4.623  -3.089  1.00  0.00           C  
ATOM    465  CG  PHE A 744     -36.910   3.601  -2.511  1.00  0.00           C  
ATOM    466  CD1 PHE A 744     -38.254   3.937  -2.458  1.00  0.00           C  
ATOM    467  CD2 PHE A 744     -36.478   2.326  -2.138  1.00  0.00           C  
ATOM    468  CE1 PHE A 744     -39.217   3.065  -2.020  1.00  0.00           C  
ATOM    469  CE2 PHE A 744     -37.530   1.394  -1.752  1.00  0.00           C  
ATOM    470  CZ  PHE A 744     -38.889   1.789  -1.690  1.00  0.00           C  
ATOM    471  H   PHE A 744     -34.836   6.530  -3.888  1.00  0.00           H  
ATOM    472  HA  PHE A 744     -35.764   5.804  -1.379  1.00  0.00           H  
ATOM    473  HB3 PHE A 744     -35.425   3.967  -3.773  1.00  0.00           H  
ATOM    474  HB2 PHE A 744     -36.629   5.278  -3.652  1.00  0.00           H  
ATOM    475  HD1 PHE A 744     -38.535   4.909  -2.835  1.00  0.00           H  
ATOM    476  HD2 PHE A 744     -35.457   1.986  -2.239  1.00  0.00           H  
ATOM    477  HE1 PHE A 744     -40.224   3.445  -1.931  1.00  0.00           H  
ATOM    478  HE2 PHE A 744     -37.402   0.393  -1.366  1.00  0.00           H  
ATOM    479  HZ  PHE A 744     -39.681   1.117  -1.394  1.00  0.00           H  
ATOM    480  N   TYR A 745     -33.045   3.944  -1.932  1.00  0.00           N  
ATOM    481  CA  TYR A 745     -31.957   3.231  -1.194  1.00  0.00           C  
ATOM    482  C   TYR A 745     -31.130   3.999  -0.088  1.00  0.00           C  
ATOM    483  O   TYR A 745     -30.561   3.381   0.857  1.00  0.00           O  
ATOM    484  CB  TYR A 745     -31.024   2.511  -2.204  1.00  0.00           C  
ATOM    485  CG  TYR A 745     -30.657   1.063  -1.954  1.00  0.00           C  
ATOM    486  CD1 TYR A 745     -29.611   0.717  -1.094  1.00  0.00           C  
ATOM    487  CD2 TYR A 745     -31.323   0.130  -2.683  1.00  0.00           C  
ATOM    488  CE1 TYR A 745     -29.075  -0.606  -1.204  1.00  0.00           C  
ATOM    489  CE2 TYR A 745     -30.926  -1.156  -2.666  1.00  0.00           C  
ATOM    490  CZ  TYR A 745     -29.758  -1.565  -1.960  1.00  0.00           C  
ATOM    491  OH  TYR A 745     -29.216  -2.810  -2.137  1.00  0.00           O  
ATOM    492  H   TYR A 745     -32.968   3.848  -2.934  1.00  0.00           H  
ATOM    493  HA  TYR A 745     -32.579   2.505  -0.670  1.00  0.00           H  
ATOM    494  HB3 TYR A 745     -30.125   3.107  -2.359  1.00  0.00           H  
ATOM    495  HB2 TYR A 745     -31.475   2.506  -3.196  1.00  0.00           H  
ATOM    496  HD1 TYR A 745     -29.123   1.458  -0.480  1.00  0.00           H  
ATOM    497  HD2 TYR A 745     -32.207   0.294  -3.280  1.00  0.00           H  
ATOM    498  HE1 TYR A 745     -28.233  -0.862  -0.579  1.00  0.00           H  
ATOM    499  HE2 TYR A 745     -31.465  -1.797  -3.348  1.00  0.00           H  
ATOM    500  HH  TYR A 745     -29.689  -3.454  -2.641  1.00  0.00           H  
ATOM    501  N   ILE A 746     -30.942   5.316  -0.309  1.00  0.00           N  
ATOM    502  CA  ILE A 746     -30.092   6.190   0.543  1.00  0.00           C  
ATOM    503  C   ILE A 746     -30.975   6.471   1.814  1.00  0.00           C  
ATOM    504  O   ILE A 746     -30.550   6.332   2.982  1.00  0.00           O  
ATOM    505  CB  ILE A 746     -29.785   7.476  -0.177  1.00  0.00           C  
ATOM    506  CG1 ILE A 746     -28.860   7.122  -1.315  1.00  0.00           C  
ATOM    507  CG2 ILE A 746     -29.163   8.600   0.695  1.00  0.00           C  
ATOM    508  CD1 ILE A 746     -28.729   8.294  -2.331  1.00  0.00           C  
ATOM    509  H   ILE A 746     -31.422   5.669  -1.124  1.00  0.00           H  
ATOM    510  HA  ILE A 746     -29.165   5.718   0.869  1.00  0.00           H  
ATOM    511  HB  ILE A 746     -30.639   7.885  -0.718  1.00  0.00           H  
ATOM    512 HG13 ILE A 746     -29.297   6.279  -1.850  1.00  0.00           H  
ATOM    513 HG12 ILE A 746     -27.920   6.819  -0.853  1.00  0.00           H  
ATOM    514 HG21 ILE A 746     -29.791   9.089   1.440  1.00  0.00           H  
ATOM    515 HG22 ILE A 746     -28.311   8.214   1.254  1.00  0.00           H  
ATOM    516 HG23 ILE A 746     -28.800   9.439   0.102  1.00  0.00           H  
ATOM    517 HD11 ILE A 746     -28.309   9.165  -1.828  1.00  0.00           H  
ATOM    518 HD12 ILE A 746     -27.987   8.129  -3.112  1.00  0.00           H  
ATOM    519 HD13 ILE A 746     -29.641   8.733  -2.736  1.00  0.00           H  
ATOM    520  N   ALA A 747     -32.207   6.831   1.529  1.00  0.00           N  
ATOM    521  CA  ALA A 747     -33.334   7.057   2.450  1.00  0.00           C  
ATOM    522  C   ALA A 747     -33.678   5.809   3.271  1.00  0.00           C  
ATOM    523  O   ALA A 747     -33.744   5.929   4.462  1.00  0.00           O  
ATOM    524  CB  ALA A 747     -34.592   7.514   1.698  1.00  0.00           C  
ATOM    525  H   ALA A 747     -32.509   6.866   0.565  1.00  0.00           H  
ATOM    526  HA  ALA A 747     -33.216   7.858   3.179  1.00  0.00           H  
ATOM    527  HB1 ALA A 747     -34.998   6.690   1.113  1.00  0.00           H  
ATOM    528  HB2 ALA A 747     -35.431   7.692   2.371  1.00  0.00           H  
ATOM    529  HB3 ALA A 747     -34.425   8.424   1.122  1.00  0.00           H  
ATOM    530  N   PHE A 748     -33.783   4.620   2.690  1.00  0.00           N  
ATOM    531  CA  PHE A 748     -33.691   3.383   3.431  1.00  0.00           C  
ATOM    532  C   PHE A 748     -32.597   3.311   4.512  1.00  0.00           C  
ATOM    533  O   PHE A 748     -32.904   3.172   5.678  1.00  0.00           O  
ATOM    534  CB  PHE A 748     -33.618   2.229   2.351  1.00  0.00           C  
ATOM    535  CG  PHE A 748     -33.430   0.814   2.719  1.00  0.00           C  
ATOM    536  CD1 PHE A 748     -34.521  -0.037   2.851  1.00  0.00           C  
ATOM    537  CD2 PHE A 748     -32.145   0.308   3.023  1.00  0.00           C  
ATOM    538  CE1 PHE A 748     -34.382  -1.349   3.323  1.00  0.00           C  
ATOM    539  CE2 PHE A 748     -31.971  -1.016   3.402  1.00  0.00           C  
ATOM    540  CZ  PHE A 748     -33.056  -1.885   3.479  1.00  0.00           C  
ATOM    541  H   PHE A 748     -33.619   4.532   1.697  1.00  0.00           H  
ATOM    542  HA  PHE A 748     -34.611   3.392   4.015  1.00  0.00           H  
ATOM    543  HB3 PHE A 748     -32.741   2.476   1.753  1.00  0.00           H  
ATOM    544  HB2 PHE A 748     -34.420   2.226   1.613  1.00  0.00           H  
ATOM    545  HD1 PHE A 748     -35.502   0.393   2.709  1.00  0.00           H  
ATOM    546  HD2 PHE A 748     -31.306   0.983   3.107  1.00  0.00           H  
ATOM    547  HE1 PHE A 748     -35.207  -2.033   3.450  1.00  0.00           H  
ATOM    548  HE2 PHE A 748     -30.954  -1.327   3.591  1.00  0.00           H  
ATOM    549  HZ  PHE A 748     -32.809  -2.865   3.859  1.00  0.00           H  
ATOM    550  N   LEU A 749     -31.315   3.463   4.057  1.00  0.00           N  
ATOM    551  CA  LEU A 749     -30.137   3.541   4.896  1.00  0.00           C  
ATOM    552  C   LEU A 749     -30.276   4.582   6.028  1.00  0.00           C  
ATOM    553  O   LEU A 749     -29.891   4.384   7.203  1.00  0.00           O  
ATOM    554  CB  LEU A 749     -28.788   3.572   4.172  1.00  0.00           C  
ATOM    555  CG  LEU A 749     -28.506   2.243   3.517  1.00  0.00           C  
ATOM    556  CD1 LEU A 749     -27.400   2.336   2.439  1.00  0.00           C  
ATOM    557  CD2 LEU A 749     -28.155   1.136   4.525  1.00  0.00           C  
ATOM    558  H   LEU A 749     -31.200   3.521   3.055  1.00  0.00           H  
ATOM    559  HA  LEU A 749     -30.123   2.587   5.423  1.00  0.00           H  
ATOM    560  HB3 LEU A 749     -28.064   3.887   4.923  1.00  0.00           H  
ATOM    561  HB2 LEU A 749     -28.856   4.364   3.427  1.00  0.00           H  
ATOM    562  HG  LEU A 749     -29.382   1.925   2.953  1.00  0.00           H  
ATOM    563 HD11 LEU A 749     -26.494   2.843   2.771  1.00  0.00           H  
ATOM    564 HD12 LEU A 749     -27.194   1.354   2.014  1.00  0.00           H  
ATOM    565 HD13 LEU A 749     -27.882   2.893   1.635  1.00  0.00           H  
ATOM    566 HD21 LEU A 749     -29.028   0.851   5.113  1.00  0.00           H  
ATOM    567 HD22 LEU A 749     -27.627   0.329   4.016  1.00  0.00           H  
ATOM    568 HD23 LEU A 749     -27.354   1.451   5.194  1.00  0.00           H  
ATOM    569  N   LEU A 750     -30.778   5.790   5.697  1.00  0.00           N  
ATOM    570  CA  LEU A 750     -30.841   6.898   6.594  1.00  0.00           C  
ATOM    571  C   LEU A 750     -31.929   6.679   7.669  1.00  0.00           C  
ATOM    572  O   LEU A 750     -31.707   6.920   8.820  1.00  0.00           O  
ATOM    573  CB  LEU A 750     -31.135   8.226   5.868  1.00  0.00           C  
ATOM    574  CG  LEU A 750     -30.000   8.838   5.039  1.00  0.00           C  
ATOM    575  CD1 LEU A 750     -30.405  10.181   4.354  1.00  0.00           C  
ATOM    576  CD2 LEU A 750     -28.796   9.066   5.975  1.00  0.00           C  
ATOM    577  H   LEU A 750     -30.936   5.985   4.719  1.00  0.00           H  
ATOM    578  HA  LEU A 750     -29.922   7.071   7.154  1.00  0.00           H  
ATOM    579  HB3 LEU A 750     -31.505   9.000   6.541  1.00  0.00           H  
ATOM    580  HB2 LEU A 750     -31.949   8.026   5.172  1.00  0.00           H  
ATOM    581  HG  LEU A 750     -29.624   8.165   4.268  1.00  0.00           H  
ATOM    582 HD11 LEU A 750     -29.730  10.709   3.681  1.00  0.00           H  
ATOM    583 HD12 LEU A 750     -31.252   9.983   3.697  1.00  0.00           H  
ATOM    584 HD13 LEU A 750     -30.709  11.015   4.987  1.00  0.00           H  
ATOM    585 HD21 LEU A 750     -28.300   8.148   6.288  1.00  0.00           H  
ATOM    586 HD22 LEU A 750     -28.143   9.741   5.421  1.00  0.00           H  
ATOM    587 HD23 LEU A 750     -29.073   9.520   6.926  1.00  0.00           H  
ATOM    588  N   LEU A 751     -33.052   6.105   7.329  1.00  0.00           N  
ATOM    589  CA  LEU A 751     -34.087   5.678   8.280  1.00  0.00           C  
ATOM    590  C   LEU A 751     -33.669   4.576   9.199  1.00  0.00           C  
ATOM    591  O   LEU A 751     -33.969   4.595  10.403  1.00  0.00           O  
ATOM    592  CB  LEU A 751     -35.282   5.266   7.381  1.00  0.00           C  
ATOM    593  CG  LEU A 751     -36.618   4.592   7.957  1.00  0.00           C  
ATOM    594  CD1 LEU A 751     -37.246   5.478   8.949  1.00  0.00           C  
ATOM    595  CD2 LEU A 751     -37.676   4.088   6.905  1.00  0.00           C  
ATOM    596  H   LEU A 751     -33.219   5.928   6.349  1.00  0.00           H  
ATOM    597  HA  LEU A 751     -34.344   6.498   8.951  1.00  0.00           H  
ATOM    598  HB3 LEU A 751     -34.831   4.544   6.701  1.00  0.00           H  
ATOM    599  HB2 LEU A 751     -35.540   6.090   6.715  1.00  0.00           H  
ATOM    600  HG  LEU A 751     -36.327   3.740   8.571  1.00  0.00           H  
ATOM    601 HD11 LEU A 751     -36.718   5.523   9.901  1.00  0.00           H  
ATOM    602 HD12 LEU A 751     -37.347   6.512   8.620  1.00  0.00           H  
ATOM    603 HD13 LEU A 751     -38.265   5.228   9.244  1.00  0.00           H  
ATOM    604 HD21 LEU A 751     -38.477   3.497   7.350  1.00  0.00           H  
ATOM    605 HD22 LEU A 751     -37.897   4.944   6.267  1.00  0.00           H  
ATOM    606 HD23 LEU A 751     -37.110   3.390   6.288  1.00  0.00           H  
ATOM    607  N   PHE A 752     -32.956   3.659   8.612  1.00  0.00           N  
ATOM    608  CA  PHE A 752     -32.424   2.436   9.223  1.00  0.00           C  
ATOM    609  C   PHE A 752     -31.393   2.781  10.273  1.00  0.00           C  
ATOM    610  O   PHE A 752     -31.304   2.221  11.319  1.00  0.00           O  
ATOM    611  CB  PHE A 752     -31.846   1.553   8.135  1.00  0.00           C  
ATOM    612  CG  PHE A 752     -31.284   0.112   8.356  1.00  0.00           C  
ATOM    613  CD1 PHE A 752     -31.492  -0.527   9.597  1.00  0.00           C  
ATOM    614  CD2 PHE A 752     -30.609  -0.481   7.293  1.00  0.00           C  
ATOM    615  CE1 PHE A 752     -30.990  -1.820   9.694  1.00  0.00           C  
ATOM    616  CE2 PHE A 752     -30.083  -1.805   7.467  1.00  0.00           C  
ATOM    617  CZ  PHE A 752     -30.212  -2.487   8.684  1.00  0.00           C  
ATOM    618  H   PHE A 752     -32.655   3.825   7.662  1.00  0.00           H  
ATOM    619  HA  PHE A 752     -33.208   1.794   9.626  1.00  0.00           H  
ATOM    620  HB3 PHE A 752     -31.171   2.097   7.475  1.00  0.00           H  
ATOM    621  HB2 PHE A 752     -32.721   1.358   7.515  1.00  0.00           H  
ATOM    622  HD1 PHE A 752     -31.996  -0.053  10.426  1.00  0.00           H  
ATOM    623  HD2 PHE A 752     -30.533   0.012   6.335  1.00  0.00           H  
ATOM    624  HE1 PHE A 752     -31.097  -2.465  10.553  1.00  0.00           H  
ATOM    625  HE2 PHE A 752     -29.494  -2.416   6.799  1.00  0.00           H  
ATOM    626  HZ  PHE A 752     -29.939  -3.531   8.736  1.00  0.00           H  
ATOM    627  N   ALA A 753     -30.624   3.854  10.079  1.00  0.00           N  
ATOM    628  CA  ALA A 753     -29.660   4.361  11.062  1.00  0.00           C  
ATOM    629  C   ALA A 753     -30.375   5.136  12.181  1.00  0.00           C  
ATOM    630  O   ALA A 753     -30.036   4.952  13.326  1.00  0.00           O  
ATOM    631  CB  ALA A 753     -28.813   5.451  10.374  1.00  0.00           C  
ATOM    632  H   ALA A 753     -30.754   4.452   9.276  1.00  0.00           H  
ATOM    633  HA  ALA A 753     -28.992   3.516  11.228  1.00  0.00           H  
ATOM    634  HB1 ALA A 753     -28.052   5.886  11.022  1.00  0.00           H  
ATOM    635  HB2 ALA A 753     -28.094   5.000   9.690  1.00  0.00           H  
ATOM    636  HB3 ALA A 753     -29.399   6.226   9.879  1.00  0.00           H  
ATOM    637  N   TYR A 754     -31.493   5.814  11.845  1.00  0.00           N  
ATOM    638  CA  TYR A 754     -32.347   6.366  12.920  1.00  0.00           C  
ATOM    639  C   TYR A 754     -33.107   5.398  13.794  1.00  0.00           C  
ATOM    640  O   TYR A 754     -33.252   5.544  15.013  1.00  0.00           O  
ATOM    641  CB  TYR A 754     -33.241   7.414  12.178  1.00  0.00           C  
ATOM    642  CG  TYR A 754     -33.164   8.780  12.830  1.00  0.00           C  
ATOM    643  CD1 TYR A 754     -34.019   9.126  13.877  1.00  0.00           C  
ATOM    644  CD2 TYR A 754     -32.160   9.690  12.351  1.00  0.00           C  
ATOM    645  CE1 TYR A 754     -33.869  10.363  14.453  1.00  0.00           C  
ATOM    646  CE2 TYR A 754     -32.066  10.947  12.974  1.00  0.00           C  
ATOM    647  CZ  TYR A 754     -32.892  11.258  14.027  1.00  0.00           C  
ATOM    648  OH  TYR A 754     -32.677  12.460  14.659  1.00  0.00           O  
ATOM    649  H   TYR A 754     -31.669   5.942  10.859  1.00  0.00           H  
ATOM    650  HA  TYR A 754     -31.675   6.966  13.534  1.00  0.00           H  
ATOM    651  HB3 TYR A 754     -34.288   7.113  12.146  1.00  0.00           H  
ATOM    652  HB2 TYR A 754     -32.987   7.457  11.119  1.00  0.00           H  
ATOM    653  HD1 TYR A 754     -34.837   8.475  14.148  1.00  0.00           H  
ATOM    654  HD2 TYR A 754     -31.457   9.427  11.574  1.00  0.00           H  
ATOM    655  HE1 TYR A 754     -34.427  10.726  15.304  1.00  0.00           H  
ATOM    656  HE2 TYR A 754     -31.334  11.653  12.610  1.00  0.00           H  
ATOM    657  HH  TYR A 754     -33.220  12.661  15.406  1.00  0.00           H  
ATOM    658  N   VAL A 755     -33.690   4.313  13.209  1.00  0.00           N  
ATOM    659  CA  VAL A 755     -34.353   3.085  13.714  1.00  0.00           C  
ATOM    660  C   VAL A 755     -33.402   2.332  14.683  1.00  0.00           C  
ATOM    661  O   VAL A 755     -33.845   2.176  15.790  1.00  0.00           O  
ATOM    662  CB  VAL A 755     -34.939   2.172  12.608  1.00  0.00           C  
ATOM    663  CG1 VAL A 755     -35.069   0.628  12.737  1.00  0.00           C  
ATOM    664  CG2 VAL A 755     -36.258   2.805  12.180  1.00  0.00           C  
ATOM    665  H   VAL A 755     -33.534   4.223  12.215  1.00  0.00           H  
ATOM    666  HA  VAL A 755     -35.186   3.404  14.340  1.00  0.00           H  
ATOM    667  HB  VAL A 755     -34.309   2.315  11.730  1.00  0.00           H  
ATOM    668 HG11 VAL A 755     -35.379   0.355  13.746  1.00  0.00           H  
ATOM    669 HG12 VAL A 755     -35.743   0.135  12.037  1.00  0.00           H  
ATOM    670 HG13 VAL A 755     -34.161   0.066  12.519  1.00  0.00           H  
ATOM    671 HG21 VAL A 755     -36.151   3.887  12.105  1.00  0.00           H  
ATOM    672 HG22 VAL A 755     -36.576   2.535  11.173  1.00  0.00           H  
ATOM    673 HG23 VAL A 755     -37.134   2.716  12.823  1.00  0.00           H  
ATOM    674  N   LEU A 756     -32.126   2.042  14.255  1.00  0.00           N  
ATOM    675  CA  LEU A 756     -31.114   1.421  15.068  1.00  0.00           C  
ATOM    676  C   LEU A 756     -30.493   2.261  16.172  1.00  0.00           C  
ATOM    677  O   LEU A 756     -30.320   1.790  17.291  1.00  0.00           O  
ATOM    678  CB  LEU A 756     -29.927   1.066  14.065  1.00  0.00           C  
ATOM    679  CG  LEU A 756     -29.925  -0.332  13.440  1.00  0.00           C  
ATOM    680  CD1 LEU A 756     -28.722  -0.446  12.495  1.00  0.00           C  
ATOM    681  CD2 LEU A 756     -29.818  -1.463  14.501  1.00  0.00           C  
ATOM    682  H   LEU A 756     -31.897   2.410  13.343  1.00  0.00           H  
ATOM    683  HA  LEU A 756     -31.472   0.501  15.532  1.00  0.00           H  
ATOM    684  HB3 LEU A 756     -28.979   1.070  14.604  1.00  0.00           H  
ATOM    685  HB2 LEU A 756     -29.761   1.874  13.352  1.00  0.00           H  
ATOM    686  HG  LEU A 756     -30.870  -0.265  12.901  1.00  0.00           H  
ATOM    687 HD11 LEU A 756     -28.613   0.406  11.824  1.00  0.00           H  
ATOM    688 HD12 LEU A 756     -27.809  -0.467  13.090  1.00  0.00           H  
ATOM    689 HD13 LEU A 756     -28.777  -1.406  11.981  1.00  0.00           H  
ATOM    690 HD21 LEU A 756     -30.061  -2.450  14.107  1.00  0.00           H  
ATOM    691 HD22 LEU A 756     -28.796  -1.447  14.881  1.00  0.00           H  
ATOM    692 HD23 LEU A 756     -30.473  -1.279  15.353  1.00  0.00           H  
ATOM    693  N   LEU A 757     -30.119   3.507  15.884  1.00  0.00           N  
ATOM    694  CA  LEU A 757     -29.327   4.317  16.842  1.00  0.00           C  
ATOM    695  C   LEU A 757     -30.080   5.125  17.873  1.00  0.00           C  
ATOM    696  O   LEU A 757     -29.541   5.361  18.980  1.00  0.00           O  
ATOM    697  CB  LEU A 757     -28.319   5.191  16.052  1.00  0.00           C  
ATOM    698  CG  LEU A 757     -27.236   4.404  15.244  1.00  0.00           C  
ATOM    699  CD1 LEU A 757     -26.575   5.358  14.218  1.00  0.00           C  
ATOM    700  CD2 LEU A 757     -26.119   3.953  16.159  1.00  0.00           C  
ATOM    701  H   LEU A 757     -30.381   3.886  14.985  1.00  0.00           H  
ATOM    702  HA  LEU A 757     -28.647   3.679  17.407  1.00  0.00           H  
ATOM    703  HB3 LEU A 757     -27.747   5.882  16.672  1.00  0.00           H  
ATOM    704  HB2 LEU A 757     -28.845   5.879  15.391  1.00  0.00           H  
ATOM    705  HG  LEU A 757     -27.560   3.528  14.682  1.00  0.00           H  
ATOM    706 HD11 LEU A 757     -26.749   6.409  14.450  1.00  0.00           H  
ATOM    707 HD12 LEU A 757     -25.513   5.175  14.056  1.00  0.00           H  
ATOM    708 HD13 LEU A 757     -27.043   5.326  13.234  1.00  0.00           H  
ATOM    709 HD21 LEU A 757     -26.481   3.190  16.848  1.00  0.00           H  
ATOM    710 HD22 LEU A 757     -25.253   3.462  15.714  1.00  0.00           H  
ATOM    711 HD23 LEU A 757     -25.777   4.851  16.673  1.00  0.00           H  
ATOM    712  N   MET A 758     -31.350   5.466  17.627  1.00  0.00           N  
ATOM    713  CA  MET A 758     -32.112   6.417  18.399  1.00  0.00           C  
ATOM    714  C   MET A 758     -33.423   5.836  18.999  1.00  0.00           C  
ATOM    715  O   MET A 758     -34.117   6.486  19.751  1.00  0.00           O  
ATOM    716  CB  MET A 758     -32.146   7.779  17.595  1.00  0.00           C  
ATOM    717  CG  MET A 758     -32.001   8.894  18.627  1.00  0.00           C  
ATOM    718  SD  MET A 758     -32.191  10.561  17.792  1.00  0.00           S  
ATOM    719  CE  MET A 758     -33.561  11.146  18.809  1.00  0.00           C  
ATOM    720  H   MET A 758     -31.745   5.127  16.761  1.00  0.00           H  
ATOM    721  HA  MET A 758     -31.578   6.633  19.325  1.00  0.00           H  
ATOM    722  HB3 MET A 758     -33.114   7.715  17.098  1.00  0.00           H  
ATOM    723  HB2 MET A 758     -31.418   7.904  16.793  1.00  0.00           H  
ATOM    724  HG3 MET A 758     -31.090   8.809  19.220  1.00  0.00           H  
ATOM    725  HG2 MET A 758     -32.836   8.771  19.316  1.00  0.00           H  
ATOM    726  HE1 MET A 758     -34.463  10.534  18.801  1.00  0.00           H  
ATOM    727  HE2 MET A 758     -33.150  11.256  19.813  1.00  0.00           H  
ATOM    728  HE3 MET A 758     -33.760  12.126  18.376  1.00  0.00           H  
ATOM    729  N   ASP A 759     -33.617   4.510  18.782  1.00  0.00           N  
ATOM    730  CA  ASP A 759     -34.656   3.705  19.438  1.00  0.00           C  
ATOM    731  C   ASP A 759     -34.281   2.291  19.621  1.00  0.00           C  
ATOM    732  O   ASP A 759     -33.301   2.042  20.336  1.00  0.00           O  
ATOM    733  CB  ASP A 759     -36.004   3.965  18.859  1.00  0.00           C  
ATOM    734  CG  ASP A 759     -37.141   3.497  19.821  1.00  0.00           C  
ATOM    735  OD1 ASP A 759     -37.385   2.228  19.942  1.00  0.00           O  
ATOM    736  OD2 ASP A 759     -37.736   4.362  20.500  1.00  0.00           O1-
ATOM    737  H   ASP A 759     -32.849   4.034  18.330  1.00  0.00           H  
ATOM    738  HA  ASP A 759     -34.647   3.946  20.501  1.00  0.00           H  
ATOM    739  HB3 ASP A 759     -36.235   3.353  17.988  1.00  0.00           H  
ATOM    740  HB2 ASP A 759     -36.313   4.998  18.697  1.00  0.00           H  
ATOM    741  N   PHE A 760     -34.940   1.387  18.963  1.00  0.00           N  
ATOM    742  CA  PHE A 760     -34.704  -0.061  18.973  1.00  0.00           C  
ATOM    743  C   PHE A 760     -34.823  -0.699  20.393  1.00  0.00           C  
ATOM    744  O   PHE A 760     -34.261  -1.769  20.621  1.00  0.00           O  
ATOM    745  CB  PHE A 760     -33.349  -0.336  18.245  1.00  0.00           C  
ATOM    746  CG  PHE A 760     -33.367  -1.440  17.232  1.00  0.00           C  
ATOM    747  CD1 PHE A 760     -32.745  -2.726  17.362  1.00  0.00           C  
ATOM    748  CD2 PHE A 760     -34.066  -1.106  16.060  1.00  0.00           C  
ATOM    749  CE1 PHE A 760     -32.766  -3.585  16.253  1.00  0.00           C  
ATOM    750  CE2 PHE A 760     -34.034  -1.974  14.980  1.00  0.00           C  
ATOM    751  CZ  PHE A 760     -33.371  -3.223  15.097  1.00  0.00           C  
ATOM    752  H   PHE A 760     -35.748   1.737  18.469  1.00  0.00           H  
ATOM    753  HA  PHE A 760     -35.443  -0.510  18.310  1.00  0.00           H  
ATOM    754  HB3 PHE A 760     -32.547  -0.633  18.921  1.00  0.00           H  
ATOM    755  HB2 PHE A 760     -32.950   0.510  17.685  1.00  0.00           H  
ATOM    756  HD1 PHE A 760     -32.216  -2.990  18.266  1.00  0.00           H  
ATOM    757  HD2 PHE A 760     -34.615  -0.195  15.867  1.00  0.00           H  
ATOM    758  HE1 PHE A 760     -32.323  -4.557  16.414  1.00  0.00           H  
ATOM    759  HE2 PHE A 760     -34.457  -1.704  14.024  1.00  0.00           H  
ATOM    760  HZ  PHE A 760     -33.480  -3.984  14.337  1.00  0.00           H  
ATOM    761  N   HIS A 761     -35.544  -0.055  21.294  1.00  0.00           N  
ATOM    762  CA  HIS A 761     -35.688  -0.208  22.771  1.00  0.00           C  
ATOM    763  C   HIS A 761     -35.983  -1.660  23.032  1.00  0.00           C  
ATOM    764  O   HIS A 761     -35.244  -2.314  23.832  1.00  0.00           O  
ATOM    765  CB  HIS A 761     -36.827   0.679  23.188  1.00  0.00           C  
ATOM    766  CG  HIS A 761     -37.116   0.672  24.727  1.00  0.00           C  
ATOM    767  ND1 HIS A 761     -38.057  -0.175  25.280  1.00  0.00           N1+
ATOM    768  CD2 HIS A 761     -36.606   1.480  25.727  1.00  0.00           C  
ATOM    769  CE1 HIS A 761     -37.886   0.006  26.637  1.00  0.00           C  
ATOM    770  NE2 HIS A 761     -36.997   0.974  26.917  1.00  0.00           N  
ATOM    771  HB2 HIS A 761     -36.481   1.640  22.808  1.00  0.00           H  
ATOM    772  HB3 HIS A 761     -37.788   0.436  22.735  1.00  0.00           H  
ATOM    773  HD2 HIS A 761     -36.022   2.387  25.699  1.00  0.00           H  
ATOM    774  HE1 HIS A 761     -38.352  -0.594  27.405  1.00  0.00           H  
ATOM    775  HE2 HIS A 761     -36.667   1.147  27.856  1.00  0.00           H  
ATOM    776  H   HIS A 761     -36.074   0.703  20.888  1.00  0.00           H  
ATOM    777  HA  HIS A 761     -34.731   0.060  23.220  1.00  0.00           H  
ATOM    778  N   SER A 762     -37.036  -2.215  22.359  1.00  0.00           N  
ATOM    779  CA  SER A 762     -37.584  -3.501  22.711  1.00  0.00           C  
ATOM    780  C   SER A 762     -38.450  -4.205  21.638  1.00  0.00           C  
ATOM    781  O   SER A 762     -38.051  -5.276  21.199  1.00  0.00           O  
ATOM    782  CB  SER A 762     -38.179  -3.611  24.096  1.00  0.00           C  
ATOM    783  OG  SER A 762     -39.158  -2.618  24.503  1.00  0.00           O  
ATOM    784  HB2 SER A 762     -38.462  -4.647  24.283  1.00  0.00           H  
ATOM    785  HB3 SER A 762     -37.401  -3.358  24.817  1.00  0.00           H  
ATOM    786  HG  SER A 762     -38.790  -1.748  24.511  1.00  0.00           H  
ATOM    787  H   SER A 762     -37.548  -1.718  21.644  1.00  0.00           H  
ATOM    788  HA  SER A 762     -36.745  -4.197  22.686  1.00  0.00           H  
ATOM    789  N   VAL A 763     -39.592  -3.562  21.327  1.00  0.00           N  
ATOM    790  CA  VAL A 763     -40.528  -4.136  20.424  1.00  0.00           C  
ATOM    791  C   VAL A 763     -40.679  -3.408  19.089  1.00  0.00           C  
ATOM    792  O   VAL A 763     -40.340  -2.252  19.098  1.00  0.00           O  
ATOM    793  CB  VAL A 763     -41.845  -4.318  21.225  1.00  0.00           C  
ATOM    794  CG1 VAL A 763     -41.676  -5.406  22.286  1.00  0.00           C  
ATOM    795  CG2 VAL A 763     -42.536  -2.973  21.598  1.00  0.00           C  
ATOM    796  HB  VAL A 763     -42.478  -4.887  20.543  1.00  0.00           H  
ATOM    797 HG11 VAL A 763     -40.975  -5.101  23.063  1.00  0.00           H  
ATOM    798 HG12 VAL A 763     -42.559  -5.876  22.718  1.00  0.00           H  
ATOM    799 HG13 VAL A 763     -41.162  -6.270  21.865  1.00  0.00           H  
ATOM    800 HG21 VAL A 763     -42.751  -2.445  20.669  1.00  0.00           H  
ATOM    801 HG22 VAL A 763     -43.486  -3.268  22.045  1.00  0.00           H  
ATOM    802 HG23 VAL A 763     -41.963  -2.387  22.316  1.00  0.00           H  
ATOM    803  H   VAL A 763     -39.967  -2.735  21.769  1.00  0.00           H  
ATOM    804  HA  VAL A 763     -40.178  -5.113  20.090  1.00  0.00           H  
ATOM    805  N   PRO A 764     -41.171  -3.979  17.967  1.00  0.00           N  
ATOM    806  CA  PRO A 764     -41.497  -3.342  16.677  1.00  0.00           C  
ATOM    807  C   PRO A 764     -42.180  -1.951  16.868  1.00  0.00           C  
ATOM    808  O   PRO A 764     -43.279  -1.930  17.355  1.00  0.00           O  
ATOM    809  CB  PRO A 764     -42.366  -4.384  15.919  1.00  0.00           C  
ATOM    810  CG  PRO A 764     -41.888  -5.701  16.389  1.00  0.00           C  
ATOM    811  CD  PRO A 764     -41.402  -5.423  17.889  1.00  0.00           C  
ATOM    812  HA  PRO A 764     -40.506  -3.137  16.274  1.00  0.00           H  
ATOM    813  HB3 PRO A 764     -42.304  -4.158  14.854  1.00  0.00           H  
ATOM    814  HB2 PRO A 764     -43.427  -4.174  16.053  1.00  0.00           H  
ATOM    815  HG3 PRO A 764     -41.082  -6.093  15.770  1.00  0.00           H  
ATOM    816  HG2 PRO A 764     -42.725  -6.399  16.350  1.00  0.00           H  
ATOM    817  HD2 PRO A 764     -42.203  -5.671  18.586  1.00  0.00           H  
ATOM    818  HD3 PRO A 764     -40.492  -5.928  18.212  1.00  0.00           H  
ATOM    819  N   HIS A 765     -41.502  -0.866  16.502  1.00  0.00           N  
ATOM    820  CA  HIS A 765     -41.914   0.553  16.692  1.00  0.00           C  
ATOM    821  C   HIS A 765     -42.323   1.133  15.283  1.00  0.00           C  
ATOM    822  O   HIS A 765     -41.903   0.706  14.262  1.00  0.00           O  
ATOM    823  CB  HIS A 765     -40.813   1.295  17.534  1.00  0.00           C  
ATOM    824  CG  HIS A 765     -39.447   1.558  16.971  1.00  0.00           C  
ATOM    825  ND1 HIS A 765     -38.594   0.614  16.523  1.00  0.00           N  
ATOM    826  CD2 HIS A 765     -38.833   2.780  16.802  1.00  0.00           C  
ATOM    827  CE1 HIS A 765     -37.534   1.226  15.981  1.00  0.00           C  
ATOM    828  NE2 HIS A 765     -37.693   2.581  15.999  1.00  0.00           N  
ATOM    829  HB2 HIS A 765     -41.213   2.285  17.755  1.00  0.00           H  
ATOM    830  HB3 HIS A 765     -40.636   0.803  18.491  1.00  0.00           H  
ATOM    831  HD2 HIS A 765     -39.139   3.789  17.039  1.00  0.00           H  
ATOM    832  HE1 HIS A 765     -36.717   0.743  15.465  1.00  0.00           H  
ATOM    833  H   HIS A 765     -40.594  -1.034  16.091  1.00  0.00           H  
ATOM    834  HA  HIS A 765     -42.773   0.562  17.364  1.00  0.00           H  
ATOM    835  HD1 HIS A 765     -38.714  -0.389  16.530  1.00  0.00           H  
ATOM    836  N   PRO A 766     -43.234   2.072  15.194  1.00  0.00           N  
ATOM    837  CA  PRO A 766     -43.746   2.647  13.955  1.00  0.00           C  
ATOM    838  C   PRO A 766     -42.900   2.754  12.634  1.00  0.00           C  
ATOM    839  O   PRO A 766     -43.296   2.264  11.554  1.00  0.00           O  
ATOM    840  CD  PRO A 766     -43.865   2.679  16.336  1.00  0.00           C  
ATOM    841  CB  PRO A 766     -44.320   4.010  14.486  1.00  0.00           C  
ATOM    842  CG  PRO A 766     -44.845   3.690  15.808  1.00  0.00           C  
ATOM    843  HD3 PRO A 766     -44.503   1.969  16.862  1.00  0.00           H  
ATOM    844  HD2 PRO A 766     -43.177   3.173  17.022  1.00  0.00           H  
ATOM    845  HB2 PRO A 766     -43.480   4.686  14.649  1.00  0.00           H  
ATOM    846  HB3 PRO A 766     -45.073   4.441  13.827  1.00  0.00           H  
ATOM    847  HG3 PRO A 766     -45.854   3.287  15.721  1.00  0.00           H  
ATOM    848  HG2 PRO A 766     -44.992   4.553  16.458  1.00  0.00           H  
ATOM    849  HA  PRO A 766     -44.563   1.978  13.686  1.00  0.00           H  
ATOM    850  N   PRO A 767     -41.742   3.350  12.555  1.00  0.00           N  
ATOM    851  CA  PRO A 767     -40.856   3.390  11.380  1.00  0.00           C  
ATOM    852  C   PRO A 767     -40.140   2.055  11.147  1.00  0.00           C  
ATOM    853  O   PRO A 767     -39.469   1.935  10.121  1.00  0.00           O  
ATOM    854  CD  PRO A 767     -41.195   4.168  13.652  1.00  0.00           C  
ATOM    855  CB  PRO A 767     -39.891   4.586  11.663  1.00  0.00           C  
ATOM    856  CG  PRO A 767     -39.794   4.751  13.134  1.00  0.00           C  
ATOM    857  HD3 PRO A 767     -41.836   5.046  13.733  1.00  0.00           H  
ATOM    858  HD2 PRO A 767     -40.953   3.620  14.563  1.00  0.00           H  
ATOM    859  HB2 PRO A 767     -38.871   4.574  11.277  1.00  0.00           H  
ATOM    860  HB3 PRO A 767     -40.278   5.450  11.121  1.00  0.00           H  
ATOM    861  HG3 PRO A 767     -39.620   5.774  13.468  1.00  0.00           H  
ATOM    862  HG2 PRO A 767     -38.953   4.264  13.627  1.00  0.00           H  
ATOM    863  HA  PRO A 767     -41.466   3.661  10.519  1.00  0.00           H  
ATOM    864  N   GLU A 768     -40.086   1.147  12.116  1.00  0.00           N  
ATOM    865  CA  GLU A 768     -39.422  -0.196  11.954  1.00  0.00           C  
ATOM    866  C   GLU A 768     -40.406  -1.044  11.137  1.00  0.00           C  
ATOM    867  O   GLU A 768     -40.018  -1.855  10.222  1.00  0.00           O  
ATOM    868  CB  GLU A 768     -39.254  -0.747  13.401  1.00  0.00           C  
ATOM    869  CG  GLU A 768     -38.431  -2.086  13.435  1.00  0.00           C  
ATOM    870  CD  GLU A 768     -38.224  -2.521  14.838  1.00  0.00           C  
ATOM    871  OE1 GLU A 768     -38.549  -1.815  15.781  1.00  0.00           O  
ATOM    872  OE2 GLU A 768     -37.839  -3.695  14.958  1.00  0.00           O1-
ATOM    873  H   GLU A 768     -40.577   1.367  12.971  1.00  0.00           H  
ATOM    874  HA  GLU A 768     -38.465  -0.110  11.438  1.00  0.00           H  
ATOM    875  HB3 GLU A 768     -40.212  -0.888  13.902  1.00  0.00           H  
ATOM    876  HB2 GLU A 768     -38.589  -0.122  13.998  1.00  0.00           H  
ATOM    877  HG3 GLU A 768     -37.483  -1.953  12.915  1.00  0.00           H  
ATOM    878  HG2 GLU A 768     -39.091  -2.788  12.926  1.00  0.00           H  
ATOM    879  N   LEU A 769     -41.715  -0.872  11.369  1.00  0.00           N  
ATOM    880  CA  LEU A 769     -42.787  -1.517  10.624  1.00  0.00           C  
ATOM    881  C   LEU A 769     -42.748  -1.048   9.139  1.00  0.00           C  
ATOM    882  O   LEU A 769     -42.999  -1.749   8.160  1.00  0.00           O  
ATOM    883  CB  LEU A 769     -44.111  -1.328  11.325  1.00  0.00           C  
ATOM    884  CG  LEU A 769     -44.129  -1.934  12.764  1.00  0.00           C  
ATOM    885  CD1 LEU A 769     -45.231  -1.251  13.559  1.00  0.00           C  
ATOM    886  CD2 LEU A 769     -44.361  -3.433  12.709  1.00  0.00           C  
ATOM    887  HB2 LEU A 769     -44.365  -0.270  11.395  1.00  0.00           H  
ATOM    888  HB3 LEU A 769     -44.909  -1.860  10.806  1.00  0.00           H  
ATOM    889  HG  LEU A 769     -43.257  -1.656  13.355  1.00  0.00           H  
ATOM    890 HD11 LEU A 769     -45.145  -0.164  13.543  1.00  0.00           H  
ATOM    891 HD12 LEU A 769     -46.190  -1.514  13.112  1.00  0.00           H  
ATOM    892 HD13 LEU A 769     -45.213  -1.643  14.576  1.00  0.00           H  
ATOM    893 HD21 LEU A 769     -44.808  -3.970  13.546  1.00  0.00           H  
ATOM    894 HD22 LEU A 769     -45.035  -3.722  11.903  1.00  0.00           H  
ATOM    895 HD23 LEU A 769     -43.369  -3.856  12.546  1.00  0.00           H  
ATOM    896  H   LEU A 769     -41.918  -0.237  12.128  1.00  0.00           H  
ATOM    897  HA  LEU A 769     -42.544  -2.555  10.398  1.00  0.00           H  
ATOM    898  N   VAL A 770     -42.364   0.195   8.849  1.00  0.00           N  
ATOM    899  CA  VAL A 770     -42.137   0.757   7.546  1.00  0.00           C  
ATOM    900  C   VAL A 770     -40.890   0.151   6.872  1.00  0.00           C  
ATOM    901  O   VAL A 770     -40.728   0.234   5.644  1.00  0.00           O  
ATOM    902  CB  VAL A 770     -42.117   2.338   7.620  1.00  0.00           C  
ATOM    903  CG1 VAL A 770     -41.862   3.054   6.271  1.00  0.00           C  
ATOM    904  CG2 VAL A 770     -43.473   2.911   8.156  1.00  0.00           C  
ATOM    905  HB  VAL A 770     -41.346   2.712   8.293  1.00  0.00           H  
ATOM    906 HG11 VAL A 770     -42.649   2.785   5.566  1.00  0.00           H  
ATOM    907 HG12 VAL A 770     -41.794   4.134   6.404  1.00  0.00           H  
ATOM    908 HG13 VAL A 770     -40.951   2.651   5.829  1.00  0.00           H  
ATOM    909 HG21 VAL A 770     -44.388   2.714   7.598  1.00  0.00           H  
ATOM    910 HG22 VAL A 770     -43.628   2.545   9.171  1.00  0.00           H  
ATOM    911 HG23 VAL A 770     -43.475   4.000   8.116  1.00  0.00           H  
ATOM    912  H   VAL A 770     -42.255   0.781   9.664  1.00  0.00           H  
ATOM    913  HA  VAL A 770     -42.956   0.506   6.872  1.00  0.00           H  
ATOM    914  N   LEU A 771     -39.927  -0.407   7.621  1.00  0.00           N  
ATOM    915  CA  LEU A 771     -38.638  -0.773   7.178  1.00  0.00           C  
ATOM    916  C   LEU A 771     -38.667  -2.311   6.956  1.00  0.00           C  
ATOM    917  O   LEU A 771     -38.137  -2.776   5.896  1.00  0.00           O  
ATOM    918  CB  LEU A 771     -37.550  -0.270   8.167  1.00  0.00           C  
ATOM    919  CG  LEU A 771     -36.061  -0.619   7.810  1.00  0.00           C  
ATOM    920  CD1 LEU A 771     -35.606   0.126   6.539  1.00  0.00           C  
ATOM    921  CD2 LEU A 771     -35.041  -0.411   8.974  1.00  0.00           C  
ATOM    922  H   LEU A 771     -40.179  -0.665   8.565  1.00  0.00           H  
ATOM    923  HA  LEU A 771     -38.459  -0.194   6.272  1.00  0.00           H  
ATOM    924  HB3 LEU A 771     -37.676  -0.651   9.180  1.00  0.00           H  
ATOM    925  HB2 LEU A 771     -37.468   0.817   8.144  1.00  0.00           H  
ATOM    926  HG  LEU A 771     -36.032  -1.638   7.425  1.00  0.00           H  
ATOM    927 HD11 LEU A 771     -34.546  -0.062   6.373  1.00  0.00           H  
ATOM    928 HD12 LEU A 771     -36.119  -0.109   5.607  1.00  0.00           H  
ATOM    929 HD13 LEU A 771     -35.622   1.198   6.734  1.00  0.00           H  
ATOM    930 HD21 LEU A 771     -34.057  -0.725   8.628  1.00  0.00           H  
ATOM    931 HD22 LEU A 771     -34.964   0.628   9.294  1.00  0.00           H  
ATOM    932 HD23 LEU A 771     -35.419  -0.971   9.829  1.00  0.00           H  
ATOM    933  N   TYR A 772     -39.338  -3.149   7.813  1.00  0.00           N  
ATOM    934  CA  TYR A 772     -39.734  -4.586   7.384  1.00  0.00           C  
ATOM    935  C   TYR A 772     -40.574  -4.476   6.068  1.00  0.00           C  
ATOM    936  O   TYR A 772     -40.496  -5.413   5.262  1.00  0.00           O  
ATOM    937  CB  TYR A 772     -40.664  -5.218   8.442  1.00  0.00           C  
ATOM    938  CG  TYR A 772     -40.218  -5.366   9.884  1.00  0.00           C  
ATOM    939  CD1 TYR A 772     -38.882  -5.098  10.285  1.00  0.00           C  
ATOM    940  CD2 TYR A 772     -41.140  -5.888  10.816  1.00  0.00           C  
ATOM    941  CE1 TYR A 772     -38.549  -5.237  11.698  1.00  0.00           C  
ATOM    942  CE2 TYR A 772     -40.773  -6.090  12.171  1.00  0.00           C  
ATOM    943  CZ  TYR A 772     -39.463  -5.776  12.590  1.00  0.00           C  
ATOM    944  OH  TYR A 772     -39.149  -5.899  13.951  1.00  0.00           O  
ATOM    945  H   TYR A 772     -39.635  -2.778   8.704  1.00  0.00           H  
ATOM    946  HA  TYR A 772     -38.838  -5.198   7.286  1.00  0.00           H  
ATOM    947  HB3 TYR A 772     -40.944  -6.212   8.094  1.00  0.00           H  
ATOM    948  HB2 TYR A 772     -41.673  -4.806   8.447  1.00  0.00           H  
ATOM    949  HD1 TYR A 772     -38.146  -4.770   9.566  1.00  0.00           H  
ATOM    950  HD2 TYR A 772     -42.118  -6.147  10.439  1.00  0.00           H  
ATOM    951  HE1 TYR A 772     -37.528  -5.216  12.049  1.00  0.00           H  
ATOM    952  HE2 TYR A 772     -41.516  -6.482  12.850  1.00  0.00           H  
ATOM    953  HH  TYR A 772     -38.570  -5.197  14.206  1.00  0.00           H  
ATOM    954  N   SER A 773     -41.321  -3.389   5.835  1.00  0.00           N  
ATOM    955  CA  SER A 773     -42.194  -3.251   4.622  1.00  0.00           C  
ATOM    956  C   SER A 773     -41.323  -2.897   3.362  1.00  0.00           C  
ATOM    957  O   SER A 773     -41.457  -3.400   2.216  1.00  0.00           O  
ATOM    958  CB  SER A 773     -43.241  -2.112   4.840  1.00  0.00           C  
ATOM    959  OG  SER A 773     -44.255  -2.436   5.803  1.00  0.00           O  
ATOM    960  HB2 SER A 773     -42.826  -1.151   5.144  1.00  0.00           H  
ATOM    961  HB3 SER A 773     -43.835  -1.946   3.941  1.00  0.00           H  
ATOM    962  HG  SER A 773     -43.780  -2.233   6.594  1.00  0.00           H  
ATOM    963  H   SER A 773     -41.312  -2.627   6.498  1.00  0.00           H  
ATOM    964  HA  SER A 773     -42.732  -4.180   4.433  1.00  0.00           H  
ATOM    965  N   LEU A 774     -40.199  -2.141   3.487  1.00  0.00           N  
ATOM    966  CA  LEU A 774     -39.218  -1.884   2.368  1.00  0.00           C  
ATOM    967  C   LEU A 774     -38.276  -3.082   2.137  1.00  0.00           C  
ATOM    968  O   LEU A 774     -37.712  -3.170   1.054  1.00  0.00           O  
ATOM    969  CB  LEU A 774     -38.259  -0.735   2.763  1.00  0.00           C  
ATOM    970  CG  LEU A 774     -38.949   0.768   2.864  1.00  0.00           C  
ATOM    971  CD1 LEU A 774     -38.206   1.699   3.770  1.00  0.00           C  
ATOM    972  CD2 LEU A 774     -39.234   1.457   1.515  1.00  0.00           C  
ATOM    973  H   LEU A 774     -39.959  -1.681   4.354  1.00  0.00           H  
ATOM    974  HA  LEU A 774     -39.819  -1.656   1.487  1.00  0.00           H  
ATOM    975  HB3 LEU A 774     -37.416  -0.698   2.073  1.00  0.00           H  
ATOM    976  HB2 LEU A 774     -37.717  -1.011   3.667  1.00  0.00           H  
ATOM    977  HG  LEU A 774     -39.937   0.638   3.306  1.00  0.00           H  
ATOM    978 HD11 LEU A 774     -38.193   1.308   4.787  1.00  0.00           H  
ATOM    979 HD12 LEU A 774     -37.163   1.774   3.459  1.00  0.00           H  
ATOM    980 HD13 LEU A 774     -38.586   2.719   3.716  1.00  0.00           H  
ATOM    981 HD21 LEU A 774     -39.562   2.496   1.535  1.00  0.00           H  
ATOM    982 HD22 LEU A 774     -38.406   1.531   0.810  1.00  0.00           H  
ATOM    983 HD23 LEU A 774     -40.091   0.911   1.122  1.00  0.00           H  
ATOM    984  N   VAL A 775     -38.042  -3.879   3.206  1.00  0.00           N  
ATOM    985  CA  VAL A 775     -37.394  -5.187   2.999  1.00  0.00           C  
ATOM    986  C   VAL A 775     -38.261  -6.223   2.194  1.00  0.00           C  
ATOM    987  O   VAL A 775     -37.736  -6.895   1.313  1.00  0.00           O  
ATOM    988  CB  VAL A 775     -36.915  -5.788   4.327  1.00  0.00           C  
ATOM    989  CG1 VAL A 775     -36.847  -7.295   4.569  1.00  0.00           C  
ATOM    990  CG2 VAL A 775     -35.505  -5.222   4.647  1.00  0.00           C  
ATOM    991  H   VAL A 775     -38.359  -3.591   4.121  1.00  0.00           H  
ATOM    992  HA  VAL A 775     -36.547  -4.984   2.344  1.00  0.00           H  
ATOM    993  HB  VAL A 775     -37.642  -5.510   5.089  1.00  0.00           H  
ATOM    994 HG11 VAL A 775     -37.846  -7.715   4.451  1.00  0.00           H  
ATOM    995 HG12 VAL A 775     -36.240  -7.787   3.809  1.00  0.00           H  
ATOM    996 HG13 VAL A 775     -36.482  -7.534   5.568  1.00  0.00           H  
ATOM    997 HG21 VAL A 775     -35.149  -5.311   5.673  1.00  0.00           H  
ATOM    998 HG22 VAL A 775     -34.637  -5.569   4.087  1.00  0.00           H  
ATOM    999 HG23 VAL A 775     -35.522  -4.135   4.570  1.00  0.00           H  
ATOM   1000  N   PHE A 776     -39.584  -6.293   2.419  1.00  0.00           N  
ATOM   1001  CA  PHE A 776     -40.625  -7.031   1.577  1.00  0.00           C  
ATOM   1002  C   PHE A 776     -40.590  -6.494   0.122  1.00  0.00           C  
ATOM   1003  O   PHE A 776     -40.642  -7.381  -0.794  1.00  0.00           O  
ATOM   1004  CB  PHE A 776     -42.008  -6.785   2.178  1.00  0.00           C  
ATOM   1005  CG  PHE A 776     -43.014  -7.785   1.637  1.00  0.00           C  
ATOM   1006  CD1 PHE A 776     -43.724  -7.512   0.407  1.00  0.00           C  
ATOM   1007  CD2 PHE A 776     -43.244  -9.001   2.344  1.00  0.00           C  
ATOM   1008  CE1 PHE A 776     -44.642  -8.406  -0.089  1.00  0.00           C  
ATOM   1009  CE2 PHE A 776     -44.208  -9.909   1.823  1.00  0.00           C  
ATOM   1010  CZ  PHE A 776     -44.949  -9.559   0.692  1.00  0.00           C  
ATOM   1011  H   PHE A 776     -39.875  -5.539   3.024  1.00  0.00           H  
ATOM   1012  HA  PHE A 776     -40.529  -8.115   1.530  1.00  0.00           H  
ATOM   1013  HB3 PHE A 776     -42.335  -5.772   1.945  1.00  0.00           H  
ATOM   1014  HB2 PHE A 776     -42.080  -6.945   3.254  1.00  0.00           H  
ATOM   1015  HD1 PHE A 776     -43.511  -6.629  -0.178  1.00  0.00           H  
ATOM   1016  HD2 PHE A 776     -42.606  -9.199   3.193  1.00  0.00           H  
ATOM   1017  HE1 PHE A 776     -45.173  -8.084  -0.973  1.00  0.00           H  
ATOM   1018  HE2 PHE A 776     -44.399 -10.880   2.256  1.00  0.00           H  
ATOM   1019  HZ  PHE A 776     -45.858 -10.089   0.449  1.00  0.00           H  
ATOM   1020  N   VAL A 777     -40.525  -5.198  -0.133  1.00  0.00           N  
ATOM   1021  CA  VAL A 777     -40.349  -4.522  -1.503  1.00  0.00           C  
ATOM   1022  C   VAL A 777     -39.112  -5.072  -2.338  1.00  0.00           C  
ATOM   1023  O   VAL A 777     -39.319  -5.554  -3.466  1.00  0.00           O  
ATOM   1024  CB  VAL A 777     -40.268  -2.984  -1.316  1.00  0.00           C  
ATOM   1025  CG1 VAL A 777     -39.509  -2.084  -2.329  1.00  0.00           C  
ATOM   1026  CG2 VAL A 777     -41.713  -2.365  -1.049  1.00  0.00           C  
ATOM   1027  H   VAL A 777     -40.688  -4.575   0.645  1.00  0.00           H  
ATOM   1028  HA  VAL A 777     -41.253  -4.735  -2.073  1.00  0.00           H  
ATOM   1029  HB  VAL A 777     -39.736  -2.842  -0.375  1.00  0.00           H  
ATOM   1030 HG11 VAL A 777     -38.544  -2.435  -2.695  1.00  0.00           H  
ATOM   1031 HG12 VAL A 777     -40.121  -1.726  -3.157  1.00  0.00           H  
ATOM   1032 HG13 VAL A 777     -39.226  -1.167  -1.813  1.00  0.00           H  
ATOM   1033 HG21 VAL A 777     -42.242  -2.358  -2.002  1.00  0.00           H  
ATOM   1034 HG22 VAL A 777     -42.340  -2.818  -0.281  1.00  0.00           H  
ATOM   1035 HG23 VAL A 777     -41.762  -1.292  -0.869  1.00  0.00           H  
ATOM   1036  N   LEU A 778     -37.935  -4.949  -1.720  1.00  0.00           N  
ATOM   1037  CA  LEU A 778     -36.635  -5.490  -2.116  1.00  0.00           C  
ATOM   1038  C   LEU A 778     -36.639  -7.022  -2.273  1.00  0.00           C  
ATOM   1039  O   LEU A 778     -35.961  -7.541  -3.105  1.00  0.00           O  
ATOM   1040  CB  LEU A 778     -35.450  -5.066  -1.165  1.00  0.00           C  
ATOM   1041  CG  LEU A 778     -35.273  -3.508  -1.093  1.00  0.00           C  
ATOM   1042  CD1 LEU A 778     -34.376  -3.254   0.146  1.00  0.00           C  
ATOM   1043  CD2 LEU A 778     -34.733  -2.990  -2.443  1.00  0.00           C  
ATOM   1044  H   LEU A 778     -37.946  -4.548  -0.793  1.00  0.00           H  
ATOM   1045  HA  LEU A 778     -36.470  -5.168  -3.144  1.00  0.00           H  
ATOM   1046  HB3 LEU A 778     -34.564  -5.664  -1.380  1.00  0.00           H  
ATOM   1047  HB2 LEU A 778     -35.768  -5.376  -0.169  1.00  0.00           H  
ATOM   1048  HG  LEU A 778     -36.256  -3.060  -0.946  1.00  0.00           H  
ATOM   1049 HD11 LEU A 778     -34.309  -2.201   0.417  1.00  0.00           H  
ATOM   1050 HD12 LEU A 778     -34.761  -3.772   1.024  1.00  0.00           H  
ATOM   1051 HD13 LEU A 778     -33.395  -3.673  -0.076  1.00  0.00           H  
ATOM   1052 HD21 LEU A 778     -35.350  -3.108  -3.333  1.00  0.00           H  
ATOM   1053 HD22 LEU A 778     -34.594  -1.909  -2.436  1.00  0.00           H  
ATOM   1054 HD23 LEU A 778     -33.754  -3.370  -2.735  1.00  0.00           H  
ATOM   1055  N   PHE A 779     -37.293  -7.752  -1.388  1.00  0.00           N  
ATOM   1056  CA  PHE A 779     -37.391  -9.199  -1.427  1.00  0.00           C  
ATOM   1057  C   PHE A 779     -38.338  -9.613  -2.581  1.00  0.00           C  
ATOM   1058  O   PHE A 779     -38.085 -10.560  -3.276  1.00  0.00           O  
ATOM   1059  CB  PHE A 779     -37.703  -9.764  -0.007  1.00  0.00           C  
ATOM   1060  CG  PHE A 779     -37.648 -11.300   0.097  1.00  0.00           C  
ATOM   1061  CD1 PHE A 779     -36.473 -11.828   0.673  1.00  0.00           C  
ATOM   1062  CD2 PHE A 779     -38.648 -12.123  -0.416  1.00  0.00           C  
ATOM   1063  CE1 PHE A 779     -36.377 -13.190   0.803  1.00  0.00           C  
ATOM   1064  CE2 PHE A 779     -38.537 -13.470  -0.297  1.00  0.00           C  
ATOM   1065  CZ  PHE A 779     -37.392 -14.045   0.310  1.00  0.00           C  
ATOM   1066  HB2 PHE A 779     -36.935  -9.371   0.660  1.00  0.00           H  
ATOM   1067  HB3 PHE A 779     -38.711  -9.447   0.262  1.00  0.00           H  
ATOM   1068  HD1 PHE A 779     -35.692 -11.219   1.103  1.00  0.00           H  
ATOM   1069  HD2 PHE A 779     -39.477 -11.685  -0.952  1.00  0.00           H  
ATOM   1070  HE1 PHE A 779     -35.551 -13.594   1.369  1.00  0.00           H  
ATOM   1071  HE2 PHE A 779     -39.265 -14.130  -0.746  1.00  0.00           H  
ATOM   1072  HZ  PHE A 779     -37.228 -15.100   0.473  1.00  0.00           H  
ATOM   1073  H   PHE A 779     -37.761  -7.260  -0.641  1.00  0.00           H  
ATOM   1074  HA  PHE A 779     -36.394  -9.573  -1.661  1.00  0.00           H  
ATOM   1075  N   CYS A 780     -39.436  -8.920  -2.802  1.00  0.00           N  
ATOM   1076  CA  CYS A 780     -40.464  -9.234  -3.826  1.00  0.00           C  
ATOM   1077  C   CYS A 780     -39.882  -8.984  -5.252  1.00  0.00           C  
ATOM   1078  O   CYS A 780     -40.052  -9.751  -6.186  1.00  0.00           O  
ATOM   1079  CB  CYS A 780     -41.736  -8.320  -3.613  1.00  0.00           C  
ATOM   1080  SG  CYS A 780     -43.080  -8.793  -4.663  1.00  0.00           S  
ATOM   1081  H   CYS A 780     -39.684  -8.253  -2.085  1.00  0.00           H  
ATOM   1082  HA  CYS A 780     -40.737 -10.281  -3.694  1.00  0.00           H  
ATOM   1083  HB3 CYS A 780     -41.508  -7.271  -3.798  1.00  0.00           H  
ATOM   1084  HB2 CYS A 780     -41.951  -8.504  -2.561  1.00  0.00           H  
ATOM   1085  HG  CYS A 780     -42.635  -8.156  -5.750  1.00  0.00           H  
ATOM   1086  N   ASP A 781     -39.075  -7.908  -5.277  1.00  0.00           N  
ATOM   1087  CA  ASP A 781     -38.125  -7.601  -6.299  1.00  0.00           C  
ATOM   1088  C   ASP A 781     -37.135  -8.790  -6.550  1.00  0.00           C  
ATOM   1089  O   ASP A 781     -36.824  -9.098  -7.681  1.00  0.00           O  
ATOM   1090  CB  ASP A 781     -37.532  -6.220  -6.099  1.00  0.00           C  
ATOM   1091  CG  ASP A 781     -36.299  -5.830  -7.014  1.00  0.00           C  
ATOM   1092  OD1 ASP A 781     -36.507  -5.404  -8.120  1.00  0.00           O  
ATOM   1093  OD2 ASP A 781     -35.152  -5.975  -6.537  1.00  0.00           O1-
ATOM   1094  H   ASP A 781     -39.084  -7.334  -4.447  1.00  0.00           H  
ATOM   1095  HA  ASP A 781     -38.709  -7.561  -7.219  1.00  0.00           H  
ATOM   1096  HB3 ASP A 781     -37.465  -6.016  -5.031  1.00  0.00           H  
ATOM   1097  HB2 ASP A 781     -38.259  -5.457  -6.374  1.00  0.00           H  
ATOM   1098  N   GLU A 782     -36.566  -9.390  -5.483  1.00  0.00           N  
ATOM   1099  CA  GLU A 782     -35.576 -10.472  -5.671  1.00  0.00           C  
ATOM   1100  C   GLU A 782     -36.194 -11.763  -6.209  1.00  0.00           C  
ATOM   1101  O   GLU A 782     -35.661 -12.299  -7.192  1.00  0.00           O  
ATOM   1102  CB  GLU A 782     -34.848 -10.759  -4.313  1.00  0.00           C  
ATOM   1103  CG  GLU A 782     -33.896 -11.973  -4.118  1.00  0.00           C  
ATOM   1104  CD  GLU A 782     -34.455 -12.933  -3.061  1.00  0.00           C  
ATOM   1105  OE1 GLU A 782     -33.975 -13.089  -1.949  1.00  0.00           O  
ATOM   1106  OE2 GLU A 782     -35.667 -13.384  -3.363  1.00  0.00           O  
ATOM   1107  H   GLU A 782     -36.726  -8.900  -4.614  1.00  0.00           H  
ATOM   1108  HA  GLU A 782     -34.810 -10.254  -6.415  1.00  0.00           H  
ATOM   1109  HB3 GLU A 782     -35.546 -10.700  -3.477  1.00  0.00           H  
ATOM   1110  HB2 GLU A 782     -34.228  -9.879  -4.142  1.00  0.00           H  
ATOM   1111  HG3 GLU A 782     -32.917 -11.592  -3.826  1.00  0.00           H  
ATOM   1112  HG2 GLU A 782     -33.900 -12.520  -5.061  1.00  0.00           H  
ATOM   1113  HE2 GLU A 782     -36.099 -14.001  -2.792  1.00  0.00           H  
ATOM   1114  N   VAL A 783     -37.434 -12.066  -5.668  1.00  0.00           N  
ATOM   1115  CA  VAL A 783     -38.148 -13.256  -6.239  1.00  0.00           C  
ATOM   1116  C   VAL A 783     -38.740 -12.979  -7.591  1.00  0.00           C  
ATOM   1117  O   VAL A 783     -39.331 -13.883  -8.190  1.00  0.00           O  
ATOM   1118  CB  VAL A 783     -39.253 -13.778  -5.262  1.00  0.00           C  
ATOM   1119  CG1 VAL A 783     -38.666 -14.466  -4.012  1.00  0.00           C  
ATOM   1120  CG2 VAL A 783     -40.316 -12.820  -4.822  1.00  0.00           C  
ATOM   1121  H   VAL A 783     -37.897 -11.428  -5.036  1.00  0.00           H  
ATOM   1122  HA  VAL A 783     -37.366 -14.010  -6.337  1.00  0.00           H  
ATOM   1123  HB  VAL A 783     -39.793 -14.520  -5.850  1.00  0.00           H  
ATOM   1124 HG11 VAL A 783     -39.521 -14.867  -3.467  1.00  0.00           H  
ATOM   1125 HG12 VAL A 783     -37.873 -15.179  -4.238  1.00  0.00           H  
ATOM   1126 HG13 VAL A 783     -38.204 -13.761  -3.322  1.00  0.00           H  
ATOM   1127 HG21 VAL A 783     -41.030 -13.399  -4.236  1.00  0.00           H  
ATOM   1128 HG22 VAL A 783     -39.913 -11.996  -4.233  1.00  0.00           H  
ATOM   1129 HG23 VAL A 783     -40.730 -12.320  -5.698  1.00  0.00           H  
ATOM   1130  N   ARG A 784     -38.695 -11.717  -8.097  1.00  0.00           N  
ATOM   1131  CA  ARG A 784     -39.004 -11.285  -9.502  1.00  0.00           C  
ATOM   1132  C   ARG A 784     -37.941 -11.517 -10.488  1.00  0.00           C  
ATOM   1133  O   ARG A 784     -38.148 -11.870 -11.645  1.00  0.00           O  
ATOM   1134  CB  ARG A 784     -39.283  -9.743  -9.581  1.00  0.00           C  
ATOM   1135  CG  ARG A 784     -39.878  -9.351 -10.934  1.00  0.00           C  
ATOM   1136  CD  ARG A 784     -40.261  -7.901 -11.025  1.00  0.00           C  
ATOM   1137  NE  ARG A 784     -40.935  -7.660 -12.307  1.00  0.00           N  
ATOM   1138  CZ  ARG A 784     -40.275  -7.380 -13.438  1.00  0.00           C  
ATOM   1139  NH1 ARG A 784     -41.068  -7.164 -14.481  1.00  0.00           N1+
ATOM   1140  NH2 ARG A 784     -38.969  -7.374 -13.592  1.00  0.00           N  
ATOM   1141  H   ARG A 784     -38.356 -11.018  -7.452  1.00  0.00           H  
ATOM   1142  HA  ARG A 784     -39.877 -11.855  -9.819  1.00  0.00           H  
ATOM   1143  HB3 ARG A 784     -38.362  -9.197  -9.376  1.00  0.00           H  
ATOM   1144  HB2 ARG A 784     -40.049  -9.450  -8.864  1.00  0.00           H  
ATOM   1145  HG3 ARG A 784     -40.750  -9.961 -11.169  1.00  0.00           H  
ATOM   1146  HG2 ARG A 784     -39.160  -9.543 -11.732  1.00  0.00           H  
ATOM   1147  HD3 ARG A 784     -39.416  -7.233 -10.858  1.00  0.00           H  
ATOM   1148  HD2 ARG A 784     -41.067  -7.765 -10.304  1.00  0.00           H  
ATOM   1149  HE  ARG A 784     -41.913  -7.890 -12.417  1.00  0.00           H  
ATOM   1150 HH12 ARG A 784     -40.649  -7.383 -15.373  1.00  0.00           H  
ATOM   1151 HH11 ARG A 784     -42.078  -7.127 -14.506  1.00  0.00           H  
ATOM   1152 HH22 ARG A 784     -38.639  -7.207 -14.532  1.00  0.00           H  
ATOM   1153 HH21 ARG A 784     -38.266  -7.470 -12.873  1.00  0.00           H  
ATOM   1154  N   GLN A 785     -36.678 -11.288  -9.948  1.00  0.00           N  
ATOM   1155  CA  GLN A 785     -35.447 -11.274 -10.700  1.00  0.00           C  
ATOM   1156  C   GLN A 785     -34.923 -12.708 -10.620  1.00  0.00           C  
ATOM   1157  O   GLN A 785     -34.065 -13.132 -11.398  1.00  0.00           O  
ATOM   1158  CB  GLN A 785     -34.433 -10.349 -10.017  1.00  0.00           C  
ATOM   1159  CG  GLN A 785     -33.088 -10.097 -10.772  1.00  0.00           C  
ATOM   1160  CD  GLN A 785     -33.288  -9.454 -12.175  1.00  0.00           C  
ATOM   1161  OE1 GLN A 785     -34.391  -9.080 -12.525  1.00  0.00           O  
ATOM   1162  NE2 GLN A 785     -32.261  -9.385 -13.018  1.00  0.00           N  
ATOM   1163  H   GLN A 785     -36.575 -11.340  -8.944  1.00  0.00           H  
ATOM   1164  HA  GLN A 785     -35.666 -11.092 -11.752  1.00  0.00           H  
ATOM   1165  HB3 GLN A 785     -34.296 -10.512  -8.948  1.00  0.00           H  
ATOM   1166  HB2 GLN A 785     -34.928  -9.380  -9.967  1.00  0.00           H  
ATOM   1167  HG3 GLN A 785     -32.525 -11.030 -10.807  1.00  0.00           H  
ATOM   1168  HG2 GLN A 785     -32.459  -9.343 -10.299  1.00  0.00           H  
ATOM   1169 HE22 GLN A 785     -32.306  -8.817 -13.852  1.00  0.00           H  
ATOM   1170 HE21 GLN A 785     -31.340  -9.590 -12.657  1.00  0.00           H  
ATOM   1171  N   TRP A 786     -35.383 -13.505  -9.721  1.00  0.00           N  
ATOM   1172  CA  TRP A 786     -35.211 -14.955  -9.659  1.00  0.00           C  
ATOM   1173  C   TRP A 786     -36.042 -15.660 -10.765  1.00  0.00           C  
ATOM   1174  O   TRP A 786     -35.655 -16.747 -11.284  1.00  0.00           O  
ATOM   1175  CB  TRP A 786     -35.561 -15.609  -8.270  1.00  0.00           C  
ATOM   1176  CG  TRP A 786     -34.629 -15.476  -7.149  1.00  0.00           C  
ATOM   1177  CD1 TRP A 786     -33.394 -14.874  -7.106  1.00  0.00           C  
ATOM   1178  CD2 TRP A 786     -34.776 -16.039  -5.827  1.00  0.00           C  
ATOM   1179  NE1 TRP A 786     -32.778 -14.927  -5.880  1.00  0.00           N  
ATOM   1180  CE2 TRP A 786     -33.606 -15.676  -5.046  1.00  0.00           C  
ATOM   1181  CE3 TRP A 786     -35.702 -16.936  -5.200  1.00  0.00           C  
ATOM   1182  CZ2 TRP A 786     -33.532 -16.050  -3.742  1.00  0.00           C  
ATOM   1183  CZ3 TRP A 786     -35.648 -17.294  -3.894  1.00  0.00           C  
ATOM   1184  CH2 TRP A 786     -34.620 -16.769  -3.112  1.00  0.00           C  
ATOM   1185  H   TRP A 786     -35.654 -13.087  -8.842  1.00  0.00           H  
ATOM   1186  HA  TRP A 786     -34.218 -15.245 -10.002  1.00  0.00           H  
ATOM   1187  HB3 TRP A 786     -35.622 -16.693  -8.364  1.00  0.00           H  
ATOM   1188  HB2 TRP A 786     -36.532 -15.310  -7.874  1.00  0.00           H  
ATOM   1189  HD1 TRP A 786     -33.083 -14.271  -7.946  1.00  0.00           H  
ATOM   1190  HE1 TRP A 786     -31.966 -14.361  -5.680  1.00  0.00           H  
ATOM   1191  HE3 TRP A 786     -36.451 -17.357  -5.854  1.00  0.00           H  
ATOM   1192  HZ2 TRP A 786     -32.718 -15.626  -3.173  1.00  0.00           H  
ATOM   1193  HZ3 TRP A 786     -36.411 -17.837  -3.356  1.00  0.00           H  
ATOM   1194  HH2 TRP A 786     -34.579 -17.027  -2.064  1.00  0.00           H  
ATOM   1195  N   TYR A 787     -37.220 -15.144 -11.110  1.00  0.00           N  
ATOM   1196  CA  TYR A 787     -37.988 -15.744 -12.196  1.00  0.00           C  
ATOM   1197  C   TYR A 787     -37.349 -15.274 -13.473  1.00  0.00           C  
ATOM   1198  O   TYR A 787     -37.217 -14.071 -13.646  1.00  0.00           O  
ATOM   1199  CB  TYR A 787     -39.503 -15.432 -12.116  1.00  0.00           C  
ATOM   1200  CG  TYR A 787     -40.609 -16.381 -12.522  1.00  0.00           C  
ATOM   1201  CD1 TYR A 787     -40.873 -17.513 -11.826  1.00  0.00           C  
ATOM   1202  CD2 TYR A 787     -41.398 -16.042 -13.591  1.00  0.00           C  
ATOM   1203  CE1 TYR A 787     -42.008 -18.283 -12.190  1.00  0.00           C  
ATOM   1204  CE2 TYR A 787     -42.499 -16.796 -14.032  1.00  0.00           C  
ATOM   1205  CZ  TYR A 787     -42.834 -17.941 -13.312  1.00  0.00           C  
ATOM   1206  OH  TYR A 787     -43.893 -18.767 -13.637  1.00  0.00           O  
ATOM   1207  H   TYR A 787     -37.357 -14.186 -10.821  1.00  0.00           H  
ATOM   1208  HA  TYR A 787     -37.871 -16.820 -12.067  1.00  0.00           H  
ATOM   1209  HB3 TYR A 787     -39.623 -14.412 -12.479  1.00  0.00           H  
ATOM   1210  HB2 TYR A 787     -39.843 -15.285 -11.091  1.00  0.00           H  
ATOM   1211  HD1 TYR A 787     -40.216 -17.807 -11.021  1.00  0.00           H  
ATOM   1212  HD2 TYR A 787     -41.171 -15.120 -14.107  1.00  0.00           H  
ATOM   1213  HE1 TYR A 787     -42.159 -19.193 -11.627  1.00  0.00           H  
ATOM   1214  HE2 TYR A 787     -43.164 -16.478 -14.821  1.00  0.00           H  
ATOM   1215  HH  TYR A 787     -44.241 -18.487 -14.470  1.00  0.00           H  
ATOM   1216  N   VAL A 788     -36.942 -16.117 -14.400  1.00  0.00           N  
ATOM   1217  CA  VAL A 788     -36.304 -15.809 -15.707  1.00  0.00           C  
ATOM   1218  C   VAL A 788     -34.871 -15.348 -15.584  1.00  0.00           C  
ATOM   1219  O   VAL A 788     -34.492 -14.206 -15.958  1.00  0.00           O  
ATOM   1220  CB  VAL A 788     -37.170 -14.878 -16.610  1.00  0.00           C  
ATOM   1221  CG1 VAL A 788     -36.552 -14.695 -17.982  1.00  0.00           C  
ATOM   1222  CG2 VAL A 788     -38.686 -15.316 -16.731  1.00  0.00           C  
ATOM   1223  HB  VAL A 788     -37.155 -13.879 -16.175  1.00  0.00           H  
ATOM   1224 HG11 VAL A 788     -35.678 -14.046 -18.044  1.00  0.00           H  
ATOM   1225 HG12 VAL A 788     -36.375 -15.693 -18.382  1.00  0.00           H  
ATOM   1226 HG13 VAL A 788     -37.244 -14.200 -18.663  1.00  0.00           H  
ATOM   1227 HG21 VAL A 788     -39.209 -14.800 -17.537  1.00  0.00           H  
ATOM   1228 HG22 VAL A 788     -38.898 -16.379 -16.847  1.00  0.00           H  
ATOM   1229 HG23 VAL A 788     -39.166 -14.949 -15.824  1.00  0.00           H  
ATOM   1230  H   VAL A 788     -36.921 -17.072 -14.074  1.00  0.00           H  
ATOM   1231  HA  VAL A 788     -36.356 -16.747 -16.259  1.00  0.00           H  
ATOM   1232  N   ASN A 789     -34.124 -16.248 -14.924  1.00  0.00           N  
ATOM   1233  CA  ASN A 789     -32.731 -16.049 -14.572  1.00  0.00           C  
ATOM   1234  C   ASN A 789     -31.943 -17.318 -15.009  1.00  0.00           C  
ATOM   1235  O   ASN A 789     -30.691 -17.197 -15.170  1.00  0.00           O  
ATOM   1236  CB  ASN A 789     -32.591 -15.760 -12.980  1.00  0.00           C  
ATOM   1237  CG  ASN A 789     -32.076 -16.915 -12.116  1.00  0.00           C  
ATOM   1238  OD1 ASN A 789     -30.906 -17.090 -11.936  1.00  0.00           O  
ATOM   1239  ND2 ASN A 789     -32.943 -17.633 -11.417  1.00  0.00           N  
ATOM   1240  H   ASN A 789     -34.661 -17.041 -14.603  1.00  0.00           H  
ATOM   1241  HA  ASN A 789     -32.298 -15.159 -15.028  1.00  0.00           H  
ATOM   1242  HB3 ASN A 789     -33.446 -15.340 -12.451  1.00  0.00           H  
ATOM   1243  HB2 ASN A 789     -31.794 -15.016 -12.970  1.00  0.00           H  
ATOM   1244 HD22 ASN A 789     -32.702 -18.466 -10.898  1.00  0.00           H  
ATOM   1245 HD21 ASN A 789     -33.897 -17.310 -11.339  1.00  0.00           H  
ATOM   1246  N   GLY A 790     -32.508 -18.503 -14.994  1.00  0.00           N  
ATOM   1247  CA  GLY A 790     -31.966 -19.735 -15.613  1.00  0.00           C  
ATOM   1248  C   GLY A 790     -30.816 -20.288 -14.858  1.00  0.00           C  
ATOM   1249  O   GLY A 790     -30.026 -21.006 -15.433  1.00  0.00           O  
ATOM   1250  H   GLY A 790     -33.471 -18.557 -14.696  1.00  0.00           H  
ATOM   1251  HA3 GLY A 790     -31.689 -19.637 -16.663  1.00  0.00           H  
ATOM   1252  HA2 GLY A 790     -32.668 -20.553 -15.457  1.00  0.00           H  
ATOM   1253  N   VAL A 791     -30.662 -19.903 -13.552  1.00  0.00           N  
ATOM   1254  CA  VAL A 791     -29.459 -20.286 -12.703  1.00  0.00           C  
ATOM   1255  C   VAL A 791     -28.320 -19.156 -12.764  1.00  0.00           C  
ATOM   1256  O   VAL A 791     -27.302 -19.233 -12.012  1.00  0.00           O  
ATOM   1257  CB  VAL A 791     -29.032 -21.772 -12.791  1.00  0.00           C  
ATOM   1258  CG1 VAL A 791     -27.968 -22.164 -11.764  1.00  0.00           C  
ATOM   1259  CG2 VAL A 791     -30.278 -22.620 -12.626  1.00  0.00           C  
ATOM   1260  HB  VAL A 791     -28.548 -21.976 -13.746  1.00  0.00           H  
ATOM   1261 HG11 VAL A 791     -28.313 -22.055 -10.736  1.00  0.00           H  
ATOM   1262 HG12 VAL A 791     -27.703 -23.216 -11.865  1.00  0.00           H  
ATOM   1263 HG13 VAL A 791     -27.036 -21.615 -11.902  1.00  0.00           H  
ATOM   1264 HG21 VAL A 791     -29.943 -23.612 -12.322  1.00  0.00           H  
ATOM   1265 HG22 VAL A 791     -30.948 -22.272 -11.840  1.00  0.00           H  
ATOM   1266 HG23 VAL A 791     -30.732 -22.778 -13.604  1.00  0.00           H  
ATOM   1267  H   VAL A 791     -31.298 -19.210 -13.185  1.00  0.00           H  
ATOM   1268  HA  VAL A 791     -29.797 -20.153 -11.675  1.00  0.00           H  
ATOM   1269  N   ASN A 792     -28.386 -18.160 -13.627  1.00  0.00           N  
ATOM   1270  CA  ASN A 792     -27.286 -17.150 -13.863  1.00  0.00           C  
ATOM   1271  C   ASN A 792     -27.327 -15.877 -13.028  1.00  0.00           C  
ATOM   1272  O   ASN A 792     -26.395 -15.010 -13.123  1.00  0.00           O  
ATOM   1273  CB  ASN A 792     -27.319 -16.755 -15.328  1.00  0.00           C  
ATOM   1274  CG  ASN A 792     -27.040 -17.920 -16.279  1.00  0.00           C  
ATOM   1275  OD1 ASN A 792     -25.909 -18.433 -16.185  1.00  0.00           O  
ATOM   1276  ND2 ASN A 792     -27.920 -18.214 -17.220  1.00  0.00           N  
ATOM   1277  HB2 ASN A 792     -28.289 -16.277 -15.468  1.00  0.00           H  
ATOM   1278  HB3 ASN A 792     -26.601 -15.961 -15.530  1.00  0.00           H  
ATOM   1279 HD22 ASN A 792     -27.600 -19.024 -17.731  1.00  0.00           H  
ATOM   1280 HD21 ASN A 792     -28.758 -17.704 -17.458  1.00  0.00           H  
ATOM   1281  H   ASN A 792     -29.240 -18.108 -14.164  1.00  0.00           H  
ATOM   1282  HA  ASN A 792     -26.308 -17.607 -13.710  1.00  0.00           H  
ATOM   1283  N   TYR A 793     -28.423 -15.650 -12.184  1.00  0.00           N  
ATOM   1284  CA  TYR A 793     -28.397 -14.622 -11.110  1.00  0.00           C  
ATOM   1285  C   TYR A 793     -27.326 -14.893 -10.085  1.00  0.00           C  
ATOM   1286  O   TYR A 793     -26.745 -14.015  -9.521  1.00  0.00           O  
ATOM   1287  CB  TYR A 793     -29.843 -14.689 -10.349  1.00  0.00           C  
ATOM   1288  CG  TYR A 793     -30.099 -13.901  -9.033  1.00  0.00           C  
ATOM   1289  CD1 TYR A 793     -30.994 -12.830  -9.000  1.00  0.00           C  
ATOM   1290  CD2 TYR A 793     -29.509 -14.380  -7.850  1.00  0.00           C  
ATOM   1291  CE1 TYR A 793     -31.225 -12.114  -7.832  1.00  0.00           C  
ATOM   1292  CE2 TYR A 793     -29.672 -13.600  -6.710  1.00  0.00           C  
ATOM   1293  CZ  TYR A 793     -30.543 -12.520  -6.672  1.00  0.00           C  
ATOM   1294  OH  TYR A 793     -30.689 -11.836  -5.489  1.00  0.00           O  
ATOM   1295  H   TYR A 793     -29.207 -16.287 -12.217  1.00  0.00           H  
ATOM   1296  HA  TYR A 793     -28.406 -13.618 -11.535  1.00  0.00           H  
ATOM   1297  HB3 TYR A 793     -30.056 -15.673  -9.933  1.00  0.00           H  
ATOM   1298  HB2 TYR A 793     -30.679 -14.442 -11.003  1.00  0.00           H  
ATOM   1299  HD1 TYR A 793     -31.402 -12.574  -9.966  1.00  0.00           H  
ATOM   1300  HD2 TYR A 793     -28.796 -15.192  -7.872  1.00  0.00           H  
ATOM   1301  HE1 TYR A 793     -31.897 -11.269  -7.820  1.00  0.00           H  
ATOM   1302  HE2 TYR A 793     -29.119 -13.914  -5.837  1.00  0.00           H  
ATOM   1303  HH  TYR A 793     -31.030 -10.956  -5.525  1.00  0.00           H  
ATOM   1304  N   PHE A 794     -27.090 -16.168  -9.770  1.00  0.00           N  
ATOM   1305  CA  PHE A 794     -26.328 -16.644  -8.616  1.00  0.00           C  
ATOM   1306  C   PHE A 794     -24.793 -16.618  -8.780  1.00  0.00           C  
ATOM   1307  O   PHE A 794     -24.089 -17.011  -7.878  1.00  0.00           O  
ATOM   1308  CB  PHE A 794     -26.758 -18.092  -8.457  1.00  0.00           C  
ATOM   1309  CG  PHE A 794     -28.126 -18.157  -8.016  1.00  0.00           C  
ATOM   1310  CD1 PHE A 794     -29.263 -18.224  -8.956  1.00  0.00           C  
ATOM   1311  CD2 PHE A 794     -28.402 -17.998  -6.635  1.00  0.00           C  
ATOM   1312  CE1 PHE A 794     -30.583 -18.120  -8.463  1.00  0.00           C  
ATOM   1313  CE2 PHE A 794     -29.752 -18.144  -6.186  1.00  0.00           C  
ATOM   1314  CZ  PHE A 794     -30.855 -18.133  -7.057  1.00  0.00           C  
ATOM   1315  H   PHE A 794     -27.427 -16.833 -10.451  1.00  0.00           H  
ATOM   1316  HA  PHE A 794     -26.451 -15.965  -7.772  1.00  0.00           H  
ATOM   1317  HB3 PHE A 794     -26.099 -18.566  -7.729  1.00  0.00           H  
ATOM   1318  HB2 PHE A 794     -26.618 -18.684  -9.361  1.00  0.00           H  
ATOM   1319  HD1 PHE A 794     -29.188 -18.192 -10.033  1.00  0.00           H  
ATOM   1320  HD2 PHE A 794     -27.605 -17.722  -5.960  1.00  0.00           H  
ATOM   1321  HE1 PHE A 794     -31.440 -17.997  -9.109  1.00  0.00           H  
ATOM   1322  HE2 PHE A 794     -29.973 -18.149  -5.129  1.00  0.00           H  
ATOM   1323  HZ  PHE A 794     -31.861 -18.164  -6.666  1.00  0.00           H  
ATOM   1324  N   THR A 795     -24.296 -16.150  -9.965  1.00  0.00           N  
ATOM   1325  CA  THR A 795     -22.880 -16.211 -10.371  1.00  0.00           C  
ATOM   1326  C   THR A 795     -22.197 -14.899 -10.724  1.00  0.00           C  
ATOM   1327  O   THR A 795     -20.983 -14.902 -10.938  1.00  0.00           O  
ATOM   1328  CB  THR A 795     -22.853 -17.303 -11.429  1.00  0.00           C  
ATOM   1329  OG1 THR A 795     -23.683 -16.835 -12.541  1.00  0.00           O  
ATOM   1330  CG2 THR A 795     -23.419 -18.703 -10.988  1.00  0.00           C  
ATOM   1331  HB  THR A 795     -21.839 -17.441 -11.805  1.00  0.00           H  
ATOM   1332  HG1 THR A 795     -23.374 -17.248 -13.332  1.00  0.00           H  
ATOM   1333 HG21 THR A 795     -23.146 -18.816  -9.939  1.00  0.00           H  
ATOM   1334 HG22 THR A 795     -24.498 -18.743 -11.140  1.00  0.00           H  
ATOM   1335 HG23 THR A 795     -22.867 -19.433 -11.579  1.00  0.00           H  
ATOM   1336  H   THR A 795     -24.986 -15.881 -10.651  1.00  0.00           H  
ATOM   1337  HA  THR A 795     -22.336 -16.665  -9.542  1.00  0.00           H  
ATOM   1338  N   ASP A 796     -22.922 -13.815 -10.753  1.00  0.00           N  
ATOM   1339  CA  ASP A 796     -22.560 -12.482 -11.100  1.00  0.00           C  
ATOM   1340  C   ASP A 796     -21.803 -11.866  -9.935  1.00  0.00           C  
ATOM   1341  O   ASP A 796     -21.220 -10.868 -10.103  1.00  0.00           O  
ATOM   1342  CB  ASP A 796     -23.778 -11.551 -11.580  1.00  0.00           C  
ATOM   1343  CG  ASP A 796     -24.431 -10.537 -10.680  1.00  0.00           C  
ATOM   1344  OD1 ASP A 796     -24.697  -9.399 -11.054  1.00  0.00           O  
ATOM   1345  OD2 ASP A 796     -24.660 -10.810  -9.502  1.00  0.00           O1-
ATOM   1346  H   ASP A 796     -23.885 -13.977 -10.493  1.00  0.00           H  
ATOM   1347  HA  ASP A 796     -21.754 -12.485 -11.833  1.00  0.00           H  
ATOM   1348  HB3 ASP A 796     -24.662 -12.073 -11.949  1.00  0.00           H  
ATOM   1349  HB2 ASP A 796     -23.383 -11.119 -12.500  1.00  0.00           H  
ATOM   1350  N   LEU A 797     -21.862 -12.498  -8.735  1.00  0.00           N  
ATOM   1351  CA  LEU A 797     -21.085 -12.214  -7.514  1.00  0.00           C  
ATOM   1352  C   LEU A 797     -21.711 -11.233  -6.563  1.00  0.00           C  
ATOM   1353  O   LEU A 797     -21.168 -11.108  -5.453  1.00  0.00           O  
ATOM   1354  CB  LEU A 797     -19.573 -12.068  -7.736  1.00  0.00           C  
ATOM   1355  CG  LEU A 797     -18.841 -13.355  -8.203  1.00  0.00           C  
ATOM   1356  CD1 LEU A 797     -17.587 -12.957  -8.933  1.00  0.00           C  
ATOM   1357  CD2 LEU A 797     -18.652 -14.452  -7.183  1.00  0.00           C  
ATOM   1358  H   LEU A 797     -22.554 -13.217  -8.579  1.00  0.00           H  
ATOM   1359  HA  LEU A 797     -21.221 -13.153  -6.979  1.00  0.00           H  
ATOM   1360  HB3 LEU A 797     -18.977 -11.818  -6.857  1.00  0.00           H  
ATOM   1361  HB2 LEU A 797     -19.541 -11.193  -8.385  1.00  0.00           H  
ATOM   1362  HG  LEU A 797     -19.472 -13.675  -9.031  1.00  0.00           H  
ATOM   1363 HD11 LEU A 797     -16.813 -12.492  -8.322  1.00  0.00           H  
ATOM   1364 HD12 LEU A 797     -17.178 -13.865  -9.377  1.00  0.00           H  
ATOM   1365 HD13 LEU A 797     -17.865 -12.242  -9.707  1.00  0.00           H  
ATOM   1366 HD21 LEU A 797     -17.869 -14.059  -6.535  1.00  0.00           H  
ATOM   1367 HD22 LEU A 797     -19.571 -14.621  -6.622  1.00  0.00           H  
ATOM   1368 HD23 LEU A 797     -18.361 -15.429  -7.568  1.00  0.00           H  
ATOM   1369  N   TRP A 798     -22.826 -10.516  -6.936  1.00  0.00           N  
ATOM   1370  CA  TRP A 798     -23.162  -9.197  -6.406  1.00  0.00           C  
ATOM   1371  C   TRP A 798     -24.658  -9.121  -6.190  1.00  0.00           C  
ATOM   1372  O   TRP A 798     -25.098  -8.655  -5.137  1.00  0.00           O  
ATOM   1373  CB  TRP A 798     -22.620  -8.027  -7.251  1.00  0.00           C  
ATOM   1374  CG  TRP A 798     -21.176  -7.841  -6.959  1.00  0.00           C  
ATOM   1375  CD1 TRP A 798     -20.238  -8.133  -7.899  1.00  0.00           C  
ATOM   1376  CD2 TRP A 798     -20.410  -7.320  -5.813  1.00  0.00           C  
ATOM   1377  NE1 TRP A 798     -18.956  -7.883  -7.455  1.00  0.00           N  
ATOM   1378  CE2 TRP A 798     -19.017  -7.328  -6.206  1.00  0.00           C  
ATOM   1379  CE3 TRP A 798     -20.764  -6.761  -4.585  1.00  0.00           C  
ATOM   1380  CZ2 TRP A 798     -18.000  -7.090  -5.225  1.00  0.00           C  
ATOM   1381  CZ3 TRP A 798     -19.781  -6.280  -3.700  1.00  0.00           C  
ATOM   1382  CH2 TRP A 798     -18.415  -6.490  -4.010  1.00  0.00           C  
ATOM   1383  H   TRP A 798     -23.156 -10.621  -7.885  1.00  0.00           H  
ATOM   1384  HA  TRP A 798     -22.705  -9.225  -5.417  1.00  0.00           H  
ATOM   1385  HB3 TRP A 798     -23.094  -7.139  -6.833  1.00  0.00           H  
ATOM   1386  HB2 TRP A 798     -22.873  -8.140  -8.305  1.00  0.00           H  
ATOM   1387  HD1 TRP A 798     -20.391  -8.310  -8.953  1.00  0.00           H  
ATOM   1388  HE1 TRP A 798     -18.101  -8.079  -7.956  1.00  0.00           H  
ATOM   1389  HE3 TRP A 798     -21.775  -6.574  -4.255  1.00  0.00           H  
ATOM   1390  HZ2 TRP A 798     -16.943  -7.255  -5.374  1.00  0.00           H  
ATOM   1391  HZ3 TRP A 798     -20.138  -6.028  -2.712  1.00  0.00           H  
ATOM   1392  HH2 TRP A 798     -17.702  -6.162  -3.267  1.00  0.00           H  
ATOM   1393  N   ASN A 799     -25.484  -9.877  -6.885  1.00  0.00           N  
ATOM   1394  CA  ASN A 799     -26.860 -10.307  -6.658  1.00  0.00           C  
ATOM   1395  C   ASN A 799     -27.068 -11.360  -5.615  1.00  0.00           C  
ATOM   1396  O   ASN A 799     -27.935 -11.347  -4.767  1.00  0.00           O  
ATOM   1397  CB  ASN A 799     -27.494 -10.843  -7.892  1.00  0.00           C  
ATOM   1398  CG  ASN A 799     -27.958  -9.773  -8.855  1.00  0.00           C  
ATOM   1399  OD1 ASN A 799     -28.980  -9.166  -8.642  1.00  0.00           O  
ATOM   1400  ND2 ASN A 799     -27.175  -9.453  -9.845  1.00  0.00           N  
ATOM   1401  H   ASN A 799     -25.005 -10.205  -7.711  1.00  0.00           H  
ATOM   1402  HA  ASN A 799     -27.431  -9.438  -6.332  1.00  0.00           H  
ATOM   1403  HB3 ASN A 799     -28.391 -11.360  -7.552  1.00  0.00           H  
ATOM   1404  HB2 ASN A 799     -26.923 -11.593  -8.440  1.00  0.00           H  
ATOM   1405 HD22 ASN A 799     -27.492  -8.721 -10.465  1.00  0.00           H  
ATOM   1406 HD21 ASN A 799     -26.235  -9.820  -9.892  1.00  0.00           H  
ATOM   1407  N   VAL A 800     -26.146 -12.372  -5.547  1.00  0.00           N  
ATOM   1408  CA  VAL A 800     -26.248 -13.364  -4.435  1.00  0.00           C  
ATOM   1409  C   VAL A 800     -26.037 -12.749  -3.014  1.00  0.00           C  
ATOM   1410  O   VAL A 800     -26.655 -13.225  -2.039  1.00  0.00           O  
ATOM   1411  CB  VAL A 800     -25.251 -14.485  -4.708  1.00  0.00           C  
ATOM   1412  CG1 VAL A 800     -23.810 -13.876  -4.708  1.00  0.00           C  
ATOM   1413  CG2 VAL A 800     -25.475 -15.622  -3.739  1.00  0.00           C  
ATOM   1414  H   VAL A 800     -25.287 -12.298  -6.074  1.00  0.00           H  
ATOM   1415  HA  VAL A 800     -27.208 -13.862  -4.569  1.00  0.00           H  
ATOM   1416  HB  VAL A 800     -25.416 -14.881  -5.710  1.00  0.00           H  
ATOM   1417 HG11 VAL A 800     -23.657 -13.474  -3.706  1.00  0.00           H  
ATOM   1418 HG12 VAL A 800     -23.003 -14.594  -4.853  1.00  0.00           H  
ATOM   1419 HG13 VAL A 800     -23.609 -13.161  -5.506  1.00  0.00           H  
ATOM   1420 HG21 VAL A 800     -24.871 -16.493  -3.992  1.00  0.00           H  
ATOM   1421 HG22 VAL A 800     -25.159 -15.313  -2.743  1.00  0.00           H  
ATOM   1422 HG23 VAL A 800     -26.478 -16.020  -3.585  1.00  0.00           H  
ATOM   1423  N   MET A 801     -25.409 -11.567  -2.908  1.00  0.00           N  
ATOM   1424  CA  MET A 801     -25.211 -10.734  -1.726  1.00  0.00           C  
ATOM   1425  C   MET A 801     -26.536  -9.943  -1.388  1.00  0.00           C  
ATOM   1426  O   MET A 801     -26.791  -9.817  -0.212  1.00  0.00           O  
ATOM   1427  CB  MET A 801     -24.084  -9.719  -2.144  1.00  0.00           C  
ATOM   1428  CG  MET A 801     -23.325  -9.235  -0.879  1.00  0.00           C  
ATOM   1429  SD  MET A 801     -22.189  -7.795  -1.207  1.00  0.00           S  
ATOM   1430  CE  MET A 801     -23.305  -6.347  -1.444  1.00  0.00           C  
ATOM   1431  H   MET A 801     -24.791 -11.294  -3.658  1.00  0.00           H  
ATOM   1432  HA  MET A 801     -25.049 -11.310  -0.814  1.00  0.00           H  
ATOM   1433  HB3 MET A 801     -24.489  -8.848  -2.658  1.00  0.00           H  
ATOM   1434  HB2 MET A 801     -23.435 -10.126  -2.920  1.00  0.00           H  
ATOM   1435  HG3 MET A 801     -22.764 -10.117  -0.569  1.00  0.00           H  
ATOM   1436  HG2 MET A 801     -23.924  -8.746  -0.110  1.00  0.00           H  
ATOM   1437  HE1 MET A 801     -22.791  -5.547  -1.977  1.00  0.00           H  
ATOM   1438  HE2 MET A 801     -24.084  -6.702  -2.119  1.00  0.00           H  
ATOM   1439  HE3 MET A 801     -23.776  -6.036  -0.511  1.00  0.00           H  
ATOM   1440  N   ASP A 802     -27.382  -9.541  -2.324  1.00  0.00           N  
ATOM   1441  CA  ASP A 802     -28.731  -9.095  -2.069  1.00  0.00           C  
ATOM   1442  C   ASP A 802     -29.589 -10.181  -1.366  1.00  0.00           C  
ATOM   1443  O   ASP A 802     -30.119  -9.960  -0.318  1.00  0.00           O  
ATOM   1444  CB  ASP A 802     -29.487  -8.669  -3.357  1.00  0.00           C  
ATOM   1445  CG  ASP A 802     -28.833  -7.698  -4.305  1.00  0.00           C  
ATOM   1446  OD1 ASP A 802     -27.974  -6.918  -3.893  1.00  0.00           O  
ATOM   1447  OD2 ASP A 802     -29.286  -7.715  -5.451  1.00  0.00           O1-
ATOM   1448  H   ASP A 802     -27.081  -9.642  -3.283  1.00  0.00           H  
ATOM   1449  HA  ASP A 802     -28.678  -8.312  -1.312  1.00  0.00           H  
ATOM   1450  HB3 ASP A 802     -30.453  -8.254  -3.070  1.00  0.00           H  
ATOM   1451  HB2 ASP A 802     -29.693  -9.591  -3.902  1.00  0.00           H  
ATOM   1452  N   THR A 803     -29.697 -11.374  -1.988  1.00  0.00           N  
ATOM   1453  CA  THR A 803     -30.330 -12.551  -1.402  1.00  0.00           C  
ATOM   1454  C   THR A 803     -29.748 -12.889  -0.033  1.00  0.00           C  
ATOM   1455  O   THR A 803     -30.517 -13.099   0.912  1.00  0.00           O  
ATOM   1456  CB  THR A 803     -30.165 -13.768  -2.393  1.00  0.00           C  
ATOM   1457  OG1 THR A 803     -30.944 -13.575  -3.539  1.00  0.00           O  
ATOM   1458  CG2 THR A 803     -30.407 -15.186  -2.003  1.00  0.00           C  
ATOM   1459  H   THR A 803     -29.314 -11.525  -2.911  1.00  0.00           H  
ATOM   1460  HA  THR A 803     -31.366 -12.322  -1.153  1.00  0.00           H  
ATOM   1461  HB  THR A 803     -29.104 -13.815  -2.639  1.00  0.00           H  
ATOM   1462  HG1 THR A 803     -30.486 -12.878  -3.984  1.00  0.00           H  
ATOM   1463 HG21 THR A 803     -30.349 -15.749  -2.935  1.00  0.00           H  
ATOM   1464 HG22 THR A 803     -29.605 -15.432  -1.308  1.00  0.00           H  
ATOM   1465 HG23 THR A 803     -31.338 -15.386  -1.473  1.00  0.00           H  
ATOM   1466  N   LEU A 804     -28.397 -12.907   0.212  1.00  0.00           N  
ATOM   1467  CA  LEU A 804     -27.871 -13.199   1.569  1.00  0.00           C  
ATOM   1468  C   LEU A 804     -28.229 -12.030   2.598  1.00  0.00           C  
ATOM   1469  O   LEU A 804     -28.362 -12.224   3.752  1.00  0.00           O  
ATOM   1470  CB  LEU A 804     -26.342 -13.427   1.506  1.00  0.00           C  
ATOM   1471  CG  LEU A 804     -25.845 -14.709   0.898  1.00  0.00           C  
ATOM   1472  CD1 LEU A 804     -24.472 -14.637   0.264  1.00  0.00           C  
ATOM   1473  CD2 LEU A 804     -25.873 -15.877   2.002  1.00  0.00           C  
ATOM   1474  H   LEU A 804     -27.777 -12.715  -0.561  1.00  0.00           H  
ATOM   1475  HA  LEU A 804     -28.323 -14.080   2.025  1.00  0.00           H  
ATOM   1476  HB3 LEU A 804     -26.020 -13.358   2.545  1.00  0.00           H  
ATOM   1477  HB2 LEU A 804     -25.931 -12.609   0.915  1.00  0.00           H  
ATOM   1478  HG  LEU A 804     -26.483 -14.952   0.049  1.00  0.00           H  
ATOM   1479 HD11 LEU A 804     -24.392 -13.798  -0.427  1.00  0.00           H  
ATOM   1480 HD12 LEU A 804     -23.738 -14.406   1.036  1.00  0.00           H  
ATOM   1481 HD13 LEU A 804     -24.099 -15.567  -0.165  1.00  0.00           H  
ATOM   1482 HD21 LEU A 804     -25.095 -15.766   2.758  1.00  0.00           H  
ATOM   1483 HD22 LEU A 804     -26.871 -16.023   2.416  1.00  0.00           H  
ATOM   1484 HD23 LEU A 804     -25.766 -16.857   1.537  1.00  0.00           H  
ATOM   1485  N   GLY A 805     -28.177 -10.832   2.066  1.00  0.00           N  
ATOM   1486  CA  GLY A 805     -28.407  -9.542   2.747  1.00  0.00           C  
ATOM   1487  C   GLY A 805     -29.856  -9.236   3.239  1.00  0.00           C  
ATOM   1488  O   GLY A 805     -30.044  -8.801   4.362  1.00  0.00           O  
ATOM   1489  HA3 GLY A 805     -28.145  -8.735   2.063  1.00  0.00           H  
ATOM   1490  H   GLY A 805     -27.918 -10.722   1.096  1.00  0.00           H  
ATOM   1491  HA2 GLY A 805     -27.664  -9.501   3.544  1.00  0.00           H  
ATOM   1492  N   LEU A 806     -30.847  -9.631   2.401  1.00  0.00           N  
ATOM   1493  CA  LEU A 806     -32.285  -9.671   2.717  1.00  0.00           C  
ATOM   1494  C   LEU A 806     -32.534 -10.810   3.752  1.00  0.00           C  
ATOM   1495  O   LEU A 806     -33.340 -10.623   4.622  1.00  0.00           O  
ATOM   1496  CB  LEU A 806     -33.163  -9.861   1.417  1.00  0.00           C  
ATOM   1497  CG  LEU A 806     -33.129  -8.637   0.585  1.00  0.00           C  
ATOM   1498  CD1 LEU A 806     -33.685  -8.965  -0.790  1.00  0.00           C  
ATOM   1499  CD2 LEU A 806     -33.949  -7.445   1.212  1.00  0.00           C  
ATOM   1500  HB2 LEU A 806     -33.165 -10.784   0.837  1.00  0.00           H  
ATOM   1501  HB3 LEU A 806     -34.199  -9.916   1.750  1.00  0.00           H  
ATOM   1502  HG  LEU A 806     -32.136  -8.313   0.274  1.00  0.00           H  
ATOM   1503 HD11 LEU A 806     -33.885  -8.089  -1.406  1.00  0.00           H  
ATOM   1504 HD12 LEU A 806     -32.991  -9.524  -1.419  1.00  0.00           H  
ATOM   1505 HD13 LEU A 806     -34.633  -9.493  -0.686  1.00  0.00           H  
ATOM   1506 HD21 LEU A 806     -33.902  -7.396   2.300  1.00  0.00           H  
ATOM   1507 HD22 LEU A 806     -33.699  -6.503   0.723  1.00  0.00           H  
ATOM   1508 HD23 LEU A 806     -35.021  -7.544   1.041  1.00  0.00           H  
ATOM   1509  H   LEU A 806     -30.554  -9.816   1.452  1.00  0.00           H  
ATOM   1510  HA  LEU A 806     -32.461  -8.726   3.231  1.00  0.00           H  
ATOM   1511  N   PHE A 807     -32.001 -12.010   3.568  1.00  0.00           N  
ATOM   1512  CA  PHE A 807     -32.264 -13.134   4.395  1.00  0.00           C  
ATOM   1513  C   PHE A 807     -31.679 -12.918   5.820  1.00  0.00           C  
ATOM   1514  O   PHE A 807     -32.254 -13.346   6.856  1.00  0.00           O  
ATOM   1515  CB  PHE A 807     -31.530 -14.320   3.686  1.00  0.00           C  
ATOM   1516  CG  PHE A 807     -32.287 -15.250   2.688  1.00  0.00           C  
ATOM   1517  CD1 PHE A 807     -32.395 -16.664   2.849  1.00  0.00           C  
ATOM   1518  CD2 PHE A 807     -32.958 -14.616   1.594  1.00  0.00           C  
ATOM   1519  CE1 PHE A 807     -33.094 -17.468   1.957  1.00  0.00           C  
ATOM   1520  CE2 PHE A 807     -33.515 -15.497   0.643  1.00  0.00           C  
ATOM   1521  CZ  PHE A 807     -33.635 -16.869   0.842  1.00  0.00           C  
ATOM   1522  H   PHE A 807     -31.323 -12.242   2.857  1.00  0.00           H  
ATOM   1523  HA  PHE A 807     -33.301 -13.465   4.440  1.00  0.00           H  
ATOM   1524  HB3 PHE A 807     -31.325 -15.009   4.505  1.00  0.00           H  
ATOM   1525  HB2 PHE A 807     -30.512 -14.135   3.344  1.00  0.00           H  
ATOM   1526  HD1 PHE A 807     -31.794 -17.161   3.596  1.00  0.00           H  
ATOM   1527  HD2 PHE A 807     -32.928 -13.557   1.384  1.00  0.00           H  
ATOM   1528  HE1 PHE A 807     -33.106 -18.530   2.152  1.00  0.00           H  
ATOM   1529  HE2 PHE A 807     -33.811 -15.062  -0.301  1.00  0.00           H  
ATOM   1530  HZ  PHE A 807     -34.120 -17.353   0.008  1.00  0.00           H  
ATOM   1531  N   TYR A 808     -30.447 -12.330   5.884  1.00  0.00           N  
ATOM   1532  CA  TYR A 808     -29.765 -11.991   7.136  1.00  0.00           C  
ATOM   1533  C   TYR A 808     -30.542 -10.852   7.919  1.00  0.00           C  
ATOM   1534  O   TYR A 808     -30.523 -10.810   9.153  1.00  0.00           O  
ATOM   1535  CB  TYR A 808     -28.354 -11.564   6.887  1.00  0.00           C  
ATOM   1536  CG  TYR A 808     -27.571 -11.490   8.107  1.00  0.00           C  
ATOM   1537  CD1 TYR A 808     -27.222 -12.649   8.854  1.00  0.00           C  
ATOM   1538  CD2 TYR A 808     -26.959 -10.247   8.491  1.00  0.00           C  
ATOM   1539  CE1 TYR A 808     -26.344 -12.529   9.929  1.00  0.00           C  
ATOM   1540  CE2 TYR A 808     -26.106 -10.126   9.577  1.00  0.00           C  
ATOM   1541  CZ  TYR A 808     -25.724 -11.312  10.279  1.00  0.00           C  
ATOM   1542  OH  TYR A 808     -24.846 -11.159  11.291  1.00  0.00           O  
ATOM   1543  H   TYR A 808     -29.966 -12.099   5.026  1.00  0.00           H  
ATOM   1544  HA  TYR A 808     -29.772 -12.906   7.729  1.00  0.00           H  
ATOM   1545  HB3 TYR A 808     -28.191 -10.757   6.173  1.00  0.00           H  
ATOM   1546  HB2 TYR A 808     -27.863 -12.284   6.232  1.00  0.00           H  
ATOM   1547  HD1 TYR A 808     -27.583 -13.613   8.527  1.00  0.00           H  
ATOM   1548  HD2 TYR A 808     -27.344  -9.403   7.938  1.00  0.00           H  
ATOM   1549  HE1 TYR A 808     -26.063 -13.460  10.399  1.00  0.00           H  
ATOM   1550  HE2 TYR A 808     -25.792  -9.150   9.916  1.00  0.00           H  
ATOM   1551  HH  TYR A 808     -24.698 -10.300  11.656  1.00  0.00           H  
ATOM   1552  N   PHE A 809     -31.377 -10.043   7.260  1.00  0.00           N  
ATOM   1553  CA  PHE A 809     -32.187  -9.006   7.945  1.00  0.00           C  
ATOM   1554  C   PHE A 809     -33.340  -9.710   8.615  1.00  0.00           C  
ATOM   1555  O   PHE A 809     -33.765  -9.397   9.743  1.00  0.00           O  
ATOM   1556  CB  PHE A 809     -32.761  -7.939   6.932  1.00  0.00           C  
ATOM   1557  CG  PHE A 809     -33.524  -6.763   7.476  1.00  0.00           C  
ATOM   1558  CD1 PHE A 809     -32.914  -5.472   7.388  1.00  0.00           C  
ATOM   1559  CD2 PHE A 809     -34.811  -6.851   8.017  1.00  0.00           C  
ATOM   1560  CE1 PHE A 809     -33.626  -4.329   7.703  1.00  0.00           C  
ATOM   1561  CE2 PHE A 809     -35.440  -5.723   8.553  1.00  0.00           C  
ATOM   1562  CZ  PHE A 809     -34.834  -4.437   8.338  1.00  0.00           C  
ATOM   1563  H   PHE A 809     -31.402 -10.178   6.259  1.00  0.00           H  
ATOM   1564  HA  PHE A 809     -31.628  -8.563   8.769  1.00  0.00           H  
ATOM   1565  HB3 PHE A 809     -33.245  -8.484   6.120  1.00  0.00           H  
ATOM   1566  HB2 PHE A 809     -31.901  -7.524   6.406  1.00  0.00           H  
ATOM   1567  HD1 PHE A 809     -31.979  -5.165   6.944  1.00  0.00           H  
ATOM   1568  HD2 PHE A 809     -35.157  -7.861   8.184  1.00  0.00           H  
ATOM   1569  HE1 PHE A 809     -33.167  -3.358   7.594  1.00  0.00           H  
ATOM   1570  HE2 PHE A 809     -36.388  -5.792   9.066  1.00  0.00           H  
ATOM   1571  HZ  PHE A 809     -35.295  -3.554   8.756  1.00  0.00           H  
ATOM   1572  N   ILE A 810     -34.028 -10.652   7.866  1.00  0.00           N  
ATOM   1573  CA  ILE A 810     -35.174 -11.483   8.354  1.00  0.00           C  
ATOM   1574  C   ILE A 810     -34.726 -12.384   9.539  1.00  0.00           C  
ATOM   1575  O   ILE A 810     -35.453 -12.543  10.504  1.00  0.00           O  
ATOM   1576  CB  ILE A 810     -35.760 -12.152   7.119  1.00  0.00           C  
ATOM   1577  CG1 ILE A 810     -36.251 -11.218   5.999  1.00  0.00           C  
ATOM   1578  CG2 ILE A 810     -36.938 -13.176   7.338  1.00  0.00           C  
ATOM   1579  CD1 ILE A 810     -36.214 -11.696   4.507  1.00  0.00           C  
ATOM   1580  H   ILE A 810     -33.771 -10.729   6.893  1.00  0.00           H  
ATOM   1581  HA  ILE A 810     -35.824 -10.779   8.874  1.00  0.00           H  
ATOM   1582  HB  ILE A 810     -34.950 -12.738   6.685  1.00  0.00           H  
ATOM   1583 HG13 ILE A 810     -35.698 -10.285   6.111  1.00  0.00           H  
ATOM   1584 HG12 ILE A 810     -37.240 -10.824   6.233  1.00  0.00           H  
ATOM   1585 HG21 ILE A 810     -37.732 -12.707   7.920  1.00  0.00           H  
ATOM   1586 HG22 ILE A 810     -37.304 -13.591   6.399  1.00  0.00           H  
ATOM   1587 HG23 ILE A 810     -36.668 -14.033   7.954  1.00  0.00           H  
ATOM   1588 HD11 ILE A 810     -35.278 -12.234   4.356  1.00  0.00           H  
ATOM   1589 HD12 ILE A 810     -37.107 -12.280   4.283  1.00  0.00           H  
ATOM   1590 HD13 ILE A 810     -36.169 -10.779   3.919  1.00  0.00           H  
ATOM   1591  N   ALA A 811     -33.454 -12.855   9.498  1.00  0.00           N  
ATOM   1592  CA  ALA A 811     -32.806 -13.519  10.521  1.00  0.00           C  
ATOM   1593  C   ALA A 811     -32.623 -12.710  11.745  1.00  0.00           C  
ATOM   1594  O   ALA A 811     -32.572 -13.289  12.803  1.00  0.00           O  
ATOM   1595  CB  ALA A 811     -31.500 -14.099  10.080  1.00  0.00           C  
ATOM   1596  H   ALA A 811     -32.975 -12.784   8.611  1.00  0.00           H  
ATOM   1597  HA  ALA A 811     -33.504 -14.326  10.744  1.00  0.00           H  
ATOM   1598  HB1 ALA A 811     -30.821 -13.281   9.842  1.00  0.00           H  
ATOM   1599  HB2 ALA A 811     -30.997 -14.684  10.851  1.00  0.00           H  
ATOM   1600  HB3 ALA A 811     -31.644 -14.719   9.195  1.00  0.00           H  
ATOM   1601  N   GLY A 812     -32.617 -11.359  11.742  1.00  0.00           N  
ATOM   1602  CA  GLY A 812     -32.447 -10.572  12.944  1.00  0.00           C  
ATOM   1603  C   GLY A 812     -33.859 -10.338  13.522  1.00  0.00           C  
ATOM   1604  O   GLY A 812     -34.007 -10.096  14.741  1.00  0.00           O  
ATOM   1605  H   GLY A 812     -32.587 -10.835  10.879  1.00  0.00           H  
ATOM   1606  HA3 GLY A 812     -31.851  -9.697  12.685  1.00  0.00           H  
ATOM   1607  HA2 GLY A 812     -31.848 -11.086  13.696  1.00  0.00           H  
ATOM   1608  N   ILE A 813     -34.952 -10.476  12.710  1.00  0.00           N  
ATOM   1609  CA  ILE A 813     -36.337 -10.245  13.157  1.00  0.00           C  
ATOM   1610  C   ILE A 813     -36.764 -11.380  14.091  1.00  0.00           C  
ATOM   1611  O   ILE A 813     -37.269 -11.174  15.177  1.00  0.00           O  
ATOM   1612  CB  ILE A 813     -37.340  -9.968  12.012  1.00  0.00           C  
ATOM   1613  CG1 ILE A 813     -37.000  -8.689  11.175  1.00  0.00           C  
ATOM   1614  CG2 ILE A 813     -38.823  -9.846  12.529  1.00  0.00           C  
ATOM   1615  CD1 ILE A 813     -37.787  -8.628   9.818  1.00  0.00           C  
ATOM   1616  H   ILE A 813     -34.821 -10.970  11.838  1.00  0.00           H  
ATOM   1617  HA  ILE A 813     -36.382  -9.308  13.713  1.00  0.00           H  
ATOM   1618  HB  ILE A 813     -37.312 -10.855  11.379  1.00  0.00           H  
ATOM   1619 HG13 ILE A 813     -35.928  -8.847  11.055  1.00  0.00           H  
ATOM   1620 HG12 ILE A 813     -37.226  -7.849  11.831  1.00  0.00           H  
ATOM   1621 HG21 ILE A 813     -39.055 -10.616  13.265  1.00  0.00           H  
ATOM   1622 HG22 ILE A 813     -39.018  -8.878  12.991  1.00  0.00           H  
ATOM   1623 HG23 ILE A 813     -39.438  -9.960  11.636  1.00  0.00           H  
ATOM   1624 HD11 ILE A 813     -37.302  -7.836   9.248  1.00  0.00           H  
ATOM   1625 HD12 ILE A 813     -37.912  -9.543   9.238  1.00  0.00           H  
ATOM   1626 HD13 ILE A 813     -38.821  -8.298   9.925  1.00  0.00           H  
ATOM   1627  N   VAL A 814     -36.383 -12.599  13.686  1.00  0.00           N  
ATOM   1628  CA  VAL A 814     -36.648 -13.809  14.608  1.00  0.00           C  
ATOM   1629  C   VAL A 814     -35.872 -13.782  15.995  1.00  0.00           C  
ATOM   1630  O   VAL A 814     -36.485 -14.012  17.028  1.00  0.00           O  
ATOM   1631  CB  VAL A 814     -36.373 -15.206  13.845  1.00  0.00           C  
ATOM   1632  CG1 VAL A 814     -37.431 -15.491  12.781  1.00  0.00           C  
ATOM   1633  CG2 VAL A 814     -34.955 -15.260  13.296  1.00  0.00           C  
ATOM   1634  H   VAL A 814     -35.863 -12.601  12.821  1.00  0.00           H  
ATOM   1635  HA  VAL A 814     -37.701 -13.758  14.885  1.00  0.00           H  
ATOM   1636  HB  VAL A 814     -36.564 -15.947  14.621  1.00  0.00           H  
ATOM   1637 HG11 VAL A 814     -37.190 -16.414  12.255  1.00  0.00           H  
ATOM   1638 HG12 VAL A 814     -38.385 -15.644  13.284  1.00  0.00           H  
ATOM   1639 HG13 VAL A 814     -37.628 -14.702  12.054  1.00  0.00           H  
ATOM   1640 HG21 VAL A 814     -34.753 -16.228  12.839  1.00  0.00           H  
ATOM   1641 HG22 VAL A 814     -34.858 -14.525  12.497  1.00  0.00           H  
ATOM   1642 HG23 VAL A 814     -34.185 -15.057  14.041  1.00  0.00           H  
ATOM   1643  N   PHE A 815     -34.635 -13.311  16.028  1.00  0.00           N  
ATOM   1644  CA  PHE A 815     -33.978 -12.959  17.255  1.00  0.00           C  
ATOM   1645  C   PHE A 815     -34.469 -11.749  18.090  1.00  0.00           C  
ATOM   1646  O   PHE A 815     -34.536 -11.802  19.349  1.00  0.00           O  
ATOM   1647  CB  PHE A 815     -32.513 -12.764  16.874  1.00  0.00           C  
ATOM   1648  CG  PHE A 815     -31.618 -14.018  16.814  1.00  0.00           C  
ATOM   1649  CD1 PHE A 815     -30.884 -14.346  18.011  1.00  0.00           C  
ATOM   1650  CD2 PHE A 815     -31.565 -14.927  15.720  1.00  0.00           C  
ATOM   1651  CE1 PHE A 815     -30.277 -15.579  18.186  1.00  0.00           C  
ATOM   1652  CE2 PHE A 815     -30.920 -16.228  15.907  1.00  0.00           C  
ATOM   1653  CZ  PHE A 815     -30.254 -16.517  17.121  1.00  0.00           C  
ATOM   1654  H   PHE A 815     -34.214 -13.022  15.157  1.00  0.00           H  
ATOM   1655  HA  PHE A 815     -34.038 -13.841  17.893  1.00  0.00           H  
ATOM   1656  HB3 PHE A 815     -31.976 -12.237  17.663  1.00  0.00           H  
ATOM   1657  HB2 PHE A 815     -32.358 -12.345  15.880  1.00  0.00           H  
ATOM   1658  HD1 PHE A 815     -30.903 -13.742  18.906  1.00  0.00           H  
ATOM   1659  HD2 PHE A 815     -32.013 -14.749  14.754  1.00  0.00           H  
ATOM   1660  HE1 PHE A 815     -29.888 -16.000  19.102  1.00  0.00           H  
ATOM   1661  HE2 PHE A 815     -30.737 -16.972  15.146  1.00  0.00           H  
ATOM   1662  HZ  PHE A 815     -29.672 -17.404  17.322  1.00  0.00           H  
ATOM   1663  N   ARG A 816     -34.873 -10.656  17.495  1.00  0.00           N  
ATOM   1664  CA  ARG A 816     -35.623  -9.594  18.055  1.00  0.00           C  
ATOM   1665  C   ARG A 816     -37.080  -9.999  18.470  1.00  0.00           C  
ATOM   1666  O   ARG A 816     -37.649  -9.222  19.246  1.00  0.00           O  
ATOM   1667  CB  ARG A 816     -35.796  -8.408  16.984  1.00  0.00           C  
ATOM   1668  CG  ARG A 816     -36.438  -7.165  17.487  1.00  0.00           C  
ATOM   1669  CD  ARG A 816     -35.831  -5.887  16.832  1.00  0.00           C  
ATOM   1670  NE  ARG A 816     -36.718  -4.724  17.132  1.00  0.00           N  
ATOM   1671  CZ  ARG A 816     -36.546  -3.752  18.045  1.00  0.00           C  
ATOM   1672  NH1 ARG A 816     -35.657  -3.791  19.035  1.00  0.00           N1+
ATOM   1673  NH2 ARG A 816     -37.353  -2.715  18.030  1.00  0.00           N  
ATOM   1674  H   ARG A 816     -34.790 -10.579  16.492  1.00  0.00           H  
ATOM   1675  HA  ARG A 816     -35.076  -9.196  18.910  1.00  0.00           H  
ATOM   1676  HB3 ARG A 816     -36.369  -8.711  16.107  1.00  0.00           H  
ATOM   1677  HB2 ARG A 816     -34.784  -8.134  16.686  1.00  0.00           H  
ATOM   1678  HG3 ARG A 816     -36.512  -7.088  18.572  1.00  0.00           H  
ATOM   1679  HG2 ARG A 816     -37.511  -7.129  17.303  1.00  0.00           H  
ATOM   1680  HD3 ARG A 816     -35.841  -5.902  15.742  1.00  0.00           H  
ATOM   1681  HD2 ARG A 816     -34.781  -5.726  17.078  1.00  0.00           H  
ATOM   1682  HE  ARG A 816     -37.227  -4.510  16.287  1.00  0.00           H  
ATOM   1683 HH12 ARG A 816     -35.643  -3.093  19.765  1.00  0.00           H  
ATOM   1684 HH11 ARG A 816     -34.977  -4.517  19.207  1.00  0.00           H  
ATOM   1685 HH22 ARG A 816     -37.552  -1.921  18.621  1.00  0.00           H  
ATOM   1686 HH21 ARG A 816     -37.838  -2.538  17.162  1.00  0.00           H  
ATOM   1687  N   LEU A 817     -37.701 -11.074  18.079  1.00  0.00           N  
ATOM   1688  CA  LEU A 817     -39.094 -11.460  18.438  1.00  0.00           C  
ATOM   1689  C   LEU A 817     -39.072 -12.849  19.101  1.00  0.00           C  
ATOM   1690  O   LEU A 817     -39.537 -13.867  18.644  1.00  0.00           O  
ATOM   1691  CB  LEU A 817     -40.015 -11.370  17.204  1.00  0.00           C  
ATOM   1692  CG  LEU A 817     -40.131 -10.045  16.530  1.00  0.00           C  
ATOM   1693  CD1 LEU A 817     -40.884  -9.900  15.207  1.00  0.00           C  
ATOM   1694  CD2 LEU A 817     -40.733  -8.967  17.410  1.00  0.00           C  
ATOM   1695  H   LEU A 817     -37.200 -11.765  17.539  1.00  0.00           H  
ATOM   1696  HA  LEU A 817     -39.486 -10.744  19.161  1.00  0.00           H  
ATOM   1697  HB3 LEU A 817     -41.012 -11.757  17.416  1.00  0.00           H  
ATOM   1698  HB2 LEU A 817     -39.678 -12.107  16.475  1.00  0.00           H  
ATOM   1699  HG  LEU A 817     -39.116  -9.653  16.476  1.00  0.00           H  
ATOM   1700 HD11 LEU A 817     -41.948  -9.830  15.432  1.00  0.00           H  
ATOM   1701 HD12 LEU A 817     -40.445  -9.065  14.661  1.00  0.00           H  
ATOM   1702 HD13 LEU A 817     -40.727 -10.773  14.573  1.00  0.00           H  
ATOM   1703 HD21 LEU A 817     -40.605  -8.025  16.878  1.00  0.00           H  
ATOM   1704 HD22 LEU A 817     -41.821  -9.020  17.453  1.00  0.00           H  
ATOM   1705 HD23 LEU A 817     -40.257  -8.832  18.382  1.00  0.00           H  
ATOM   1706  N   HIS A 818     -38.365 -12.864  20.228  1.00  0.00           N  
ATOM   1707  CA  HIS A 818     -38.213 -14.065  20.989  1.00  0.00           C  
ATOM   1708  C   HIS A 818     -38.260 -13.687  22.476  1.00  0.00           C  
ATOM   1709  O   HIS A 818     -37.241 -13.483  23.111  1.00  0.00           O  
ATOM   1710  CB  HIS A 818     -36.924 -14.768  20.545  1.00  0.00           C  
ATOM   1711  CG  HIS A 818     -36.707 -16.019  21.332  1.00  0.00           C  
ATOM   1712  ND1 HIS A 818     -37.505 -17.117  21.023  1.00  0.00           N  
ATOM   1713  CD2 HIS A 818     -35.859 -16.356  22.376  1.00  0.00           C  
ATOM   1714  CE1 HIS A 818     -37.106 -18.073  21.863  1.00  0.00           C  
ATOM   1715  NE2 HIS A 818     -36.091 -17.655  22.711  1.00  0.00           N  
ATOM   1716  H   HIS A 818     -37.901 -12.026  20.550  1.00  0.00           H  
ATOM   1717  HA  HIS A 818     -38.992 -14.791  20.755  1.00  0.00           H  
ATOM   1718  HB3 HIS A 818     -35.959 -14.278  20.671  1.00  0.00           H  
ATOM   1719  HB2 HIS A 818     -36.958 -14.975  19.475  1.00  0.00           H  
ATOM   1720  HD1 HIS A 818     -37.943 -17.205  20.116  1.00  0.00           H  
ATOM   1721  HD2 HIS A 818     -35.057 -15.804  22.841  1.00  0.00           H  
ATOM   1722  HE1 HIS A 818     -37.398 -19.105  21.735  1.00  0.00           H  
ATOM   1723  N   SER A 819     -39.556 -13.486  22.928  1.00  0.00           N  
ATOM   1724  CA  SER A 819     -40.028 -13.430  24.278  1.00  0.00           C  
ATOM   1725  C   SER A 819     -39.505 -12.261  25.123  1.00  0.00           C  
ATOM   1726  O   SER A 819     -39.656 -12.293  26.373  1.00  0.00           O  
ATOM   1727  CB  SER A 819     -39.663 -14.870  24.916  1.00  0.00           C  
ATOM   1728  OG  SER A 819     -40.536 -15.223  25.919  1.00  0.00           O  
ATOM   1729  HB2 SER A 819     -39.796 -15.569  24.090  1.00  0.00           H  
ATOM   1730  HB3 SER A 819     -38.643 -14.724  25.269  1.00  0.00           H  
ATOM   1731  HG  SER A 819     -41.338 -15.333  25.431  1.00  0.00           H  
ATOM   1732  H   SER A 819     -40.294 -13.636  22.255  1.00  0.00           H  
ATOM   1733  HA  SER A 819     -41.105 -13.375  24.120  1.00  0.00           H  
ATOM   1734  N   SER A 820     -38.897 -11.254  24.497  1.00  0.00           N  
ATOM   1735  CA  SER A 820     -38.059 -10.116  25.066  1.00  0.00           C  
ATOM   1736  C   SER A 820     -36.745 -10.661  25.767  1.00  0.00           C  
ATOM   1737  O   SER A 820     -36.314 -10.231  26.820  1.00  0.00           O  
ATOM   1738  CB  SER A 820     -38.879  -9.256  26.034  1.00  0.00           C  
ATOM   1739  OG  SER A 820     -39.094  -8.007  25.474  1.00  0.00           O  
ATOM   1740  HB2 SER A 820     -39.877  -9.618  26.279  1.00  0.00           H  
ATOM   1741  HB3 SER A 820     -38.525  -9.193  27.063  1.00  0.00           H  
ATOM   1742  HG  SER A 820     -39.817  -8.043  24.866  1.00  0.00           H  
ATOM   1743  H   SER A 820     -39.146 -11.170  23.522  1.00  0.00           H  
ATOM   1744  HA  SER A 820     -37.664  -9.462  24.289  1.00  0.00           H  
ATOM   1745  N   ASN A 821     -36.135 -11.710  25.226  1.00  0.00           N  
ATOM   1746  CA  ASN A 821     -35.021 -12.347  25.825  1.00  0.00           C  
ATOM   1747  C   ASN A 821     -33.695 -11.565  25.575  1.00  0.00           C  
ATOM   1748  O   ASN A 821     -33.248 -11.454  24.449  1.00  0.00           O  
ATOM   1749  CB  ASN A 821     -34.907 -13.765  25.368  1.00  0.00           C  
ATOM   1750  CG  ASN A 821     -33.844 -14.465  26.147  1.00  0.00           C  
ATOM   1751  OD1 ASN A 821     -33.801 -14.422  27.407  1.00  0.00           O  
ATOM   1752  ND2 ASN A 821     -32.910 -15.081  25.432  1.00  0.00           N  
ATOM   1753  HB2 ASN A 821     -35.841 -14.207  25.712  1.00  0.00           H  
ATOM   1754  HB3 ASN A 821     -34.859 -13.915  24.289  1.00  0.00           H  
ATOM   1755 HD22 ASN A 821     -32.200 -15.634  25.889  1.00  0.00           H  
ATOM   1756 HD21 ASN A 821     -32.965 -15.118  24.424  1.00  0.00           H  
ATOM   1757  HA  ASN A 821     -35.190 -12.266  26.898  1.00  0.00           H  
ATOM   1758  H   ASN A 821     -36.550 -12.007  24.354  1.00  0.00           H  
ATOM   1759  N   LYS A 822     -33.184 -10.909  26.600  1.00  0.00           N  
ATOM   1760  CA  LYS A 822     -32.038  -9.943  26.635  1.00  0.00           C  
ATOM   1761  C   LYS A 822     -30.823 -10.278  25.686  1.00  0.00           C  
ATOM   1762  O   LYS A 822     -30.281  -9.408  24.996  1.00  0.00           O  
ATOM   1763  CB  LYS A 822     -31.647  -9.784  28.171  1.00  0.00           C  
ATOM   1764  CG  LYS A 822     -30.881 -11.001  28.768  1.00  0.00           C  
ATOM   1765  CD  LYS A 822     -30.497 -10.916  30.208  1.00  0.00           C  
ATOM   1766  CE  LYS A 822     -29.633 -12.129  30.646  1.00  0.00           C  
ATOM   1767  NZ  LYS A 822     -30.619 -13.134  31.082  1.00  0.00           N1+
ATOM   1768  HB2 LYS A 822     -30.944  -8.959  28.285  1.00  0.00           H  
ATOM   1769  HB3 LYS A 822     -32.441  -9.549  28.880  1.00  0.00           H  
ATOM   1770  HG2 LYS A 822     -31.508 -11.872  28.582  1.00  0.00           H  
ATOM   1771  HG3 LYS A 822     -29.952 -11.061  28.200  1.00  0.00           H  
ATOM   1772  HD2 LYS A 822     -29.907 -10.002  30.280  1.00  0.00           H  
ATOM   1773  HD3 LYS A 822     -31.304 -10.659  30.893  1.00  0.00           H  
ATOM   1774  HE2 LYS A 822     -28.892 -12.398  29.894  1.00  0.00           H  
ATOM   1775  HE3 LYS A 822     -29.031 -11.893  31.524  1.00  0.00           H  
ATOM   1776  HZ1 LYS A 822     -31.208 -12.807  31.835  1.00  0.00           H  
ATOM   1777  HZ2 LYS A 822     -31.279 -13.351  30.349  1.00  0.00           H  
ATOM   1778  HZ3 LYS A 822     -30.167 -13.996  31.353  1.00  0.00           H  
ATOM   1779  H   LYS A 822     -33.517 -11.120  27.530  1.00  0.00           H  
ATOM   1780  HA  LYS A 822     -32.399  -8.957  26.340  1.00  0.00           H  
ATOM   1781  N   SER A 823     -30.488 -11.568  25.709  1.00  0.00           N  
ATOM   1782  CA  SER A 823     -29.474 -12.167  24.910  1.00  0.00           C  
ATOM   1783  C   SER A 823     -29.837 -12.135  23.347  1.00  0.00           C  
ATOM   1784  O   SER A 823     -29.097 -11.572  22.494  1.00  0.00           O  
ATOM   1785  CB  SER A 823     -29.277 -13.591  25.321  1.00  0.00           C  
ATOM   1786  OG  SER A 823     -29.105 -13.681  26.745  1.00  0.00           O  
ATOM   1787  H   SER A 823     -30.980 -12.239  26.282  1.00  0.00           H  
ATOM   1788  HA  SER A 823     -28.548 -11.610  25.055  1.00  0.00           H  
ATOM   1789  HB3 SER A 823     -28.442 -14.027  24.772  1.00  0.00           H  
ATOM   1790  HB2 SER A 823     -30.065 -14.314  25.110  1.00  0.00           H  
ATOM   1791  HG  SER A 823     -28.177 -13.700  26.921  1.00  0.00           H  
ATOM   1792  N   SER A 824     -31.065 -12.615  23.005  1.00  0.00           N  
ATOM   1793  CA  SER A 824     -31.560 -12.858  21.660  1.00  0.00           C  
ATOM   1794  C   SER A 824     -31.801 -11.433  21.004  1.00  0.00           C  
ATOM   1795  O   SER A 824     -31.584 -11.204  19.834  1.00  0.00           O  
ATOM   1796  CB  SER A 824     -32.905 -13.610  21.849  1.00  0.00           C  
ATOM   1797  OG  SER A 824     -32.729 -14.752  22.649  1.00  0.00           O  
ATOM   1798  H   SER A 824     -31.703 -12.723  23.781  1.00  0.00           H  
ATOM   1799  HA  SER A 824     -30.896 -13.418  21.002  1.00  0.00           H  
ATOM   1800  HB3 SER A 824     -33.221 -14.082  20.918  1.00  0.00           H  
ATOM   1801  HB2 SER A 824     -33.774 -13.073  22.230  1.00  0.00           H  
ATOM   1802  HG  SER A 824     -32.068 -15.309  22.267  1.00  0.00           H  
ATOM   1803  N   LEU A 825     -32.162 -10.419  21.816  1.00  0.00           N  
ATOM   1804  CA  LEU A 825     -32.561  -9.063  21.405  1.00  0.00           C  
ATOM   1805  C   LEU A 825     -31.324  -8.118  21.242  1.00  0.00           C  
ATOM   1806  O   LEU A 825     -31.380  -7.222  20.346  1.00  0.00           O  
ATOM   1807  CB  LEU A 825     -33.525  -8.541  22.526  1.00  0.00           C  
ATOM   1808  CG  LEU A 825     -35.028  -8.541  22.154  1.00  0.00           C  
ATOM   1809  CD1 LEU A 825     -35.484  -7.334  21.283  1.00  0.00           C  
ATOM   1810  CD2 LEU A 825     -35.623  -9.913  21.749  1.00  0.00           C  
ATOM   1811  HB2 LEU A 825     -33.329  -9.062  23.463  1.00  0.00           H  
ATOM   1812  HB3 LEU A 825     -33.209  -7.526  22.769  1.00  0.00           H  
ATOM   1813  HG  LEU A 825     -35.604  -8.352  23.060  1.00  0.00           H  
ATOM   1814 HD11 LEU A 825     -36.539  -7.365  21.008  1.00  0.00           H  
ATOM   1815 HD12 LEU A 825     -35.282  -6.348  21.701  1.00  0.00           H  
ATOM   1816 HD13 LEU A 825     -35.028  -7.270  20.295  1.00  0.00           H  
ATOM   1817 HD21 LEU A 825     -35.490 -10.666  22.526  1.00  0.00           H  
ATOM   1818 HD22 LEU A 825     -36.699  -9.928  21.574  1.00  0.00           H  
ATOM   1819 HD23 LEU A 825     -35.109 -10.281  20.860  1.00  0.00           H  
ATOM   1820  H   LEU A 825     -32.347 -10.718  22.763  1.00  0.00           H  
ATOM   1821  HA  LEU A 825     -32.972  -9.144  20.399  1.00  0.00           H  
ATOM   1822  N   TYR A 826     -30.219  -8.365  21.978  1.00  0.00           N  
ATOM   1823  CA  TYR A 826     -28.979  -7.643  21.686  1.00  0.00           C  
ATOM   1824  C   TYR A 826     -28.227  -8.238  20.487  1.00  0.00           C  
ATOM   1825  O   TYR A 826     -27.911  -7.480  19.678  1.00  0.00           O  
ATOM   1826  CB  TYR A 826     -28.093  -7.638  22.979  1.00  0.00           C  
ATOM   1827  CG  TYR A 826     -26.619  -7.552  22.744  1.00  0.00           C  
ATOM   1828  CD1 TYR A 826     -26.054  -6.346  22.264  1.00  0.00           C  
ATOM   1829  CD2 TYR A 826     -25.754  -8.643  23.014  1.00  0.00           C  
ATOM   1830  CE1 TYR A 826     -24.644  -6.296  22.137  1.00  0.00           C  
ATOM   1831  CE2 TYR A 826     -24.367  -8.528  22.824  1.00  0.00           C  
ATOM   1832  CZ  TYR A 826     -23.787  -7.360  22.450  1.00  0.00           C  
ATOM   1833  OH  TYR A 826     -22.461  -7.214  22.272  1.00  0.00           O  
ATOM   1834  H   TYR A 826     -30.193  -9.078  22.692  1.00  0.00           H  
ATOM   1835  HA  TYR A 826     -29.247  -6.606  21.481  1.00  0.00           H  
ATOM   1836  HB3 TYR A 826     -28.210  -8.576  23.523  1.00  0.00           H  
ATOM   1837  HB2 TYR A 826     -28.410  -6.821  23.627  1.00  0.00           H  
ATOM   1838  HD1 TYR A 826     -26.718  -5.515  22.081  1.00  0.00           H  
ATOM   1839  HD2 TYR A 826     -26.266  -9.571  23.223  1.00  0.00           H  
ATOM   1840  HE1 TYR A 826     -24.307  -5.360  21.716  1.00  0.00           H  
ATOM   1841  HE2 TYR A 826     -23.772  -9.388  23.093  1.00  0.00           H  
ATOM   1842  HH  TYR A 826     -22.131  -6.372  22.546  1.00  0.00           H  
ATOM   1843  N   SER A 827     -28.161  -9.555  20.274  1.00  0.00           N  
ATOM   1844  CA  SER A 827     -27.617 -10.245  19.139  1.00  0.00           C  
ATOM   1845  C   SER A 827     -28.575 -10.123  17.902  1.00  0.00           C  
ATOM   1846  O   SER A 827     -28.089 -10.298  16.797  1.00  0.00           O  
ATOM   1847  CB  SER A 827     -27.329 -11.751  19.542  1.00  0.00           C  
ATOM   1848  OG  SER A 827     -28.379 -12.506  20.000  1.00  0.00           O  
ATOM   1849  H   SER A 827     -28.650 -10.110  20.962  1.00  0.00           H  
ATOM   1850  HA  SER A 827     -26.709  -9.677  18.938  1.00  0.00           H  
ATOM   1851  HB3 SER A 827     -26.652 -11.719  20.395  1.00  0.00           H  
ATOM   1852  HB2 SER A 827     -26.736 -12.304  18.813  1.00  0.00           H  
ATOM   1853  HG  SER A 827     -28.447 -12.362  20.931  1.00  0.00           H  
ATOM   1854  N   GLY A 828     -29.863  -9.869  18.111  1.00  0.00           N  
ATOM   1855  CA  GLY A 828     -30.796  -9.243  17.205  1.00  0.00           C  
ATOM   1856  C   GLY A 828     -30.232  -8.019  16.590  1.00  0.00           C  
ATOM   1857  O   GLY A 828     -30.106  -7.891  15.380  1.00  0.00           O  
ATOM   1858  H   GLY A 828     -30.364 -10.234  18.909  1.00  0.00           H  
ATOM   1859  HA3 GLY A 828     -31.673  -8.899  17.753  1.00  0.00           H  
ATOM   1860  HA2 GLY A 828     -31.203  -9.898  16.435  1.00  0.00           H  
ATOM   1861  N   ARG A 829     -29.868  -7.073  17.461  1.00  0.00           N  
ATOM   1862  CA  ARG A 829     -29.406  -5.724  17.155  1.00  0.00           C  
ATOM   1863  C   ARG A 829     -27.926  -5.861  16.633  1.00  0.00           C  
ATOM   1864  O   ARG A 829     -27.531  -5.041  15.838  1.00  0.00           O  
ATOM   1865  CB  ARG A 829     -29.505  -4.797  18.382  1.00  0.00           C  
ATOM   1866  CG  ARG A 829     -28.869  -3.341  18.095  1.00  0.00           C  
ATOM   1867  CD  ARG A 829     -29.005  -2.317  19.236  1.00  0.00           C  
ATOM   1868  NE  ARG A 829     -29.154  -2.844  20.606  1.00  0.00           N  
ATOM   1869  CZ  ARG A 829     -28.216  -2.867  21.590  1.00  0.00           C  
ATOM   1870  NH1 ARG A 829     -26.987  -2.447  21.380  1.00  0.00           N1+
ATOM   1871  NH2 ARG A 829     -28.527  -3.457  22.722  1.00  0.00           N  
ATOM   1872  H   ARG A 829     -29.982  -7.360  18.422  1.00  0.00           H  
ATOM   1873  HA  ARG A 829     -30.061  -5.252  16.423  1.00  0.00           H  
ATOM   1874  HB3 ARG A 829     -28.990  -5.171  19.267  1.00  0.00           H  
ATOM   1875  HB2 ARG A 829     -30.569  -4.738  18.612  1.00  0.00           H  
ATOM   1876  HG3 ARG A 829     -29.310  -2.887  17.208  1.00  0.00           H  
ATOM   1877  HG2 ARG A 829     -27.788  -3.328  17.955  1.00  0.00           H  
ATOM   1878  HD3 ARG A 829     -30.009  -1.935  19.050  1.00  0.00           H  
ATOM   1879  HD2 ARG A 829     -28.410  -1.412  19.114  1.00  0.00           H  
ATOM   1880  HE  ARG A 829     -30.131  -2.927  20.850  1.00  0.00           H  
ATOM   1881 HH12 ARG A 829     -26.295  -2.361  22.110  1.00  0.00           H  
ATOM   1882 HH11 ARG A 829     -26.683  -2.105  20.479  1.00  0.00           H  
ATOM   1883 HH22 ARG A 829     -27.889  -3.576  23.496  1.00  0.00           H  
ATOM   1884 HH21 ARG A 829     -29.331  -4.037  22.917  1.00  0.00           H  
ATOM   1885  N   VAL A 830     -27.221  -6.910  16.918  1.00  0.00           N  
ATOM   1886  CA  VAL A 830     -25.849  -7.123  16.336  1.00  0.00           C  
ATOM   1887  C   VAL A 830     -26.040  -7.594  14.875  1.00  0.00           C  
ATOM   1888  O   VAL A 830     -25.300  -7.160  13.987  1.00  0.00           O  
ATOM   1889  CB  VAL A 830     -24.891  -7.941  17.286  1.00  0.00           C  
ATOM   1890  CG1 VAL A 830     -23.594  -8.536  16.666  1.00  0.00           C  
ATOM   1891  CG2 VAL A 830     -24.745  -7.298  18.571  1.00  0.00           C  
ATOM   1892  H   VAL A 830     -27.528  -7.544  17.643  1.00  0.00           H  
ATOM   1893  HA  VAL A 830     -25.237  -6.228  16.227  1.00  0.00           H  
ATOM   1894  HB  VAL A 830     -25.410  -8.894  17.391  1.00  0.00           H  
ATOM   1895 HG11 VAL A 830     -23.815  -9.328  15.950  1.00  0.00           H  
ATOM   1896 HG12 VAL A 830     -23.039  -7.756  16.146  1.00  0.00           H  
ATOM   1897 HG13 VAL A 830     -22.986  -8.990  17.449  1.00  0.00           H  
ATOM   1898 HG21 VAL A 830     -23.827  -7.593  19.079  1.00  0.00           H  
ATOM   1899 HG22 VAL A 830     -24.636  -6.220  18.447  1.00  0.00           H  
ATOM   1900 HG23 VAL A 830     -25.619  -7.456  19.203  1.00  0.00           H  
ATOM   1901  N   ILE A 831     -27.032  -8.432  14.574  1.00  0.00           N  
ATOM   1902  CA  ILE A 831     -27.373  -8.846  13.209  1.00  0.00           C  
ATOM   1903  C   ILE A 831     -27.739  -7.663  12.405  1.00  0.00           C  
ATOM   1904  O   ILE A 831     -27.176  -7.596  11.351  1.00  0.00           O  
ATOM   1905  CB  ILE A 831     -28.381 -10.036  13.138  1.00  0.00           C  
ATOM   1906  CG1 ILE A 831     -27.975 -11.415  13.649  1.00  0.00           C  
ATOM   1907  CG2 ILE A 831     -29.105 -10.211  11.758  1.00  0.00           C  
ATOM   1908  CD1 ILE A 831     -29.161 -12.349  14.065  1.00  0.00           C  
ATOM   1909  H   ILE A 831     -27.714  -8.659  15.284  1.00  0.00           H  
ATOM   1910  HA  ILE A 831     -26.470  -9.158  12.684  1.00  0.00           H  
ATOM   1911  HB  ILE A 831     -29.212  -9.667  13.738  1.00  0.00           H  
ATOM   1912 HG13 ILE A 831     -27.330 -11.240  14.509  1.00  0.00           H  
ATOM   1913 HG12 ILE A 831     -27.419 -12.021  12.934  1.00  0.00           H  
ATOM   1914 HG21 ILE A 831     -28.335 -10.385  11.007  1.00  0.00           H  
ATOM   1915 HG22 ILE A 831     -29.822 -11.018  11.605  1.00  0.00           H  
ATOM   1916 HG23 ILE A 831     -29.657  -9.304  11.511  1.00  0.00           H  
ATOM   1917 HD11 ILE A 831     -29.655 -11.970  14.959  1.00  0.00           H  
ATOM   1918 HD12 ILE A 831     -30.008 -12.317  13.380  1.00  0.00           H  
ATOM   1919 HD13 ILE A 831     -28.981 -13.386  14.349  1.00  0.00           H  
ATOM   1920  N   PHE A 832     -28.680  -6.773  12.841  1.00  0.00           N  
ATOM   1921  CA  PHE A 832     -29.089  -5.622  12.049  1.00  0.00           C  
ATOM   1922  C   PHE A 832     -27.900  -4.675  11.843  1.00  0.00           C  
ATOM   1923  O   PHE A 832     -27.897  -4.024  10.847  1.00  0.00           O  
ATOM   1924  CB  PHE A 832     -30.296  -4.901  12.746  1.00  0.00           C  
ATOM   1925  CG  PHE A 832     -31.620  -5.687  12.660  1.00  0.00           C  
ATOM   1926  CD1 PHE A 832     -32.157  -6.124  13.866  1.00  0.00           C  
ATOM   1927  CD2 PHE A 832     -32.328  -5.749  11.444  1.00  0.00           C  
ATOM   1928  CE1 PHE A 832     -33.423  -6.683  13.888  1.00  0.00           C  
ATOM   1929  CE2 PHE A 832     -33.505  -6.529  11.472  1.00  0.00           C  
ATOM   1930  CZ  PHE A 832     -34.126  -6.899  12.700  1.00  0.00           C  
ATOM   1931  H   PHE A 832     -29.274  -6.993  13.628  1.00  0.00           H  
ATOM   1932  HA  PHE A 832     -29.458  -5.973  11.085  1.00  0.00           H  
ATOM   1933  HB3 PHE A 832     -30.413  -3.925  12.276  1.00  0.00           H  
ATOM   1934  HB2 PHE A 832     -29.986  -4.771  13.783  1.00  0.00           H  
ATOM   1935  HD1 PHE A 832     -31.574  -6.124  14.774  1.00  0.00           H  
ATOM   1936  HD2 PHE A 832     -31.977  -5.301  10.526  1.00  0.00           H  
ATOM   1937  HE1 PHE A 832     -33.696  -7.240  14.772  1.00  0.00           H  
ATOM   1938  HE2 PHE A 832     -34.112  -6.701  10.595  1.00  0.00           H  
ATOM   1939  HZ  PHE A 832     -35.104  -7.354  12.751  1.00  0.00           H  
ATOM   1940  N   CYS A 833     -26.860  -4.560  12.725  1.00  0.00           N  
ATOM   1941  CA  CYS A 833     -25.737  -3.658  12.619  1.00  0.00           C  
ATOM   1942  C   CYS A 833     -24.673  -4.240  11.650  1.00  0.00           C  
ATOM   1943  O   CYS A 833     -24.189  -3.501  10.817  1.00  0.00           O  
ATOM   1944  CB  CYS A 833     -25.047  -3.419  13.963  1.00  0.00           C  
ATOM   1945  SG  CYS A 833     -26.041  -2.551  15.066  1.00  0.00           S  
ATOM   1946  H   CYS A 833     -26.851  -5.230  13.481  1.00  0.00           H  
ATOM   1947  HA  CYS A 833     -26.036  -2.666  12.281  1.00  0.00           H  
ATOM   1948  HB3 CYS A 833     -24.089  -2.916  13.833  1.00  0.00           H  
ATOM   1949  HB2 CYS A 833     -24.735  -4.332  14.469  1.00  0.00           H  
ATOM   1950  HG  CYS A 833     -26.714  -3.612  15.522  1.00  0.00           H  
ATOM   1951  N   LEU A 834     -24.558  -5.561  11.539  1.00  0.00           N  
ATOM   1952  CA  LEU A 834     -23.721  -6.166  10.486  1.00  0.00           C  
ATOM   1953  C   LEU A 834     -24.425  -6.312   9.184  1.00  0.00           C  
ATOM   1954  O   LEU A 834     -23.787  -6.271   8.142  1.00  0.00           O  
ATOM   1955  CB  LEU A 834     -23.174  -7.510  11.086  1.00  0.00           C  
ATOM   1956  CG  LEU A 834     -21.820  -7.416  11.825  1.00  0.00           C  
ATOM   1957  CD1 LEU A 834     -21.879  -6.933  13.371  1.00  0.00           C  
ATOM   1958  CD2 LEU A 834     -21.025  -8.699  11.810  1.00  0.00           C  
ATOM   1959  H   LEU A 834     -24.854  -6.159  12.296  1.00  0.00           H  
ATOM   1960  HA  LEU A 834     -22.798  -5.616  10.306  1.00  0.00           H  
ATOM   1961  HB3 LEU A 834     -23.076  -8.255  10.296  1.00  0.00           H  
ATOM   1962  HB2 LEU A 834     -23.924  -7.885  11.782  1.00  0.00           H  
ATOM   1963  HG  LEU A 834     -21.233  -6.619  11.368  1.00  0.00           H  
ATOM   1964 HD11 LEU A 834     -22.805  -6.362  13.438  1.00  0.00           H  
ATOM   1965 HD12 LEU A 834     -22.181  -7.760  14.014  1.00  0.00           H  
ATOM   1966 HD13 LEU A 834     -20.965  -6.452  13.718  1.00  0.00           H  
ATOM   1967 HD21 LEU A 834     -20.568  -8.946  10.852  1.00  0.00           H  
ATOM   1968 HD22 LEU A 834     -20.208  -8.653  12.530  1.00  0.00           H  
ATOM   1969 HD23 LEU A 834     -21.631  -9.493  12.245  1.00  0.00           H  
ATOM   1970  N   ASP A 835     -25.755  -6.457   9.171  1.00  0.00           N  
ATOM   1971  CA  ASP A 835     -26.601  -6.367   8.027  1.00  0.00           C  
ATOM   1972  C   ASP A 835     -26.560  -5.037   7.281  1.00  0.00           C  
ATOM   1973  O   ASP A 835     -26.741  -5.032   6.075  1.00  0.00           O  
ATOM   1974  CB  ASP A 835     -28.105  -6.680   8.301  1.00  0.00           C  
ATOM   1975  CG  ASP A 835     -28.915  -6.868   6.989  1.00  0.00           C  
ATOM   1976  OD1 ASP A 835     -29.671  -5.975   6.558  1.00  0.00           O  
ATOM   1977  OD2 ASP A 835     -28.526  -7.975   6.334  1.00  0.00           O  
ATOM   1978  H   ASP A 835     -26.255  -6.671  10.021  1.00  0.00           H  
ATOM   1979  HA  ASP A 835     -26.252  -7.147   7.350  1.00  0.00           H  
ATOM   1980  HB3 ASP A 835     -28.595  -5.906   8.892  1.00  0.00           H  
ATOM   1981  HB2 ASP A 835     -28.179  -7.620   8.847  1.00  0.00           H  
ATOM   1982  HD2 ASP A 835     -29.078  -7.979   5.567  1.00  0.00           H  
ATOM   1983  N   TYR A 836     -26.614  -3.923   8.027  1.00  0.00           N  
ATOM   1984  CA  TYR A 836     -26.422  -2.506   7.555  1.00  0.00           C  
ATOM   1985  C   TYR A 836     -25.314  -2.376   6.549  1.00  0.00           C  
ATOM   1986  O   TYR A 836     -25.529  -1.687   5.520  1.00  0.00           O  
ATOM   1987  CB  TYR A 836     -26.283  -1.523   8.777  1.00  0.00           C  
ATOM   1988  CG  TYR A 836     -26.414  -0.040   8.446  1.00  0.00           C  
ATOM   1989  CD1 TYR A 836     -27.699   0.564   8.686  1.00  0.00           C  
ATOM   1990  CD2 TYR A 836     -25.371   0.765   7.914  1.00  0.00           C  
ATOM   1991  CE1 TYR A 836     -27.963   1.867   8.271  1.00  0.00           C  
ATOM   1992  CE2 TYR A 836     -25.665   2.128   7.513  1.00  0.00           C  
ATOM   1993  CZ  TYR A 836     -26.908   2.660   7.805  1.00  0.00           C  
ATOM   1994  OH  TYR A 836     -27.170   3.958   7.522  1.00  0.00           O  
ATOM   1995  H   TYR A 836     -26.567  -4.034   9.030  1.00  0.00           H  
ATOM   1996  HA  TYR A 836     -27.300  -2.337   6.931  1.00  0.00           H  
ATOM   1997  HB3 TYR A 836     -25.296  -1.641   9.225  1.00  0.00           H  
ATOM   1998  HB2 TYR A 836     -26.953  -1.794   9.593  1.00  0.00           H  
ATOM   1999  HD1 TYR A 836     -28.427  -0.174   8.989  1.00  0.00           H  
ATOM   2000  HD2 TYR A 836     -24.335   0.462   7.927  1.00  0.00           H  
ATOM   2001  HE1 TYR A 836     -28.943   2.301   8.403  1.00  0.00           H  
ATOM   2002  HE2 TYR A 836     -24.911   2.829   7.184  1.00  0.00           H  
ATOM   2003  HH  TYR A 836     -28.064   4.120   7.262  1.00  0.00           H  
ATOM   2004  N   ILE A 837     -24.118  -2.839   6.864  1.00  0.00           N  
ATOM   2005  CA  ILE A 837     -22.916  -2.838   6.107  1.00  0.00           C  
ATOM   2006  C   ILE A 837     -23.103  -3.499   4.764  1.00  0.00           C  
ATOM   2007  O   ILE A 837     -22.623  -3.021   3.687  1.00  0.00           O  
ATOM   2008  CB  ILE A 837     -21.807  -3.478   6.906  1.00  0.00           C  
ATOM   2009  CG1 ILE A 837     -21.708  -3.001   8.390  1.00  0.00           C  
ATOM   2010  CG2 ILE A 837     -20.464  -3.235   6.273  1.00  0.00           C  
ATOM   2011  CD1 ILE A 837     -20.749  -3.817   9.241  1.00  0.00           C  
ATOM   2012  H   ILE A 837     -24.084  -3.267   7.779  1.00  0.00           H  
ATOM   2013  HA  ILE A 837     -22.544  -1.819   5.998  1.00  0.00           H  
ATOM   2014  HB  ILE A 837     -22.034  -4.535   7.044  1.00  0.00           H  
ATOM   2015 HG13 ILE A 837     -22.692  -3.052   8.856  1.00  0.00           H  
ATOM   2016 HG12 ILE A 837     -21.353  -1.980   8.527  1.00  0.00           H  
ATOM   2017 HG21 ILE A 837     -19.620  -3.468   6.922  1.00  0.00           H  
ATOM   2018 HG22 ILE A 837     -20.485  -3.928   5.432  1.00  0.00           H  
ATOM   2019 HG23 ILE A 837     -20.218  -2.239   5.905  1.00  0.00           H  
ATOM   2020 HD11 ILE A 837     -20.760  -4.875   8.981  1.00  0.00           H  
ATOM   2021 HD12 ILE A 837     -19.783  -3.377   8.994  1.00  0.00           H  
ATOM   2022 HD13 ILE A 837     -20.899  -3.832  10.321  1.00  0.00           H  
ATOM   2023  N   ILE A 838     -23.891  -4.605   4.783  1.00  0.00           N  
ATOM   2024  CA  ILE A 838     -24.221  -5.309   3.495  1.00  0.00           C  
ATOM   2025  C   ILE A 838     -25.005  -4.361   2.486  1.00  0.00           C  
ATOM   2026  O   ILE A 838     -24.703  -4.364   1.276  1.00  0.00           O  
ATOM   2027  CB  ILE A 838     -25.021  -6.611   3.764  1.00  0.00           C  
ATOM   2028  CG1 ILE A 838     -24.352  -7.472   4.821  1.00  0.00           C  
ATOM   2029  CG2 ILE A 838     -25.099  -7.424   2.436  1.00  0.00           C  
ATOM   2030  CD1 ILE A 838     -25.241  -8.730   5.188  1.00  0.00           C  
ATOM   2031  HB  ILE A 838     -26.049  -6.392   4.055  1.00  0.00           H  
ATOM   2032 HG12 ILE A 838     -23.319  -7.718   4.579  1.00  0.00           H  
ATOM   2033 HG13 ILE A 838     -24.339  -6.838   5.708  1.00  0.00           H  
ATOM   2034 HG21 ILE A 838     -25.406  -8.469   2.478  1.00  0.00           H  
ATOM   2035 HG22 ILE A 838     -25.573  -6.931   1.587  1.00  0.00           H  
ATOM   2036 HG23 ILE A 838     -24.126  -7.419   1.945  1.00  0.00           H  
ATOM   2037 HD11 ILE A 838     -25.533  -9.413   4.389  1.00  0.00           H  
ATOM   2038 HD12 ILE A 838     -24.675  -9.281   5.938  1.00  0.00           H  
ATOM   2039 HD13 ILE A 838     -26.164  -8.414   5.673  1.00  0.00           H  
ATOM   2040  H   ILE A 838     -24.415  -4.728   5.638  1.00  0.00           H  
ATOM   2041  HA  ILE A 838     -23.305  -5.420   2.915  1.00  0.00           H  
ATOM   2042  N   PHE A 839     -25.969  -3.539   2.984  1.00  0.00           N  
ATOM   2043  CA  PHE A 839     -26.837  -2.735   2.148  1.00  0.00           C  
ATOM   2044  C   PHE A 839     -26.076  -1.449   1.696  1.00  0.00           C  
ATOM   2045  O   PHE A 839     -26.114  -1.052   0.525  1.00  0.00           O  
ATOM   2046  CB  PHE A 839     -28.142  -2.474   2.958  1.00  0.00           C  
ATOM   2047  CG  PHE A 839     -29.238  -3.514   2.738  1.00  0.00           C  
ATOM   2048  CD1 PHE A 839     -29.632  -4.379   3.783  1.00  0.00           C  
ATOM   2049  CD2 PHE A 839     -29.851  -3.485   1.520  1.00  0.00           C  
ATOM   2050  CE1 PHE A 839     -30.567  -5.413   3.515  1.00  0.00           C  
ATOM   2051  CE2 PHE A 839     -30.859  -4.463   1.267  1.00  0.00           C  
ATOM   2052  CZ  PHE A 839     -31.184  -5.468   2.203  1.00  0.00           C  
ATOM   2053  H   PHE A 839     -26.278  -3.686   3.934  1.00  0.00           H  
ATOM   2054  HA  PHE A 839     -27.040  -3.248   1.208  1.00  0.00           H  
ATOM   2055  HB3 PHE A 839     -28.536  -1.507   2.646  1.00  0.00           H  
ATOM   2056  HB2 PHE A 839     -27.767  -2.442   3.982  1.00  0.00           H  
ATOM   2057  HD1 PHE A 839     -29.187  -4.387   4.767  1.00  0.00           H  
ATOM   2058  HD2 PHE A 839     -29.658  -2.792   0.715  1.00  0.00           H  
ATOM   2059  HE1 PHE A 839     -30.703  -6.102   4.335  1.00  0.00           H  
ATOM   2060  HE2 PHE A 839     -31.307  -4.538   0.287  1.00  0.00           H  
ATOM   2061  HZ  PHE A 839     -32.004  -6.168   2.133  1.00  0.00           H  
ATOM   2062  N   THR A 840     -25.255  -0.909   2.550  1.00  0.00           N  
ATOM   2063  CA  THR A 840     -24.295   0.240   2.228  1.00  0.00           C  
ATOM   2064  C   THR A 840     -23.199  -0.210   1.213  1.00  0.00           C  
ATOM   2065  O   THR A 840     -22.862   0.512   0.302  1.00  0.00           O  
ATOM   2066  CB  THR A 840     -23.625   0.881   3.520  1.00  0.00           C  
ATOM   2067  OG1 THR A 840     -24.678   1.389   4.301  1.00  0.00           O  
ATOM   2068  CG2 THR A 840     -22.664   2.100   3.219  1.00  0.00           C  
ATOM   2069  H   THR A 840     -25.230  -1.343   3.461  1.00  0.00           H  
ATOM   2070  HA  THR A 840     -24.834   0.992   1.652  1.00  0.00           H  
ATOM   2071  HB  THR A 840     -23.150   0.136   4.158  1.00  0.00           H  
ATOM   2072  HG1 THR A 840     -25.194   0.634   4.539  1.00  0.00           H  
ATOM   2073 HG21 THR A 840     -21.902   1.728   2.534  1.00  0.00           H  
ATOM   2074 HG22 THR A 840     -23.074   2.923   2.634  1.00  0.00           H  
ATOM   2075 HG23 THR A 840     -22.092   2.388   4.101  1.00  0.00           H  
ATOM   2076  N   LEU A 841     -22.828  -1.490   1.306  1.00  0.00           N  
ATOM   2077  CA  LEU A 841     -21.834  -2.086   0.403  1.00  0.00           C  
ATOM   2078  C   LEU A 841     -22.381  -2.365  -1.059  1.00  0.00           C  
ATOM   2079  O   LEU A 841     -21.639  -2.274  -2.029  1.00  0.00           O  
ATOM   2080  CB  LEU A 841     -21.319  -3.478   0.812  1.00  0.00           C  
ATOM   2081  CG  LEU A 841     -20.228  -3.453   1.930  1.00  0.00           C  
ATOM   2082  CD1 LEU A 841     -19.895  -4.779   2.491  1.00  0.00           C  
ATOM   2083  CD2 LEU A 841     -18.888  -2.771   1.400  1.00  0.00           C  
ATOM   2084  H   LEU A 841     -23.024  -2.085   2.097  1.00  0.00           H  
ATOM   2085  HA  LEU A 841     -20.973  -1.441   0.224  1.00  0.00           H  
ATOM   2086  HB3 LEU A 841     -20.695  -4.000   0.087  1.00  0.00           H  
ATOM   2087  HB2 LEU A 841     -22.180  -4.063   1.137  1.00  0.00           H  
ATOM   2088  HG  LEU A 841     -20.464  -2.793   2.764  1.00  0.00           H  
ATOM   2089 HD11 LEU A 841     -18.974  -4.849   3.070  1.00  0.00           H  
ATOM   2090 HD12 LEU A 841     -20.773  -5.133   3.030  1.00  0.00           H  
ATOM   2091 HD13 LEU A 841     -19.594  -5.427   1.667  1.00  0.00           H  
ATOM   2092 HD21 LEU A 841     -18.975  -1.765   0.989  1.00  0.00           H  
ATOM   2093 HD22 LEU A 841     -18.223  -2.598   2.246  1.00  0.00           H  
ATOM   2094 HD23 LEU A 841     -18.436  -3.492   0.719  1.00  0.00           H  
ATOM   2095  N   ARG A 842     -23.675  -2.581  -1.162  1.00  0.00           N  
ATOM   2096  CA  ARG A 842     -24.326  -2.610  -2.421  1.00  0.00           C  
ATOM   2097  C   ARG A 842     -24.502  -1.216  -2.975  1.00  0.00           C  
ATOM   2098  O   ARG A 842     -24.341  -1.105  -4.194  1.00  0.00           O  
ATOM   2099  CB  ARG A 842     -25.691  -3.326  -2.264  1.00  0.00           C  
ATOM   2100  CG  ARG A 842     -26.407  -3.577  -3.618  1.00  0.00           C  
ATOM   2101  CD  ARG A 842     -25.619  -4.409  -4.650  1.00  0.00           C  
ATOM   2102  NE  ARG A 842     -26.420  -5.407  -5.294  1.00  0.00           N  
ATOM   2103  CZ  ARG A 842     -26.243  -5.989  -6.478  1.00  0.00           C  
ATOM   2104  NH1 ARG A 842     -25.295  -5.559  -7.297  1.00  0.00           N1+
ATOM   2105  NH2 ARG A 842     -27.109  -6.906  -6.912  1.00  0.00           N  
ATOM   2106  H   ARG A 842     -24.101  -2.631  -0.248  1.00  0.00           H  
ATOM   2107  HA  ARG A 842     -23.644  -3.199  -3.034  1.00  0.00           H  
ATOM   2108  HB3 ARG A 842     -26.366  -2.740  -1.641  1.00  0.00           H  
ATOM   2109  HB2 ARG A 842     -25.480  -4.261  -1.744  1.00  0.00           H  
ATOM   2110  HG3 ARG A 842     -26.781  -2.622  -3.987  1.00  0.00           H  
ATOM   2111  HG2 ARG A 842     -27.335  -4.099  -3.385  1.00  0.00           H  
ATOM   2112  HD3 ARG A 842     -24.928  -4.996  -4.046  1.00  0.00           H  
ATOM   2113  HD2 ARG A 842     -24.998  -3.807  -5.313  1.00  0.00           H  
ATOM   2114  HE  ARG A 842     -27.001  -5.942  -4.664  1.00  0.00           H  
ATOM   2115 HH12 ARG A 842     -25.214  -6.018  -8.194  1.00  0.00           H  
ATOM   2116 HH11 ARG A 842     -24.491  -5.013  -7.022  1.00  0.00           H  
ATOM   2117 HH22 ARG A 842     -26.881  -7.518  -7.681  1.00  0.00           H  
ATOM   2118 HH21 ARG A 842     -27.866  -7.209  -6.316  1.00  0.00           H  
ATOM   2119  N   LEU A 843     -24.806  -0.166  -2.131  1.00  0.00           N  
ATOM   2120  CA  LEU A 843     -24.870   1.184  -2.621  1.00  0.00           C  
ATOM   2121  C   LEU A 843     -23.525   1.729  -3.145  1.00  0.00           C  
ATOM   2122  O   LEU A 843     -23.561   2.604  -4.012  1.00  0.00           O  
ATOM   2123  CB  LEU A 843     -25.453   2.059  -1.517  1.00  0.00           C  
ATOM   2124  CG  LEU A 843     -25.923   3.481  -2.007  1.00  0.00           C  
ATOM   2125  CD1 LEU A 843     -27.356   3.351  -2.609  1.00  0.00           C  
ATOM   2126  CD2 LEU A 843     -25.880   4.410  -0.797  1.00  0.00           C  
ATOM   2127  H   LEU A 843     -25.117  -0.464  -1.218  1.00  0.00           H  
ATOM   2128  HA  LEU A 843     -25.495   1.114  -3.511  1.00  0.00           H  
ATOM   2129  HB3 LEU A 843     -24.684   2.148  -0.750  1.00  0.00           H  
ATOM   2130  HB2 LEU A 843     -26.241   1.390  -1.172  1.00  0.00           H  
ATOM   2131  HG  LEU A 843     -25.279   3.769  -2.838  1.00  0.00           H  
ATOM   2132 HD11 LEU A 843     -27.462   2.582  -3.373  1.00  0.00           H  
ATOM   2133 HD12 LEU A 843     -28.088   3.119  -1.836  1.00  0.00           H  
ATOM   2134 HD13 LEU A 843     -27.790   4.277  -2.986  1.00  0.00           H  
ATOM   2135 HD21 LEU A 843     -26.348   5.307  -1.202  1.00  0.00           H  
ATOM   2136 HD22 LEU A 843     -26.453   4.221   0.111  1.00  0.00           H  
ATOM   2137 HD23 LEU A 843     -24.860   4.604  -0.465  1.00  0.00           H  
ATOM   2138  N   ILE A 844     -22.405   1.343  -2.551  1.00  0.00           N  
ATOM   2139  CA  ILE A 844     -21.012   1.483  -3.035  1.00  0.00           C  
ATOM   2140  C   ILE A 844     -20.815   0.811  -4.370  1.00  0.00           C  
ATOM   2141  O   ILE A 844     -20.126   1.374  -5.215  1.00  0.00           O  
ATOM   2142  CB  ILE A 844     -19.965   1.169  -1.895  1.00  0.00           C  
ATOM   2143  CG1 ILE A 844     -20.101   2.163  -0.707  1.00  0.00           C  
ATOM   2144  CG2 ILE A 844     -18.491   1.218  -2.426  1.00  0.00           C  
ATOM   2145  CD1 ILE A 844     -19.649   1.562   0.632  1.00  0.00           C  
ATOM   2146  H   ILE A 844     -22.433   1.028  -1.592  1.00  0.00           H  
ATOM   2147  HA  ILE A 844     -20.905   2.555  -3.200  1.00  0.00           H  
ATOM   2148  HB  ILE A 844     -20.193   0.166  -1.534  1.00  0.00           H  
ATOM   2149 HG13 ILE A 844     -21.148   2.393  -0.509  1.00  0.00           H  
ATOM   2150 HG12 ILE A 844     -19.534   3.072  -0.904  1.00  0.00           H  
ATOM   2151 HG21 ILE A 844     -18.308   0.461  -3.189  1.00  0.00           H  
ATOM   2152 HG22 ILE A 844     -18.202   2.170  -2.873  1.00  0.00           H  
ATOM   2153 HG23 ILE A 844     -17.823   0.928  -1.615  1.00  0.00           H  
ATOM   2154 HD11 ILE A 844     -18.604   1.829   0.790  1.00  0.00           H  
ATOM   2155 HD12 ILE A 844     -20.146   2.010   1.492  1.00  0.00           H  
ATOM   2156 HD13 ILE A 844     -19.861   0.505   0.797  1.00  0.00           H  
ATOM   2157  N   HIS A 845     -21.397  -0.348  -4.643  1.00  0.00           N  
ATOM   2158  CA  HIS A 845     -21.312  -1.115  -5.865  1.00  0.00           C  
ATOM   2159  C   HIS A 845     -22.089  -0.508  -6.926  1.00  0.00           C  
ATOM   2160  O   HIS A 845     -21.607  -0.403  -8.012  1.00  0.00           O  
ATOM   2161  CB  HIS A 845     -21.744  -2.607  -5.707  1.00  0.00           C  
ATOM   2162  CG  HIS A 845     -21.611  -3.499  -6.917  1.00  0.00           C  
ATOM   2163  ND1 HIS A 845     -22.702  -4.200  -7.466  1.00  0.00           N1+
ATOM   2164  CD2 HIS A 845     -20.509  -3.863  -7.588  1.00  0.00           C  
ATOM   2165  CE1 HIS A 845     -22.213  -4.935  -8.484  1.00  0.00           C  
ATOM   2166  NE2 HIS A 845     -20.882  -4.882  -8.515  1.00  0.00           N  
ATOM   2167  H   HIS A 845     -22.058  -0.714  -3.974  1.00  0.00           H  
ATOM   2168  HA  HIS A 845     -20.261  -1.227  -6.130  1.00  0.00           H  
ATOM   2169  HB3 HIS A 845     -22.768  -2.650  -5.336  1.00  0.00           H  
ATOM   2170  HB2 HIS A 845     -21.127  -3.076  -4.940  1.00  0.00           H  
ATOM   2171  HD2 HIS A 845     -19.503  -3.485  -7.475  1.00  0.00           H  
ATOM   2172  HE1 HIS A 845     -22.746  -5.743  -8.962  1.00  0.00           H  
ATOM   2173  HE2 HIS A 845     -20.269  -5.492  -9.036  1.00  0.00           H  
ATOM   2174  N   ILE A 846     -23.341  -0.088  -6.622  1.00  0.00           N  
ATOM   2175  CA  ILE A 846     -24.314   0.690  -7.465  1.00  0.00           C  
ATOM   2176  C   ILE A 846     -23.606   1.834  -8.043  1.00  0.00           C  
ATOM   2177  O   ILE A 846     -23.484   1.966  -9.268  1.00  0.00           O  
ATOM   2178  CB  ILE A 846     -25.471   1.003  -6.643  1.00  0.00           C  
ATOM   2179  CG1 ILE A 846     -26.522  -0.188  -6.374  1.00  0.00           C  
ATOM   2180  CG2 ILE A 846     -26.351   2.220  -7.061  1.00  0.00           C  
ATOM   2181  CD1 ILE A 846     -27.603   0.088  -5.348  1.00  0.00           C  
ATOM   2182  H   ILE A 846     -23.501  -0.200  -5.631  1.00  0.00           H  
ATOM   2183  HA  ILE A 846     -24.659   0.034  -8.265  1.00  0.00           H  
ATOM   2184  HB  ILE A 846     -25.160   1.287  -5.638  1.00  0.00           H  
ATOM   2185 HG13 ILE A 846     -26.134  -1.128  -5.983  1.00  0.00           H  
ATOM   2186 HG12 ILE A 846     -26.962  -0.409  -7.347  1.00  0.00           H  
ATOM   2187 HG21 ILE A 846     -27.255   2.491  -6.516  1.00  0.00           H  
ATOM   2188 HG22 ILE A 846     -25.733   3.113  -7.148  1.00  0.00           H  
ATOM   2189 HG23 ILE A 846     -26.594   2.051  -8.110  1.00  0.00           H  
ATOM   2190 HD11 ILE A 846     -28.096   1.053  -5.475  1.00  0.00           H  
ATOM   2191 HD12 ILE A 846     -28.419  -0.630  -5.428  1.00  0.00           H  
ATOM   2192 HD13 ILE A 846     -27.097  -0.057  -4.394  1.00  0.00           H  
ATOM   2193  N   PHE A 847     -23.061   2.727  -7.192  1.00  0.00           N  
ATOM   2194  CA  PHE A 847     -22.179   3.875  -7.503  1.00  0.00           C  
ATOM   2195  C   PHE A 847     -20.840   3.528  -8.247  1.00  0.00           C  
ATOM   2196  O   PHE A 847     -20.534   4.202  -9.200  1.00  0.00           O  
ATOM   2197  CB  PHE A 847     -21.990   4.723  -6.249  1.00  0.00           C  
ATOM   2198  CG  PHE A 847     -23.237   5.349  -5.655  1.00  0.00           C  
ATOM   2199  CD1 PHE A 847     -24.449   5.606  -6.364  1.00  0.00           C  
ATOM   2200  CD2 PHE A 847     -23.203   5.715  -4.289  1.00  0.00           C  
ATOM   2201  CE1 PHE A 847     -25.573   6.035  -5.682  1.00  0.00           C  
ATOM   2202  CE2 PHE A 847     -24.314   6.205  -3.584  1.00  0.00           C  
ATOM   2203  CZ  PHE A 847     -25.513   6.272  -4.319  1.00  0.00           C  
ATOM   2204  H   PHE A 847     -23.274   2.642  -6.208  1.00  0.00           H  
ATOM   2205  HA  PHE A 847     -22.726   4.509  -8.201  1.00  0.00           H  
ATOM   2206  HB3 PHE A 847     -21.372   5.591  -6.476  1.00  0.00           H  
ATOM   2207  HB2 PHE A 847     -21.439   4.205  -5.464  1.00  0.00           H  
ATOM   2208  HD1 PHE A 847     -24.663   5.347  -7.391  1.00  0.00           H  
ATOM   2209  HD2 PHE A 847     -22.258   5.673  -3.768  1.00  0.00           H  
ATOM   2210  HE1 PHE A 847     -26.579   6.080  -6.072  1.00  0.00           H  
ATOM   2211  HE2 PHE A 847     -24.327   6.489  -2.542  1.00  0.00           H  
ATOM   2212  HZ  PHE A 847     -26.358   6.644  -3.759  1.00  0.00           H  
ATOM   2213  N   THR A 848     -20.202   2.457  -7.873  1.00  0.00           N  
ATOM   2214  CA  THR A 848     -18.968   1.965  -8.537  1.00  0.00           C  
ATOM   2215  C   THR A 848     -19.268   1.560 -10.044  1.00  0.00           C  
ATOM   2216  O   THR A 848     -18.381   1.730 -10.861  1.00  0.00           O  
ATOM   2217  CB  THR A 848     -18.317   0.830  -7.774  1.00  0.00           C  
ATOM   2218  OG1 THR A 848     -17.905   1.210  -6.490  1.00  0.00           O  
ATOM   2219  CG2 THR A 848     -17.065   0.280  -8.340  1.00  0.00           C  
ATOM   2220  H   THR A 848     -20.462   1.921  -7.057  1.00  0.00           H  
ATOM   2221  HA  THR A 848     -18.352   2.864  -8.558  1.00  0.00           H  
ATOM   2222  HB  THR A 848     -18.985   0.001  -7.537  1.00  0.00           H  
ATOM   2223  HG1 THR A 848     -18.681   1.271  -5.954  1.00  0.00           H  
ATOM   2224 HG21 THR A 848     -16.487  -0.119  -7.507  1.00  0.00           H  
ATOM   2225 HG22 THR A 848     -17.346  -0.456  -9.093  1.00  0.00           H  
ATOM   2226 HG23 THR A 848     -16.455   1.071  -8.776  1.00  0.00           H  
ATOM   2227  N   VAL A 849     -20.442   1.070 -10.313  1.00  0.00           N  
ATOM   2228  CA  VAL A 849     -20.792   0.662 -11.697  1.00  0.00           C  
ATOM   2229  C   VAL A 849     -21.446   1.915 -12.376  1.00  0.00           C  
ATOM   2230  O   VAL A 849     -20.879   2.252 -13.403  1.00  0.00           O  
ATOM   2231  CB  VAL A 849     -21.906  -0.409 -11.519  1.00  0.00           C  
ATOM   2232  CG1 VAL A 849     -22.619  -0.711 -12.851  1.00  0.00           C  
ATOM   2233  CG2 VAL A 849     -21.187  -1.692 -10.930  1.00  0.00           C  
ATOM   2234  H   VAL A 849     -21.144   0.924  -9.602  1.00  0.00           H  
ATOM   2235  HA  VAL A 849     -19.880   0.388 -12.228  1.00  0.00           H  
ATOM   2236  HB  VAL A 849     -22.707  -0.067 -10.864  1.00  0.00           H  
ATOM   2237 HG11 VAL A 849     -23.169   0.120 -13.293  1.00  0.00           H  
ATOM   2238 HG12 VAL A 849     -21.921  -1.019 -13.630  1.00  0.00           H  
ATOM   2239 HG13 VAL A 849     -23.268  -1.578 -12.732  1.00  0.00           H  
ATOM   2240 HG21 VAL A 849     -21.871  -2.492 -10.648  1.00  0.00           H  
ATOM   2241 HG22 VAL A 849     -20.495  -2.090 -11.673  1.00  0.00           H  
ATOM   2242 HG23 VAL A 849     -20.512  -1.494 -10.098  1.00  0.00           H  
ATOM   2243  N   SER A 850     -22.445   2.665 -11.839  1.00  0.00           N  
ATOM   2244  CA  SER A 850     -23.145   3.725 -12.563  1.00  0.00           C  
ATOM   2245  C   SER A 850     -22.277   4.954 -12.956  1.00  0.00           C  
ATOM   2246  O   SER A 850     -22.523   5.592 -13.972  1.00  0.00           O  
ATOM   2247  CB  SER A 850     -24.467   4.009 -11.837  1.00  0.00           C  
ATOM   2248  OG  SER A 850     -24.253   4.318 -10.521  1.00  0.00           O  
ATOM   2249  H   SER A 850     -22.816   2.407 -10.936  1.00  0.00           H  
ATOM   2250  HA  SER A 850     -23.472   3.301 -13.512  1.00  0.00           H  
ATOM   2251  HB3 SER A 850     -25.135   3.148 -11.811  1.00  0.00           H  
ATOM   2252  HB2 SER A 850     -25.016   4.742 -12.428  1.00  0.00           H  
ATOM   2253  HG  SER A 850     -23.787   3.577 -10.165  1.00  0.00           H  
ATOM   2254  N   ARG A 851     -21.287   5.394 -12.138  1.00  0.00           N  
ATOM   2255  CA  ARG A 851     -20.296   6.425 -12.488  1.00  0.00           C  
ATOM   2256  C   ARG A 851     -19.313   5.959 -13.577  1.00  0.00           C  
ATOM   2257  O   ARG A 851     -18.981   6.729 -14.436  1.00  0.00           O  
ATOM   2258  CB  ARG A 851     -19.509   6.864 -11.189  1.00  0.00           C  
ATOM   2259  CG  ARG A 851     -18.789   8.143 -11.353  1.00  0.00           C  
ATOM   2260  CD  ARG A 851     -17.218   8.138 -11.468  1.00  0.00           C  
ATOM   2261  NE  ARG A 851     -16.634   9.160 -12.295  1.00  0.00           N  
ATOM   2262  CZ  ARG A 851     -15.396   9.522 -12.552  1.00  0.00           C  
ATOM   2263  NH1 ARG A 851     -15.110  10.617 -13.187  1.00  0.00           N1+
ATOM   2264  NH2 ARG A 851     -14.343   8.863 -12.182  1.00  0.00           N  
ATOM   2265  H   ARG A 851     -21.141   4.938 -11.248  1.00  0.00           H  
ATOM   2266  HA  ARG A 851     -20.871   7.255 -12.900  1.00  0.00           H  
ATOM   2267  HB3 ARG A 851     -18.779   6.130 -10.849  1.00  0.00           H  
ATOM   2268  HB2 ARG A 851     -20.250   6.980 -10.398  1.00  0.00           H  
ATOM   2269  HG3 ARG A 851     -19.127   8.763 -10.523  1.00  0.00           H  
ATOM   2270  HG2 ARG A 851     -19.202   8.693 -12.199  1.00  0.00           H  
ATOM   2271  HD3 ARG A 851     -17.018   7.179 -11.945  1.00  0.00           H  
ATOM   2272  HD2 ARG A 851     -16.692   8.062 -10.516  1.00  0.00           H  
ATOM   2273  HE  ARG A 851     -17.344   9.773 -12.669  1.00  0.00           H  
ATOM   2274 HH12 ARG A 851     -14.219  10.945 -13.534  1.00  0.00           H  
ATOM   2275 HH11 ARG A 851     -15.832  11.293 -13.392  1.00  0.00           H  
ATOM   2276 HH22 ARG A 851     -13.425   9.284 -12.206  1.00  0.00           H  
ATOM   2277 HH21 ARG A 851     -14.359   8.073 -11.553  1.00  0.00           H  
ATOM   2278  N   ASN A 852     -18.944   4.684 -13.693  1.00  0.00           N  
ATOM   2279  CA  ASN A 852     -17.843   4.175 -14.456  1.00  0.00           C  
ATOM   2280  C   ASN A 852     -18.357   3.479 -15.682  1.00  0.00           C  
ATOM   2281  O   ASN A 852     -17.561   2.841 -16.345  1.00  0.00           O  
ATOM   2282  CB  ASN A 852     -17.005   3.238 -13.554  1.00  0.00           C  
ATOM   2283  CG  ASN A 852     -16.250   4.008 -12.440  1.00  0.00           C  
ATOM   2284  OD1 ASN A 852     -15.268   4.728 -12.705  1.00  0.00           O  
ATOM   2285  ND2 ASN A 852     -16.673   3.862 -11.220  1.00  0.00           N  
ATOM   2286  H   ASN A 852     -19.481   3.990 -13.192  1.00  0.00           H  
ATOM   2287  HA  ASN A 852     -17.197   4.996 -14.767  1.00  0.00           H  
ATOM   2288  HB3 ASN A 852     -16.259   2.773 -14.197  1.00  0.00           H  
ATOM   2289  HB2 ASN A 852     -17.608   2.433 -13.134  1.00  0.00           H  
ATOM   2290 HD22 ASN A 852     -16.070   4.067 -10.436  1.00  0.00           H  
ATOM   2291 HD21 ASN A 852     -17.429   3.192 -11.199  1.00  0.00           H  
ATOM   2292  N   LEU A 853     -19.633   3.714 -16.102  1.00  0.00           N  
ATOM   2293  CA  LEU A 853     -20.201   3.209 -17.368  1.00  0.00           C  
ATOM   2294  C   LEU A 853     -19.439   3.793 -18.593  1.00  0.00           C  
ATOM   2295  O   LEU A 853     -19.325   5.003 -18.788  1.00  0.00           O  
ATOM   2296  CB  LEU A 853     -21.709   3.515 -17.415  1.00  0.00           C  
ATOM   2297  CG  LEU A 853     -22.498   2.719 -16.436  1.00  0.00           C  
ATOM   2298  CD1 LEU A 853     -23.985   3.244 -16.366  1.00  0.00           C  
ATOM   2299  CD2 LEU A 853     -22.431   1.176 -16.724  1.00  0.00           C  
ATOM   2300  H   LEU A 853     -20.168   4.321 -15.497  1.00  0.00           H  
ATOM   2301  HA  LEU A 853     -20.000   2.138 -17.325  1.00  0.00           H  
ATOM   2302  HB3 LEU A 853     -22.050   3.289 -18.426  1.00  0.00           H  
ATOM   2303  HB2 LEU A 853     -21.790   4.590 -17.254  1.00  0.00           H  
ATOM   2304  HG  LEU A 853     -22.015   2.897 -15.476  1.00  0.00           H  
ATOM   2305 HD11 LEU A 853     -24.571   3.172 -17.282  1.00  0.00           H  
ATOM   2306 HD12 LEU A 853     -24.538   2.614 -15.669  1.00  0.00           H  
ATOM   2307 HD13 LEU A 853     -24.015   4.261 -15.976  1.00  0.00           H  
ATOM   2308 HD21 LEU A 853     -23.105   1.044 -17.571  1.00  0.00           H  
ATOM   2309 HD22 LEU A 853     -21.452   0.739 -16.916  1.00  0.00           H  
ATOM   2310 HD23 LEU A 853     -22.765   0.530 -15.912  1.00  0.00           H  
ATOM   2311  N   GLY A 854     -19.032   2.873 -19.448  1.00  0.00           N  
ATOM   2312  CA  GLY A 854     -18.142   3.091 -20.596  1.00  0.00           C  
ATOM   2313  C   GLY A 854     -16.748   2.442 -20.407  1.00  0.00           C  
ATOM   2314  O   GLY A 854     -16.842   1.356 -19.860  1.00  0.00           O  
ATOM   2315  H   GLY A 854     -18.959   1.949 -19.047  1.00  0.00           H  
ATOM   2316  HA3 GLY A 854     -18.128   4.125 -20.942  1.00  0.00           H  
ATOM   2317  HA2 GLY A 854     -18.638   2.620 -21.445  1.00  0.00           H  
ATOM   2318  N   PRO A 855     -15.621   2.978 -20.730  1.00  0.00           N  
ATOM   2319  CA  PRO A 855     -14.274   2.433 -20.737  1.00  0.00           C  
ATOM   2320  C   PRO A 855     -13.819   1.630 -19.513  1.00  0.00           C  
ATOM   2321  O   PRO A 855     -13.065   0.687 -19.702  1.00  0.00           O  
ATOM   2322  CB  PRO A 855     -13.287   3.576 -21.041  1.00  0.00           C  
ATOM   2323  CG  PRO A 855     -14.072   4.801 -21.409  1.00  0.00           C  
ATOM   2324  CD  PRO A 855     -15.578   4.415 -21.198  1.00  0.00           C  
ATOM   2325  HA  PRO A 855     -14.258   1.666 -21.512  1.00  0.00           H  
ATOM   2326  HB3 PRO A 855     -12.543   3.306 -21.791  1.00  0.00           H  
ATOM   2327  HB2 PRO A 855     -12.705   3.674 -20.125  1.00  0.00           H  
ATOM   2328  HG3 PRO A 855     -13.809   4.957 -22.455  1.00  0.00           H  
ATOM   2329  HG2 PRO A 855     -13.807   5.688 -20.834  1.00  0.00           H  
ATOM   2330  HD2 PRO A 855     -16.127   5.166 -20.629  1.00  0.00           H  
ATOM   2331  HD3 PRO A 855     -16.054   4.273 -22.168  1.00  0.00           H  
ATOM   2332  N   LYS A 856     -14.274   2.002 -18.278  1.00  0.00           N  
ATOM   2333  CA  LYS A 856     -13.702   1.427 -17.066  1.00  0.00           C  
ATOM   2334  C   LYS A 856     -14.426   0.111 -16.729  1.00  0.00           C  
ATOM   2335  O   LYS A 856     -14.018  -0.605 -15.785  1.00  0.00           O  
ATOM   2336  CB  LYS A 856     -13.783   2.398 -15.842  1.00  0.00           C  
ATOM   2337  CG  LYS A 856     -13.025   3.780 -15.975  1.00  0.00           C  
ATOM   2338  CD  LYS A 856     -13.636   4.971 -15.244  1.00  0.00           C  
ATOM   2339  CE  LYS A 856     -13.088   6.339 -15.603  1.00  0.00           C  
ATOM   2340  NZ  LYS A 856     -13.661   7.382 -14.667  1.00  0.00           N1+
ATOM   2341  H   LYS A 856     -14.838   2.839 -18.221  1.00  0.00           H  
ATOM   2342  HA  LYS A 856     -12.679   1.091 -17.233  1.00  0.00           H  
ATOM   2343  HB3 LYS A 856     -13.474   1.920 -14.913  1.00  0.00           H  
ATOM   2344  HB2 LYS A 856     -14.805   2.677 -15.582  1.00  0.00           H  
ATOM   2345  HG3 LYS A 856     -13.019   4.061 -17.028  1.00  0.00           H  
ATOM   2346  HG2 LYS A 856     -11.994   3.684 -15.636  1.00  0.00           H  
ATOM   2347  HD3 LYS A 856     -13.476   4.804 -14.179  1.00  0.00           H  
ATOM   2348  HD2 LYS A 856     -14.715   4.893 -15.375  1.00  0.00           H  
ATOM   2349  HE3 LYS A 856     -13.421   6.492 -16.630  1.00  0.00           H  
ATOM   2350  HE2 LYS A 856     -12.002   6.346 -15.512  1.00  0.00           H  
ATOM   2351  HZ1 LYS A 856     -13.477   8.357 -14.856  1.00  0.00           H  
ATOM   2352  HZ2 LYS A 856     -14.665   7.440 -14.761  1.00  0.00           H  
ATOM   2353  HZ3 LYS A 856     -13.388   7.182 -13.715  1.00  0.00           H  
ATOM   2354  N   ILE A 857     -15.596  -0.098 -17.326  1.00  0.00           N  
ATOM   2355  CA  ILE A 857     -16.595  -1.097 -16.964  1.00  0.00           C  
ATOM   2356  C   ILE A 857     -16.089  -2.562 -17.126  1.00  0.00           C  
ATOM   2357  O   ILE A 857     -16.646  -3.488 -16.611  1.00  0.00           O  
ATOM   2358  CB  ILE A 857     -17.960  -0.758 -17.679  1.00  0.00           C  
ATOM   2359  CG1 ILE A 857     -19.098  -1.158 -16.742  1.00  0.00           C  
ATOM   2360  CG2 ILE A 857     -18.044  -1.350 -19.105  1.00  0.00           C  
ATOM   2361  CD1 ILE A 857     -19.094  -0.361 -15.404  1.00  0.00           C  
ATOM   2362  H   ILE A 857     -15.958   0.435 -18.104  1.00  0.00           H  
ATOM   2363  HA  ILE A 857     -16.622  -1.105 -15.874  1.00  0.00           H  
ATOM   2364  HB  ILE A 857     -18.022   0.321 -17.821  1.00  0.00           H  
ATOM   2365 HG13 ILE A 857     -19.139  -2.223 -16.518  1.00  0.00           H  
ATOM   2366 HG12 ILE A 857     -20.065  -0.980 -17.214  1.00  0.00           H  
ATOM   2367 HG21 ILE A 857     -18.896  -0.797 -19.502  1.00  0.00           H  
ATOM   2368 HG22 ILE A 857     -17.088  -1.173 -19.597  1.00  0.00           H  
ATOM   2369 HG23 ILE A 857     -18.345  -2.397 -19.094  1.00  0.00           H  
ATOM   2370 HD11 ILE A 857     -20.048  -0.353 -14.875  1.00  0.00           H  
ATOM   2371 HD12 ILE A 857     -18.332  -0.689 -14.698  1.00  0.00           H  
ATOM   2372 HD13 ILE A 857     -18.959   0.695 -15.634  1.00  0.00           H  
ATOM   2373  N   ILE A 858     -15.039  -2.730 -17.960  1.00  0.00           N  
ATOM   2374  CA  ILE A 858     -14.250  -3.992 -18.111  1.00  0.00           C  
ATOM   2375  C   ILE A 858     -12.769  -3.892 -17.526  1.00  0.00           C  
ATOM   2376  O   ILE A 858     -12.097  -4.889 -17.563  1.00  0.00           O  
ATOM   2377  CB  ILE A 858     -14.194  -4.449 -19.589  1.00  0.00           C  
ATOM   2378  CG1 ILE A 858     -13.595  -3.393 -20.512  1.00  0.00           C  
ATOM   2379  CG2 ILE A 858     -15.583  -4.776 -19.958  1.00  0.00           C  
ATOM   2380  CD1 ILE A 858     -13.442  -3.766 -22.006  1.00  0.00           C  
ATOM   2381  H   ILE A 858     -14.701  -1.915 -18.451  1.00  0.00           H  
ATOM   2382  HA  ILE A 858     -14.626  -4.770 -17.446  1.00  0.00           H  
ATOM   2383  HB  ILE A 858     -13.572  -5.324 -19.780  1.00  0.00           H  
ATOM   2384 HG13 ILE A 858     -12.617  -3.139 -20.105  1.00  0.00           H  
ATOM   2385 HG12 ILE A 858     -14.218  -2.502 -20.428  1.00  0.00           H  
ATOM   2386 HG21 ILE A 858     -16.163  -5.176 -19.127  1.00  0.00           H  
ATOM   2387 HG22 ILE A 858     -16.057  -3.833 -20.231  1.00  0.00           H  
ATOM   2388 HG23 ILE A 858     -15.670  -5.486 -20.780  1.00  0.00           H  
ATOM   2389 HD11 ILE A 858     -12.607  -4.449 -22.160  1.00  0.00           H  
ATOM   2390 HD12 ILE A 858     -14.257  -4.201 -22.585  1.00  0.00           H  
ATOM   2391 HD13 ILE A 858     -13.185  -2.897 -22.612  1.00  0.00           H  
ATOM   2392  N   MET A 859     -12.489  -2.811 -16.812  1.00  0.00           N  
ATOM   2393  CA  MET A 859     -11.467  -2.743 -15.755  1.00  0.00           C  
ATOM   2394  C   MET A 859     -12.122  -3.250 -14.429  1.00  0.00           C  
ATOM   2395  O   MET A 859     -11.502  -4.041 -13.696  1.00  0.00           O  
ATOM   2396  CB  MET A 859     -10.976  -1.257 -15.573  1.00  0.00           C  
ATOM   2397  CG  MET A 859      -9.701  -1.152 -14.743  1.00  0.00           C  
ATOM   2398  SD  MET A 859      -9.131   0.494 -14.543  1.00  0.00           S  
ATOM   2399  CE  MET A 859      -8.421   0.795 -16.238  1.00  0.00           C  
ATOM   2400  H   MET A 859     -13.193  -2.088 -16.777  1.00  0.00           H  
ATOM   2401  HA  MET A 859     -10.641  -3.422 -15.970  1.00  0.00           H  
ATOM   2402  HB3 MET A 859     -11.713  -0.682 -15.013  1.00  0.00           H  
ATOM   2403  HB2 MET A 859     -10.881  -0.863 -16.585  1.00  0.00           H  
ATOM   2404  HG3 MET A 859      -8.894  -1.714 -15.212  1.00  0.00           H  
ATOM   2405  HG2 MET A 859      -9.778  -1.690 -13.798  1.00  0.00           H  
ATOM   2406  HE1 MET A 859      -7.455   0.298 -16.319  1.00  0.00           H  
ATOM   2407  HE2 MET A 859      -9.098   0.311 -16.942  1.00  0.00           H  
ATOM   2408  HE3 MET A 859      -8.359   1.859 -16.470  1.00  0.00           H  
ATOM   2409  N   LEU A 860     -13.354  -2.779 -14.083  1.00  0.00           N  
ATOM   2410  CA  LEU A 860     -14.261  -3.347 -13.091  1.00  0.00           C  
ATOM   2411  C   LEU A 860     -14.851  -4.627 -13.624  1.00  0.00           C  
ATOM   2412  O   LEU A 860     -14.561  -4.921 -14.786  1.00  0.00           O  
ATOM   2413  CB  LEU A 860     -15.425  -2.335 -12.801  1.00  0.00           C  
ATOM   2414  CG  LEU A 860     -14.988  -0.943 -12.241  1.00  0.00           C  
ATOM   2415  CD1 LEU A 860     -16.198   0.061 -12.420  1.00  0.00           C  
ATOM   2416  CD2 LEU A 860     -14.590  -1.127 -10.745  1.00  0.00           C  
ATOM   2417  H   LEU A 860     -13.676  -2.105 -14.764  1.00  0.00           H  
ATOM   2418  HA  LEU A 860     -13.651  -3.563 -12.214  1.00  0.00           H  
ATOM   2419  HB3 LEU A 860     -16.148  -2.761 -12.105  1.00  0.00           H  
ATOM   2420  HB2 LEU A 860     -15.955  -2.247 -13.750  1.00  0.00           H  
ATOM   2421  HG  LEU A 860     -14.195  -0.474 -12.825  1.00  0.00           H  
ATOM   2422 HD11 LEU A 860     -17.200  -0.187 -12.070  1.00  0.00           H  
ATOM   2423 HD12 LEU A 860     -15.932   1.053 -12.053  1.00  0.00           H  
ATOM   2424 HD13 LEU A 860     -16.424   0.157 -13.482  1.00  0.00           H  
ATOM   2425 HD21 LEU A 860     -15.125  -1.988 -10.343  1.00  0.00           H  
ATOM   2426 HD22 LEU A 860     -13.511  -1.216 -10.618  1.00  0.00           H  
ATOM   2427 HD23 LEU A 860     -14.853  -0.438  -9.942  1.00  0.00           H  
ATOM   2428  N   GLN A 861     -15.518  -5.472 -12.742  1.00  0.00           N  
ATOM   2429  CA  GLN A 861     -15.851  -6.874 -13.020  1.00  0.00           C  
ATOM   2430  C   GLN A 861     -14.621  -7.685 -12.839  1.00  0.00           C  
ATOM   2431  O   GLN A 861     -14.533  -8.489 -11.872  1.00  0.00           O  
ATOM   2432  CB  GLN A 861     -16.716  -7.067 -14.297  1.00  0.00           C  
ATOM   2433  CG  GLN A 861     -17.107  -8.568 -14.501  1.00  0.00           C  
ATOM   2434  CD  GLN A 861     -17.988  -8.675 -15.750  1.00  0.00           C  
ATOM   2435  OE1 GLN A 861     -17.753  -8.084 -16.803  1.00  0.00           O  
ATOM   2436  NE2 GLN A 861     -19.179  -9.180 -15.593  1.00  0.00           N  
ATOM   2437  H   GLN A 861     -15.732  -5.060 -11.845  1.00  0.00           H  
ATOM   2438  HA  GLN A 861     -16.417  -7.190 -12.144  1.00  0.00           H  
ATOM   2439  HB3 GLN A 861     -16.215  -6.558 -15.120  1.00  0.00           H  
ATOM   2440  HB2 GLN A 861     -17.628  -6.477 -14.205  1.00  0.00           H  
ATOM   2441  HG3 GLN A 861     -17.534  -8.895 -13.553  1.00  0.00           H  
ATOM   2442  HG2 GLN A 861     -16.232  -9.193 -14.677  1.00  0.00           H  
ATOM   2443 HE22 GLN A 861     -19.777  -9.365 -16.385  1.00  0.00           H  
ATOM   2444 HE21 GLN A 861     -19.327  -9.627 -14.700  1.00  0.00           H  
ATOM   2445  N   ARG A 862     -13.628  -7.484 -13.711  1.00  0.00           N  
ATOM   2446  CA  ARG A 862     -12.372  -8.302 -13.728  1.00  0.00           C  
ATOM   2447  C   ARG A 862     -11.605  -7.993 -12.422  1.00  0.00           C  
ATOM   2448  O   ARG A 862     -11.345  -8.955 -11.716  1.00  0.00           O  
ATOM   2449  CB  ARG A 862     -11.590  -8.112 -15.057  1.00  0.00           C  
ATOM   2450  CG  ARG A 862     -12.642  -8.074 -16.280  1.00  0.00           C  
ATOM   2451  CD  ARG A 862     -11.914  -8.330 -17.523  1.00  0.00           C  
ATOM   2452  NE  ARG A 862     -12.808  -8.855 -18.559  1.00  0.00           N  
ATOM   2453  CZ  ARG A 862     -12.260  -9.585 -19.574  1.00  0.00           C  
ATOM   2454  NH1 ARG A 862     -10.926  -9.844 -19.752  1.00  0.00           N1+
ATOM   2455  NH2 ARG A 862     -13.097 -10.048 -20.482  1.00  0.00           N  
ATOM   2456  H   ARG A 862     -13.745  -6.838 -14.478  1.00  0.00           H  
ATOM   2457  HA  ARG A 862     -12.638  -9.358 -13.709  1.00  0.00           H  
ATOM   2458  HB3 ARG A 862     -10.935  -8.977 -15.164  1.00  0.00           H  
ATOM   2459  HB2 ARG A 862     -11.062  -7.160 -15.110  1.00  0.00           H  
ATOM   2460  HG3 ARG A 862     -13.160  -7.115 -16.256  1.00  0.00           H  
ATOM   2461  HG2 ARG A 862     -13.366  -8.888 -16.302  1.00  0.00           H  
ATOM   2462  HD3 ARG A 862     -11.055  -8.983 -17.372  1.00  0.00           H  
ATOM   2463  HD2 ARG A 862     -11.570  -7.348 -17.846  1.00  0.00           H  
ATOM   2464  HE  ARG A 862     -13.812  -8.778 -18.482  1.00  0.00           H  
ATOM   2465 HH12 ARG A 862     -10.698 -10.559 -20.428  1.00  0.00           H  
ATOM   2466 HH11 ARG A 862     -10.161  -9.245 -19.476  1.00  0.00           H  
ATOM   2467 HH22 ARG A 862     -12.770 -10.474 -21.338  1.00  0.00           H  
ATOM   2468 HH21 ARG A 862     -14.047  -9.707 -20.518  1.00  0.00           H  
ATOM   2469  N   MET A 863     -11.372  -6.768 -12.009  1.00  0.00           N  
ATOM   2470  CA  MET A 863     -10.697  -6.510 -10.742  1.00  0.00           C  
ATOM   2471  C   MET A 863     -11.504  -6.968  -9.580  1.00  0.00           C  
ATOM   2472  O   MET A 863     -11.014  -7.361  -8.530  1.00  0.00           O  
ATOM   2473  CB  MET A 863     -10.511  -4.899 -10.561  1.00  0.00           C  
ATOM   2474  CG  MET A 863      -9.134  -4.473 -10.988  1.00  0.00           C  
ATOM   2475  SD  MET A 863      -9.036  -2.703 -11.226  1.00  0.00           S  
ATOM   2476  CE  MET A 863      -7.343  -2.708 -11.811  1.00  0.00           C  
ATOM   2477  H   MET A 863     -11.580  -5.975 -12.599  1.00  0.00           H  
ATOM   2478  HA  MET A 863      -9.750  -7.045 -10.674  1.00  0.00           H  
ATOM   2479  HB3 MET A 863     -10.652  -4.736  -9.493  1.00  0.00           H  
ATOM   2480  HB2 MET A 863     -11.253  -4.307 -11.098  1.00  0.00           H  
ATOM   2481  HG3 MET A 863      -8.880  -5.073 -11.862  1.00  0.00           H  
ATOM   2482  HG2 MET A 863      -8.400  -4.762 -10.235  1.00  0.00           H  
ATOM   2483  HE1 MET A 863      -7.178  -3.360 -12.669  1.00  0.00           H  
ATOM   2484  HE2 MET A 863      -7.114  -1.729 -12.231  1.00  0.00           H  
ATOM   2485  HE3 MET A 863      -6.769  -2.925 -10.911  1.00  0.00           H  
ATOM   2486  N   LEU A 864     -12.865  -6.959  -9.630  1.00  0.00           N  
ATOM   2487  CA  LEU A 864     -13.742  -7.488  -8.566  1.00  0.00           C  
ATOM   2488  C   LEU A 864     -13.455  -8.951  -8.395  1.00  0.00           C  
ATOM   2489  O   LEU A 864     -13.289  -9.433  -7.277  1.00  0.00           O  
ATOM   2490  CB  LEU A 864     -15.219  -7.153  -8.864  1.00  0.00           C  
ATOM   2491  CG  LEU A 864     -15.635  -5.622  -8.930  1.00  0.00           C  
ATOM   2492  CD1 LEU A 864     -17.128  -5.569  -9.345  1.00  0.00           C  
ATOM   2493  CD2 LEU A 864     -15.485  -4.944  -7.657  1.00  0.00           C  
ATOM   2494  HB2 LEU A 864     -15.452  -7.717  -9.767  1.00  0.00           H  
ATOM   2495  HB3 LEU A 864     -15.809  -7.627  -8.079  1.00  0.00           H  
ATOM   2496  HG  LEU A 864     -15.039  -5.124  -9.695  1.00  0.00           H  
ATOM   2497 HD11 LEU A 864     -17.532  -4.567  -9.490  1.00  0.00           H  
ATOM   2498 HD12 LEU A 864     -17.344  -6.117 -10.262  1.00  0.00           H  
ATOM   2499 HD13 LEU A 864     -17.686  -6.021  -8.525  1.00  0.00           H  
ATOM   2500 HD21 LEU A 864     -15.985  -5.321  -6.765  1.00  0.00           H  
ATOM   2501 HD22 LEU A 864     -14.476  -4.743  -7.297  1.00  0.00           H  
ATOM   2502 HD23 LEU A 864     -15.825  -3.913  -7.757  1.00  0.00           H  
ATOM   2503  H   LEU A 864     -13.333  -6.559 -10.430  1.00  0.00           H  
ATOM   2504  HA  LEU A 864     -13.444  -6.984  -7.647  1.00  0.00           H  
ATOM   2505  N   ILE A 865     -13.403  -9.683  -9.495  1.00  0.00           N  
ATOM   2506  CA  ILE A 865     -13.131 -11.107  -9.507  1.00  0.00           C  
ATOM   2507  C   ILE A 865     -11.675 -11.471  -9.248  1.00  0.00           C  
ATOM   2508  O   ILE A 865     -11.558 -12.502  -8.540  1.00  0.00           O  
ATOM   2509  CB  ILE A 865     -13.554 -11.633 -10.930  1.00  0.00           C  
ATOM   2510  CG1 ILE A 865     -15.132 -11.483 -11.243  1.00  0.00           C  
ATOM   2511  CG2 ILE A 865     -13.229 -13.084 -11.233  1.00  0.00           C  
ATOM   2512  CD1 ILE A 865     -15.570 -11.624 -12.764  1.00  0.00           C  
ATOM   2513  H   ILE A 865     -13.359  -9.112 -10.327  1.00  0.00           H  
ATOM   2514  HA  ILE A 865     -13.677 -11.659  -8.741  1.00  0.00           H  
ATOM   2515  HB  ILE A 865     -13.052 -10.965 -11.630  1.00  0.00           H  
ATOM   2516 HG13 ILE A 865     -15.494 -10.477 -11.030  1.00  0.00           H  
ATOM   2517 HG12 ILE A 865     -15.723 -12.166 -10.633  1.00  0.00           H  
ATOM   2518 HG21 ILE A 865     -13.454 -13.325 -12.272  1.00  0.00           H  
ATOM   2519 HG22 ILE A 865     -12.253 -13.493 -10.971  1.00  0.00           H  
ATOM   2520 HG23 ILE A 865     -13.851 -13.698 -10.582  1.00  0.00           H  
ATOM   2521 HD11 ILE A 865     -14.874 -11.123 -13.437  1.00  0.00           H  
ATOM   2522 HD12 ILE A 865     -15.666 -12.661 -13.084  1.00  0.00           H  
ATOM   2523 HD13 ILE A 865     -16.559 -11.176 -12.857  1.00  0.00           H  
ATOM   2524  N   ASP A 866     -10.605 -10.675  -9.575  1.00  0.00           N  
ATOM   2525  CA  ASP A 866      -9.159 -10.911  -9.284  1.00  0.00           C  
ATOM   2526  C   ASP A 866      -8.867 -10.594  -7.806  1.00  0.00           C  
ATOM   2527  O   ASP A 866      -8.018 -11.260  -7.274  1.00  0.00           O  
ATOM   2528  CB  ASP A 866      -8.094 -10.177 -10.111  1.00  0.00           C  
ATOM   2529  CG  ASP A 866      -8.070 -10.479 -11.659  1.00  0.00           C  
ATOM   2530  OD1 ASP A 866      -7.273  -9.762 -12.354  1.00  0.00           O  
ATOM   2531  OD2 ASP A 866      -8.681 -11.443 -12.127  1.00  0.00           O1-
ATOM   2532  H   ASP A 866     -10.855  -9.853 -10.105  1.00  0.00           H  
ATOM   2533  HA  ASP A 866      -8.987 -11.975  -9.444  1.00  0.00           H  
ATOM   2534  HB3 ASP A 866      -7.105 -10.566  -9.868  1.00  0.00           H  
ATOM   2535  HB2 ASP A 866      -7.953  -9.132  -9.836  1.00  0.00           H  
ATOM   2536  N   VAL A 867      -9.447  -9.486  -7.254  1.00  0.00           N  
ATOM   2537  CA  VAL A 867      -9.232  -9.178  -5.852  1.00  0.00           C  
ATOM   2538  C   VAL A 867      -9.994 -10.262  -4.972  1.00  0.00           C  
ATOM   2539  O   VAL A 867      -9.559 -10.440  -3.863  1.00  0.00           O  
ATOM   2540  CB  VAL A 867      -9.566  -7.732  -5.543  1.00  0.00           C  
ATOM   2541  CG1 VAL A 867      -9.520  -7.263  -4.047  1.00  0.00           C  
ATOM   2542  CG2 VAL A 867      -8.526  -6.733  -6.205  1.00  0.00           C  
ATOM   2543  H   VAL A 867     -10.041  -8.917  -7.840  1.00  0.00           H  
ATOM   2544  HA  VAL A 867      -8.198  -9.295  -5.528  1.00  0.00           H  
ATOM   2545  HB  VAL A 867     -10.580  -7.577  -5.911  1.00  0.00           H  
ATOM   2546 HG11 VAL A 867      -9.605  -6.185  -3.907  1.00  0.00           H  
ATOM   2547 HG12 VAL A 867     -10.368  -7.680  -3.504  1.00  0.00           H  
ATOM   2548 HG13 VAL A 867      -8.573  -7.490  -3.558  1.00  0.00           H  
ATOM   2549 HG21 VAL A 867      -7.488  -7.035  -6.067  1.00  0.00           H  
ATOM   2550 HG22 VAL A 867      -8.688  -6.508  -7.259  1.00  0.00           H  
ATOM   2551 HG23 VAL A 867      -8.516  -5.764  -5.706  1.00  0.00           H  
ATOM   2552  N   PHE A 868     -11.075 -10.883  -5.414  1.00  0.00           N  
ATOM   2553  CA  PHE A 868     -11.779 -12.020  -4.707  1.00  0.00           C  
ATOM   2554  C   PHE A 868     -10.861 -13.257  -4.655  1.00  0.00           C  
ATOM   2555  O   PHE A 868     -10.744 -13.877  -3.561  1.00  0.00           O  
ATOM   2556  CB  PHE A 868     -13.138 -12.248  -5.304  1.00  0.00           C  
ATOM   2557  CG  PHE A 868     -14.010 -13.274  -4.478  1.00  0.00           C  
ATOM   2558  CD1 PHE A 868     -14.704 -14.203  -5.303  1.00  0.00           C  
ATOM   2559  CD2 PHE A 868     -14.163 -13.373  -3.048  1.00  0.00           C  
ATOM   2560  CE1 PHE A 868     -15.552 -15.147  -4.730  1.00  0.00           C  
ATOM   2561  CE2 PHE A 868     -15.072 -14.366  -2.525  1.00  0.00           C  
ATOM   2562  CZ  PHE A 868     -15.858 -15.193  -3.361  1.00  0.00           C  
ATOM   2563  H   PHE A 868     -11.512 -10.489  -6.235  1.00  0.00           H  
ATOM   2564  HA  PHE A 868     -12.039 -11.745  -3.685  1.00  0.00           H  
ATOM   2565  HB3 PHE A 868     -12.920 -12.590  -6.316  1.00  0.00           H  
ATOM   2566  HB2 PHE A 868     -13.728 -11.332  -5.275  1.00  0.00           H  
ATOM   2567  HD1 PHE A 868     -14.601 -14.293  -6.375  1.00  0.00           H  
ATOM   2568  HD2 PHE A 868     -13.753 -12.776  -2.246  1.00  0.00           H  
ATOM   2569  HE1 PHE A 868     -15.992 -15.905  -5.362  1.00  0.00           H  
ATOM   2570  HE2 PHE A 868     -15.168 -14.407  -1.450  1.00  0.00           H  
ATOM   2571  HZ  PHE A 868     -16.622 -15.894  -3.060  1.00  0.00           H  
ATOM   2572  N   PHE A 869     -10.193 -13.507  -5.835  1.00  0.00           N  
ATOM   2573  CA  PHE A 869      -9.226 -14.552  -5.955  1.00  0.00           C  
ATOM   2574  C   PHE A 869      -8.001 -14.403  -5.090  1.00  0.00           C  
ATOM   2575  O   PHE A 869      -7.689 -15.267  -4.224  1.00  0.00           O  
ATOM   2576  CB  PHE A 869      -8.884 -14.622  -7.506  1.00  0.00           C  
ATOM   2577  CG  PHE A 869      -7.994 -15.773  -7.804  1.00  0.00           C  
ATOM   2578  CD1 PHE A 869      -8.561 -17.002  -8.273  1.00  0.00           C  
ATOM   2579  CD2 PHE A 869      -6.606 -15.600  -7.738  1.00  0.00           C  
ATOM   2580  CE1 PHE A 869      -7.636 -18.050  -8.485  1.00  0.00           C  
ATOM   2581  CE2 PHE A 869      -5.774 -16.685  -7.908  1.00  0.00           C  
ATOM   2582  CZ  PHE A 869      -6.257 -17.966  -8.290  1.00  0.00           C  
ATOM   2583  H   PHE A 869     -10.564 -12.917  -6.566  1.00  0.00           H  
ATOM   2584  HA  PHE A 869      -9.627 -15.491  -5.573  1.00  0.00           H  
ATOM   2585  HB3 PHE A 869      -8.418 -13.701  -7.855  1.00  0.00           H  
ATOM   2586  HB2 PHE A 869      -9.815 -14.776  -8.052  1.00  0.00           H  
ATOM   2587  HD1 PHE A 869      -9.621 -17.161  -8.403  1.00  0.00           H  
ATOM   2588  HD2 PHE A 869      -6.175 -14.691  -7.347  1.00  0.00           H  
ATOM   2589  HE1 PHE A 869      -8.187 -18.938  -8.758  1.00  0.00           H  
ATOM   2590  HE2 PHE A 869      -4.723 -16.579  -7.685  1.00  0.00           H  
ATOM   2591  HZ  PHE A 869      -5.539 -18.753  -8.468  1.00  0.00           H  
ATOM   2592  N   PHE A 870      -7.436 -13.176  -5.023  1.00  0.00           N  
ATOM   2593  CA  PHE A 870      -6.398 -12.737  -4.057  1.00  0.00           C  
ATOM   2594  C   PHE A 870      -6.820 -13.039  -2.582  1.00  0.00           C  
ATOM   2595  O   PHE A 870      -6.109 -13.691  -1.813  1.00  0.00           O  
ATOM   2596  CB  PHE A 870      -6.044 -11.262  -4.341  1.00  0.00           C  
ATOM   2597  CG  PHE A 870      -5.490 -10.376  -3.267  1.00  0.00           C  
ATOM   2598  CD1 PHE A 870      -4.190 -10.596  -2.712  1.00  0.00           C  
ATOM   2599  CD2 PHE A 870      -6.322  -9.435  -2.679  1.00  0.00           C  
ATOM   2600  CE1 PHE A 870      -3.789 -10.003  -1.534  1.00  0.00           C  
ATOM   2601  CE2 PHE A 870      -5.921  -8.816  -1.456  1.00  0.00           C  
ATOM   2602  CZ  PHE A 870      -4.667  -9.217  -0.856  1.00  0.00           C  
ATOM   2603  H   PHE A 870      -7.771 -12.471  -5.665  1.00  0.00           H  
ATOM   2604  HA  PHE A 870      -5.471 -13.301  -4.164  1.00  0.00           H  
ATOM   2605  HB3 PHE A 870      -6.878 -10.759  -4.830  1.00  0.00           H  
ATOM   2606  HB2 PHE A 870      -5.284 -11.388  -5.113  1.00  0.00           H  
ATOM   2607  HD1 PHE A 870      -3.447 -11.119  -3.296  1.00  0.00           H  
ATOM   2608  HD2 PHE A 870      -7.319  -9.222  -3.036  1.00  0.00           H  
ATOM   2609  HE1 PHE A 870      -2.792 -10.201  -1.170  1.00  0.00           H  
ATOM   2610  HE2 PHE A 870      -6.669  -8.239  -0.932  1.00  0.00           H  
ATOM   2611  HZ  PHE A 870      -4.421  -8.781   0.101  1.00  0.00           H  
ATOM   2612  N   LEU A 871      -7.972 -12.470  -2.282  1.00  0.00           N  
ATOM   2613  CA  LEU A 871      -8.498 -12.502  -0.898  1.00  0.00           C  
ATOM   2614  C   LEU A 871      -8.814 -13.912  -0.462  1.00  0.00           C  
ATOM   2615  O   LEU A 871      -8.871 -14.106   0.750  1.00  0.00           O  
ATOM   2616  CB  LEU A 871      -9.795 -11.637  -0.803  1.00  0.00           C  
ATOM   2617  CG  LEU A 871      -9.541 -10.155  -0.677  1.00  0.00           C  
ATOM   2618  CD1 LEU A 871     -10.924  -9.496  -0.810  1.00  0.00           C  
ATOM   2619  CD2 LEU A 871      -8.821  -9.869   0.686  1.00  0.00           C  
ATOM   2620  H   LEU A 871      -8.319 -11.782  -2.935  1.00  0.00           H  
ATOM   2621  HA  LEU A 871      -7.861 -12.148  -0.087  1.00  0.00           H  
ATOM   2622  HB3 LEU A 871     -10.440 -11.876   0.042  1.00  0.00           H  
ATOM   2623  HB2 LEU A 871     -10.444 -11.819  -1.660  1.00  0.00           H  
ATOM   2624  HG  LEU A 871      -8.894  -9.761  -1.461  1.00  0.00           H  
ATOM   2625 HD11 LEU A 871     -11.718 -10.126  -0.411  1.00  0.00           H  
ATOM   2626 HD12 LEU A 871     -10.985  -8.430  -0.588  1.00  0.00           H  
ATOM   2627 HD13 LEU A 871     -11.099  -9.476  -1.885  1.00  0.00           H  
ATOM   2628 HD21 LEU A 871      -9.145 -10.471   1.534  1.00  0.00           H  
ATOM   2629 HD22 LEU A 871      -7.754 -10.019   0.517  1.00  0.00           H  
ATOM   2630 HD23 LEU A 871      -8.951  -8.825   0.972  1.00  0.00           H  
ATOM   2631  N   PHE A 872      -9.063 -14.818  -1.366  1.00  0.00           N  
ATOM   2632  CA  PHE A 872      -9.341 -16.170  -1.188  1.00  0.00           C  
ATOM   2633  C   PHE A 872      -8.089 -16.853  -0.752  1.00  0.00           C  
ATOM   2634  O   PHE A 872      -8.238 -17.707   0.126  1.00  0.00           O  
ATOM   2635  CB  PHE A 872     -10.032 -16.803  -2.425  1.00  0.00           C  
ATOM   2636  CG  PHE A 872     -10.820 -18.054  -2.129  1.00  0.00           C  
ATOM   2637  CD1 PHE A 872     -12.221 -17.842  -1.950  1.00  0.00           C  
ATOM   2638  CD2 PHE A 872     -10.191 -19.290  -2.149  1.00  0.00           C  
ATOM   2639  CE1 PHE A 872     -12.976 -19.012  -1.691  1.00  0.00           C  
ATOM   2640  CE2 PHE A 872     -10.909 -20.439  -1.747  1.00  0.00           C  
ATOM   2641  CZ  PHE A 872     -12.304 -20.331  -1.522  1.00  0.00           C  
ATOM   2642  H   PHE A 872      -9.257 -14.417  -2.272  1.00  0.00           H  
ATOM   2643  HA  PHE A 872     -10.034 -16.275  -0.353  1.00  0.00           H  
ATOM   2644  HB3 PHE A 872      -9.289 -17.013  -3.194  1.00  0.00           H  
ATOM   2645  HB2 PHE A 872     -10.709 -16.019  -2.763  1.00  0.00           H  
ATOM   2646  HD1 PHE A 872     -12.683 -16.866  -1.967  1.00  0.00           H  
ATOM   2647  HD2 PHE A 872      -9.125 -19.381  -2.295  1.00  0.00           H  
ATOM   2648  HE1 PHE A 872     -14.042 -18.932  -1.535  1.00  0.00           H  
ATOM   2649  HE2 PHE A 872     -10.489 -21.426  -1.623  1.00  0.00           H  
ATOM   2650  HZ  PHE A 872     -12.828 -21.215  -1.192  1.00  0.00           H  
ATOM   2651  N   LEU A 873      -6.971 -16.577  -1.431  1.00  0.00           N  
ATOM   2652  CA  LEU A 873      -5.705 -17.297  -1.156  1.00  0.00           C  
ATOM   2653  C   LEU A 873      -5.184 -16.740   0.194  1.00  0.00           C  
ATOM   2654  O   LEU A 873      -4.574 -17.433   1.000  1.00  0.00           O  
ATOM   2655  CB  LEU A 873      -4.685 -17.173  -2.284  1.00  0.00           C  
ATOM   2656  CG  LEU A 873      -5.131 -17.830  -3.601  1.00  0.00           C  
ATOM   2657  CD1 LEU A 873      -4.061 -17.431  -4.708  1.00  0.00           C  
ATOM   2658  CD2 LEU A 873      -5.342 -19.333  -3.588  1.00  0.00           C  
ATOM   2659  H   LEU A 873      -7.076 -15.842  -2.116  1.00  0.00           H  
ATOM   2660  HA  LEU A 873      -5.921 -18.339  -0.919  1.00  0.00           H  
ATOM   2661  HB3 LEU A 873      -3.779 -17.654  -1.914  1.00  0.00           H  
ATOM   2662  HB2 LEU A 873      -4.508 -16.110  -2.445  1.00  0.00           H  
ATOM   2663  HG  LEU A 873      -6.111 -17.453  -3.893  1.00  0.00           H  
ATOM   2664 HD11 LEU A 873      -4.131 -16.373  -4.957  1.00  0.00           H  
ATOM   2665 HD12 LEU A 873      -3.034 -17.495  -4.350  1.00  0.00           H  
ATOM   2666 HD13 LEU A 873      -4.283 -17.980  -5.623  1.00  0.00           H  
ATOM   2667 HD21 LEU A 873      -4.381 -19.845  -3.613  1.00  0.00           H  
ATOM   2668 HD22 LEU A 873      -5.813 -19.825  -2.737  1.00  0.00           H  
ATOM   2669 HD23 LEU A 873      -5.886 -19.739  -4.441  1.00  0.00           H  
ATOM   2670  N   PHE A 874      -5.407 -15.463   0.451  1.00  0.00           N  
ATOM   2671  CA  PHE A 874      -5.128 -14.671   1.644  1.00  0.00           C  
ATOM   2672  C   PHE A 874      -5.886 -15.290   2.851  1.00  0.00           C  
ATOM   2673  O   PHE A 874      -5.342 -15.387   3.939  1.00  0.00           O  
ATOM   2674  CB  PHE A 874      -5.446 -13.222   1.329  1.00  0.00           C  
ATOM   2675  CG  PHE A 874      -5.418 -12.313   2.570  1.00  0.00           C  
ATOM   2676  CD1 PHE A 874      -6.629 -11.986   3.187  1.00  0.00           C  
ATOM   2677  CD2 PHE A 874      -4.244 -11.955   3.192  1.00  0.00           C  
ATOM   2678  CE1 PHE A 874      -6.659 -11.270   4.373  1.00  0.00           C  
ATOM   2679  CE2 PHE A 874      -4.236 -11.231   4.461  1.00  0.00           C  
ATOM   2680  CZ  PHE A 874      -5.441 -10.971   5.067  1.00  0.00           C  
ATOM   2681  H   PHE A 874      -5.937 -15.017  -0.284  1.00  0.00           H  
ATOM   2682  HA  PHE A 874      -4.070 -14.728   1.901  1.00  0.00           H  
ATOM   2683  HB3 PHE A 874      -6.435 -13.280   0.875  1.00  0.00           H  
ATOM   2684  HB2 PHE A 874      -4.906 -12.800   0.481  1.00  0.00           H  
ATOM   2685  HD1 PHE A 874      -7.551 -12.239   2.685  1.00  0.00           H  
ATOM   2686  HD2 PHE A 874      -3.323 -12.294   2.740  1.00  0.00           H  
ATOM   2687  HE1 PHE A 874      -7.612 -10.987   4.793  1.00  0.00           H  
ATOM   2688  HE2 PHE A 874      -3.307 -10.959   4.940  1.00  0.00           H  
ATOM   2689  HZ  PHE A 874      -5.440 -10.371   5.966  1.00  0.00           H  
ATOM   2690  N   ALA A 875      -7.134 -15.806   2.656  1.00  0.00           N  
ATOM   2691  CA  ALA A 875      -7.928 -16.554   3.711  1.00  0.00           C  
ATOM   2692  C   ALA A 875      -7.316 -18.036   3.754  1.00  0.00           C  
ATOM   2693  O   ALA A 875      -7.135 -18.387   4.921  1.00  0.00           O  
ATOM   2694  CB  ALA A 875      -9.364 -16.556   3.291  1.00  0.00           C  
ATOM   2695  H   ALA A 875      -7.531 -15.895   1.731  1.00  0.00           H  
ATOM   2696  HA  ALA A 875      -7.765 -16.016   4.645  1.00  0.00           H  
ATOM   2697  HB1 ALA A 875      -9.579 -16.862   2.268  1.00  0.00           H  
ATOM   2698  HB2 ALA A 875     -10.091 -17.144   3.851  1.00  0.00           H  
ATOM   2699  HB3 ALA A 875      -9.866 -15.592   3.375  1.00  0.00           H  
ATOM   2700  N   VAL A 876      -6.863 -18.694   2.756  1.00  0.00           N  
ATOM   2701  CA  VAL A 876      -6.295 -20.055   2.709  1.00  0.00           C  
ATOM   2702  C   VAL A 876      -5.020 -19.940   3.503  1.00  0.00           C  
ATOM   2703  O   VAL A 876      -4.630 -20.908   4.191  1.00  0.00           O  
ATOM   2704  CB  VAL A 876      -6.003 -20.621   1.222  1.00  0.00           C  
ATOM   2705  CG1 VAL A 876      -5.057 -21.797   1.141  1.00  0.00           C  
ATOM   2706  CG2 VAL A 876      -7.289 -20.967   0.424  1.00  0.00           C  
ATOM   2707  H   VAL A 876      -6.919 -18.214   1.869  1.00  0.00           H  
ATOM   2708  HA  VAL A 876      -6.952 -20.817   3.127  1.00  0.00           H  
ATOM   2709  HB  VAL A 876      -5.545 -19.787   0.692  1.00  0.00           H  
ATOM   2710 HG11 VAL A 876      -4.967 -22.228   0.143  1.00  0.00           H  
ATOM   2711 HG12 VAL A 876      -4.044 -21.548   1.458  1.00  0.00           H  
ATOM   2712 HG13 VAL A 876      -5.437 -22.589   1.786  1.00  0.00           H  
ATOM   2713 HG21 VAL A 876      -7.911 -20.072   0.392  1.00  0.00           H  
ATOM   2714 HG22 VAL A 876      -7.004 -21.220  -0.597  1.00  0.00           H  
ATOM   2715 HG23 VAL A 876      -7.829 -21.802   0.872  1.00  0.00           H  
ATOM   2716  N   TRP A 877      -4.275 -18.825   3.536  1.00  0.00           N  
ATOM   2717  CA  TRP A 877      -3.061 -18.646   4.335  1.00  0.00           C  
ATOM   2718  C   TRP A 877      -3.493 -18.301   5.784  1.00  0.00           C  
ATOM   2719  O   TRP A 877      -2.766 -18.637   6.720  1.00  0.00           O  
ATOM   2720  CB  TRP A 877      -2.409 -17.327   3.808  1.00  0.00           C  
ATOM   2721  CG  TRP A 877      -1.039 -17.095   4.402  1.00  0.00           C  
ATOM   2722  CD1 TRP A 877       0.122 -17.739   4.147  1.00  0.00           C  
ATOM   2723  CD2 TRP A 877      -0.753 -16.175   5.513  1.00  0.00           C  
ATOM   2724  NE1 TRP A 877       1.123 -17.168   4.996  1.00  0.00           N  
ATOM   2725  CE2 TRP A 877       0.625 -16.201   5.857  1.00  0.00           C  
ATOM   2726  CE3 TRP A 877      -1.599 -15.282   6.184  1.00  0.00           C  
ATOM   2727  CZ2 TRP A 877       1.165 -15.400   6.894  1.00  0.00           C  
ATOM   2728  CZ3 TRP A 877      -1.152 -14.705   7.420  1.00  0.00           C  
ATOM   2729  CH2 TRP A 877       0.216 -14.761   7.703  1.00  0.00           C  
ATOM   2730  H   TRP A 877      -4.427 -18.066   2.888  1.00  0.00           H  
ATOM   2731  HA  TRP A 877      -2.463 -19.551   4.228  1.00  0.00           H  
ATOM   2732  HB3 TRP A 877      -3.111 -16.515   3.997  1.00  0.00           H  
ATOM   2733  HB2 TRP A 877      -2.268 -17.343   2.727  1.00  0.00           H  
ATOM   2734  HD1 TRP A 877       0.145 -18.473   3.355  1.00  0.00           H  
ATOM   2735  HE1 TRP A 877       2.116 -17.350   4.977  1.00  0.00           H  
ATOM   2736  HE3 TRP A 877      -2.629 -15.069   5.938  1.00  0.00           H  
ATOM   2737  HZ2 TRP A 877       2.223 -15.410   7.108  1.00  0.00           H  
ATOM   2738  HZ3 TRP A 877      -1.763 -14.090   8.064  1.00  0.00           H  
ATOM   2739  HH2 TRP A 877       0.599 -14.241   8.568  1.00  0.00           H  
ATOM   2740  N   MET A 878      -4.588 -17.557   6.034  1.00  0.00           N  
ATOM   2741  CA  MET A 878      -4.855 -17.025   7.413  1.00  0.00           C  
ATOM   2742  C   MET A 878      -5.348 -18.080   8.440  1.00  0.00           C  
ATOM   2743  O   MET A 878      -4.912 -18.115   9.592  1.00  0.00           O  
ATOM   2744  CB  MET A 878      -5.996 -15.994   7.348  1.00  0.00           C  
ATOM   2745  CG  MET A 878      -6.367 -15.183   8.696  1.00  0.00           C  
ATOM   2746  SD  MET A 878      -7.237 -13.572   8.401  1.00  0.00           S  
ATOM   2747  CE  MET A 878      -8.765 -14.224   7.598  1.00  0.00           C  
ATOM   2748  H   MET A 878      -5.232 -17.403   5.271  1.00  0.00           H  
ATOM   2749  HA  MET A 878      -3.944 -16.533   7.754  1.00  0.00           H  
ATOM   2750  HB3 MET A 878      -6.929 -16.397   6.954  1.00  0.00           H  
ATOM   2751  HB2 MET A 878      -5.803 -15.237   6.587  1.00  0.00           H  
ATOM   2752  HG3 MET A 878      -5.407 -15.026   9.188  1.00  0.00           H  
ATOM   2753  HG2 MET A 878      -7.114 -15.742   9.261  1.00  0.00           H  
ATOM   2754  HE1 MET A 878      -9.426 -14.820   8.226  1.00  0.00           H  
ATOM   2755  HE2 MET A 878      -9.371 -13.350   7.354  1.00  0.00           H  
ATOM   2756  HE3 MET A 878      -8.531 -14.765   6.682  1.00  0.00           H  
ATOM   2757  N   VAL A 879      -6.046 -19.143   7.913  1.00  0.00           N  
ATOM   2758  CA  VAL A 879      -6.313 -20.329   8.693  1.00  0.00           C  
ATOM   2759  C   VAL A 879      -5.030 -21.078   9.075  1.00  0.00           C  
ATOM   2760  O   VAL A 879      -4.862 -21.508  10.203  1.00  0.00           O  
ATOM   2761  CB  VAL A 879      -7.290 -21.266   7.805  1.00  0.00           C  
ATOM   2762  CG1 VAL A 879      -8.716 -20.626   7.699  1.00  0.00           C  
ATOM   2763  CG2 VAL A 879      -6.792 -21.657   6.435  1.00  0.00           C  
ATOM   2764  H   VAL A 879      -6.249 -19.172   6.925  1.00  0.00           H  
ATOM   2765  HA  VAL A 879      -6.888 -20.070   9.583  1.00  0.00           H  
ATOM   2766  HB  VAL A 879      -7.412 -22.197   8.359  1.00  0.00           H  
ATOM   2767 HG11 VAL A 879      -9.128 -20.450   8.693  1.00  0.00           H  
ATOM   2768 HG12 VAL A 879      -8.779 -19.709   7.114  1.00  0.00           H  
ATOM   2769 HG13 VAL A 879      -9.283 -21.241   7.000  1.00  0.00           H  
ATOM   2770 HG21 VAL A 879      -7.049 -20.887   5.706  1.00  0.00           H  
ATOM   2771 HG22 VAL A 879      -5.738 -21.918   6.344  1.00  0.00           H  
ATOM   2772 HG23 VAL A 879      -7.293 -22.466   5.902  1.00  0.00           H  
ATOM   2773  N   ALA A 880      -4.122 -21.291   8.154  1.00  0.00           N  
ATOM   2774  CA  ALA A 880      -2.901 -22.017   8.317  1.00  0.00           C  
ATOM   2775  C   ALA A 880      -1.859 -21.233   9.154  1.00  0.00           C  
ATOM   2776  O   ALA A 880      -1.196 -21.863   9.950  1.00  0.00           O  
ATOM   2777  CB  ALA A 880      -2.251 -22.188   6.904  1.00  0.00           C  
ATOM   2778  H   ALA A 880      -4.147 -20.689   7.343  1.00  0.00           H  
ATOM   2779  HA  ALA A 880      -3.075 -22.994   8.768  1.00  0.00           H  
ATOM   2780  HB1 ALA A 880      -1.334 -22.777   6.946  1.00  0.00           H  
ATOM   2781  HB2 ALA A 880      -2.829 -22.861   6.272  1.00  0.00           H  
ATOM   2782  HB3 ALA A 880      -2.155 -21.219   6.415  1.00  0.00           H  
ATOM   2783  N   PHE A 881      -1.863 -19.864   9.088  1.00  0.00           N  
ATOM   2784  CA  PHE A 881      -1.272 -19.040  10.230  1.00  0.00           C  
ATOM   2785  C   PHE A 881      -1.991 -19.187  11.559  1.00  0.00           C  
ATOM   2786  O   PHE A 881      -1.440 -18.881  12.619  1.00  0.00           O  
ATOM   2787  CB  PHE A 881      -1.310 -17.624   9.801  1.00  0.00           C  
ATOM   2788  CG  PHE A 881      -0.441 -16.636  10.549  1.00  0.00           C  
ATOM   2789  CD1 PHE A 881       0.929 -16.760  10.621  1.00  0.00           C  
ATOM   2790  CD2 PHE A 881      -1.044 -15.550  11.234  1.00  0.00           C  
ATOM   2791  CE1 PHE A 881       1.729 -15.871  11.296  1.00  0.00           C  
ATOM   2792  CE2 PHE A 881      -0.256 -14.614  11.929  1.00  0.00           C  
ATOM   2793  CZ  PHE A 881       1.170 -14.780  11.979  1.00  0.00           C  
ATOM   2794  H   PHE A 881      -2.266 -19.429   8.270  1.00  0.00           H  
ATOM   2795  HA  PHE A 881      -0.311 -19.538  10.360  1.00  0.00           H  
ATOM   2796  HB3 PHE A 881      -2.317 -17.222   9.695  1.00  0.00           H  
ATOM   2797  HB2 PHE A 881      -0.896 -17.501   8.801  1.00  0.00           H  
ATOM   2798  HD1 PHE A 881       1.309 -17.536   9.973  1.00  0.00           H  
ATOM   2799  HD2 PHE A 881      -2.117 -15.456  11.157  1.00  0.00           H  
ATOM   2800  HE1 PHE A 881       2.789 -16.076  11.319  1.00  0.00           H  
ATOM   2801  HE2 PHE A 881      -0.640 -13.680  12.313  1.00  0.00           H  
ATOM   2802  HZ  PHE A 881       1.917 -14.125  12.401  1.00  0.00           H  
ATOM   2803  N   GLY A 882      -3.301 -19.586  11.633  1.00  0.00           N  
ATOM   2804  CA  GLY A 882      -4.087 -19.853  12.805  1.00  0.00           C  
ATOM   2805  C   GLY A 882      -3.706 -21.220  13.390  1.00  0.00           C  
ATOM   2806  O   GLY A 882      -3.453 -21.320  14.579  1.00  0.00           O  
ATOM   2807  H   GLY A 882      -3.822 -19.820  10.799  1.00  0.00           H  
ATOM   2808  HA3 GLY A 882      -5.135 -19.773  12.515  1.00  0.00           H  
ATOM   2809  HA2 GLY A 882      -3.838 -18.962  13.382  1.00  0.00           H  
ATOM   2810  N   VAL A 883      -3.661 -22.251  12.553  1.00  0.00           N  
ATOM   2811  CA  VAL A 883      -2.998 -23.571  12.843  1.00  0.00           C  
ATOM   2812  C   VAL A 883      -1.607 -23.403  13.506  1.00  0.00           C  
ATOM   2813  O   VAL A 883      -1.296 -23.947  14.562  1.00  0.00           O  
ATOM   2814  CB  VAL A 883      -3.129 -24.461  11.584  1.00  0.00           C  
ATOM   2815  CG1 VAL A 883      -2.246 -25.724  11.594  1.00  0.00           C  
ATOM   2816  CG2 VAL A 883      -4.554 -24.725  11.152  1.00  0.00           C  
ATOM   2817  H   VAL A 883      -3.947 -22.000  11.617  1.00  0.00           H  
ATOM   2818  HA  VAL A 883      -3.639 -24.050  13.582  1.00  0.00           H  
ATOM   2819  HB  VAL A 883      -2.752 -23.879  10.743  1.00  0.00           H  
ATOM   2820 HG11 VAL A 883      -2.740 -26.241  12.416  1.00  0.00           H  
ATOM   2821 HG12 VAL A 883      -2.536 -26.300  10.716  1.00  0.00           H  
ATOM   2822 HG13 VAL A 883      -1.165 -25.586  11.620  1.00  0.00           H  
ATOM   2823 HG21 VAL A 883      -5.095 -25.406  11.808  1.00  0.00           H  
ATOM   2824 HG22 VAL A 883      -5.166 -23.823  11.169  1.00  0.00           H  
ATOM   2825 HG23 VAL A 883      -4.573 -25.158  10.152  1.00  0.00           H  
ATOM   2826  N   ALA A 884      -0.787 -22.683  12.699  1.00  0.00           N  
ATOM   2827  CA  ALA A 884       0.606 -22.284  13.161  1.00  0.00           C  
ATOM   2828  C   ALA A 884       0.687 -21.766  14.561  1.00  0.00           C  
ATOM   2829  O   ALA A 884       1.403 -22.305  15.392  1.00  0.00           O  
ATOM   2830  CB  ALA A 884       1.329 -21.272  12.146  1.00  0.00           C  
ATOM   2831  H   ALA A 884      -1.139 -22.405  11.794  1.00  0.00           H  
ATOM   2832  HA  ALA A 884       1.197 -23.200  13.147  1.00  0.00           H  
ATOM   2833  HB1 ALA A 884       2.389 -21.061  12.288  1.00  0.00           H  
ATOM   2834  HB2 ALA A 884       1.312 -21.603  11.107  1.00  0.00           H  
ATOM   2835  HB3 ALA A 884       0.770 -20.347  12.283  1.00  0.00           H  
ATOM   2836  N   ARG A 885      -0.152 -20.723  14.880  1.00  0.00           N  
ATOM   2837  CA  ARG A 885      -0.033 -19.956  16.117  1.00  0.00           C  
ATOM   2838  C   ARG A 885      -0.616 -20.754  17.300  1.00  0.00           C  
ATOM   2839  O   ARG A 885       0.023 -20.712  18.359  1.00  0.00           O  
ATOM   2840  CB  ARG A 885      -0.937 -18.671  15.946  1.00  0.00           C  
ATOM   2841  CG  ARG A 885      -0.957 -17.578  17.073  1.00  0.00           C  
ATOM   2842  CD  ARG A 885      -2.020 -17.748  18.145  1.00  0.00           C  
ATOM   2843  NE  ARG A 885      -1.887 -16.808  19.279  1.00  0.00           N  
ATOM   2844  CZ  ARG A 885      -2.683 -16.748  20.404  1.00  0.00           C  
ATOM   2845  NH1 ARG A 885      -2.367 -15.913  21.357  1.00  0.00           N1+
ATOM   2846  NH2 ARG A 885      -3.808 -17.466  20.459  1.00  0.00           N  
ATOM   2847  H   ARG A 885      -0.685 -20.281  14.144  1.00  0.00           H  
ATOM   2848  HA  ARG A 885       0.975 -19.586  16.307  1.00  0.00           H  
ATOM   2849  HB3 ARG A 885      -1.911 -19.029  15.613  1.00  0.00           H  
ATOM   2850  HB2 ARG A 885      -0.589 -18.172  15.041  1.00  0.00           H  
ATOM   2851  HG3 ARG A 885      -1.138 -16.585  16.659  1.00  0.00           H  
ATOM   2852  HG2 ARG A 885       0.072 -17.578  17.431  1.00  0.00           H  
ATOM   2853  HD3 ARG A 885      -1.986 -18.771  18.520  1.00  0.00           H  
ATOM   2854  HD2 ARG A 885      -3.048 -17.724  17.784  1.00  0.00           H  
ATOM   2855  HE  ARG A 885      -1.056 -16.236  19.237  1.00  0.00           H  
ATOM   2856 HH12 ARG A 885      -2.853 -15.828  22.239  1.00  0.00           H  
ATOM   2857 HH11 ARG A 885      -1.524 -15.368  21.246  1.00  0.00           H  
ATOM   2858 HH22 ARG A 885      -4.493 -17.452  21.201  1.00  0.00           H  
ATOM   2859 HH21 ARG A 885      -3.922 -18.225  19.802  1.00  0.00           H  
ATOM   2860  N   GLN A 886      -1.837 -21.368  17.099  1.00  0.00           N  
ATOM   2861  CA  GLN A 886      -2.426 -22.249  18.078  1.00  0.00           C  
ATOM   2862  C   GLN A 886      -1.579 -23.446  18.447  1.00  0.00           C  
ATOM   2863  O   GLN A 886      -1.419 -23.748  19.638  1.00  0.00           O  
ATOM   2864  CB  GLN A 886      -3.811 -22.771  17.615  1.00  0.00           C  
ATOM   2865  CG  GLN A 886      -4.976 -21.782  17.574  1.00  0.00           C  
ATOM   2866  CD  GLN A 886      -5.241 -21.105  18.848  1.00  0.00           C  
ATOM   2867  OE1 GLN A 886      -4.745 -19.985  19.148  1.00  0.00           O  
ATOM   2868  NE2 GLN A 886      -5.870 -21.669  19.856  1.00  0.00           N  
ATOM   2869  H   GLN A 886      -2.376 -21.229  16.256  1.00  0.00           H  
ATOM   2870  HA  GLN A 886      -2.582 -21.655  18.979  1.00  0.00           H  
ATOM   2871  HB3 GLN A 886      -4.195 -23.540  18.285  1.00  0.00           H  
ATOM   2872  HB2 GLN A 886      -3.694 -23.370  16.712  1.00  0.00           H  
ATOM   2873  HG3 GLN A 886      -5.883 -22.251  17.192  1.00  0.00           H  
ATOM   2874  HG2 GLN A 886      -4.657 -21.099  16.787  1.00  0.00           H  
ATOM   2875 HE22 GLN A 886      -6.080 -21.150  20.697  1.00  0.00           H  
ATOM   2876 HE21 GLN A 886      -6.321 -22.569  19.774  1.00  0.00           H  
ATOM   2877  N   GLY A 887      -0.934 -24.047  17.497  1.00  0.00           N  
ATOM   2878  CA  GLY A 887      -0.117 -25.261  17.801  1.00  0.00           C  
ATOM   2879  C   GLY A 887       1.221 -24.988  18.600  1.00  0.00           C  
ATOM   2880  O   GLY A 887       1.582 -25.859  19.379  1.00  0.00           O  
ATOM   2881  H   GLY A 887      -1.021 -23.751  16.535  1.00  0.00           H  
ATOM   2882  HA3 GLY A 887       0.093 -25.818  16.888  1.00  0.00           H  
ATOM   2883  HA2 GLY A 887      -0.690 -25.989  18.376  1.00  0.00           H  
ATOM   2884  N   ILE A 888       1.884 -23.801  18.443  1.00  0.00           N  
ATOM   2885  CA  ILE A 888       2.899 -23.287  19.325  1.00  0.00           C  
ATOM   2886  C   ILE A 888       2.452 -22.973  20.744  1.00  0.00           C  
ATOM   2887  O   ILE A 888       3.273 -22.765  21.617  1.00  0.00           O  
ATOM   2888  CB  ILE A 888       3.516 -22.025  18.544  1.00  0.00           C  
ATOM   2889  CG1 ILE A 888       4.063 -22.450  17.121  1.00  0.00           C  
ATOM   2890  CG2 ILE A 888       4.576 -21.293  19.288  1.00  0.00           C  
ATOM   2891  CD1 ILE A 888       4.165 -21.228  16.209  1.00  0.00           C  
ATOM   2892  H   ILE A 888       1.573 -23.305  17.620  1.00  0.00           H  
ATOM   2893  HA  ILE A 888       3.621 -24.092  19.466  1.00  0.00           H  
ATOM   2894  HB  ILE A 888       2.660 -21.351  18.512  1.00  0.00           H  
ATOM   2895 HG13 ILE A 888       3.360 -23.126  16.636  1.00  0.00           H  
ATOM   2896 HG12 ILE A 888       4.987 -23.029  17.111  1.00  0.00           H  
ATOM   2897 HG21 ILE A 888       5.473 -21.890  19.454  1.00  0.00           H  
ATOM   2898 HG22 ILE A 888       4.928 -20.444  18.703  1.00  0.00           H  
ATOM   2899 HG23 ILE A 888       4.352 -20.859  20.263  1.00  0.00           H  
ATOM   2900 HD11 ILE A 888       3.713 -21.429  15.237  1.00  0.00           H  
ATOM   2901 HD12 ILE A 888       3.638 -20.298  16.419  1.00  0.00           H  
ATOM   2902 HD13 ILE A 888       5.201 -20.990  15.966  1.00  0.00           H  
ATOM   2903  N   LEU A 889       1.122 -22.943  20.973  1.00  0.00           N  
ATOM   2904  CA  LEU A 889       0.379 -22.753  22.200  1.00  0.00           C  
ATOM   2905  C   LEU A 889      -0.234 -24.071  22.681  1.00  0.00           C  
ATOM   2906  O   LEU A 889       0.078 -25.164  22.258  1.00  0.00           O  
ATOM   2907  CB  LEU A 889      -0.616 -21.638  22.031  1.00  0.00           C  
ATOM   2908  CG  LEU A 889       0.042 -20.236  21.617  1.00  0.00           C  
ATOM   2909  CD1 LEU A 889      -1.083 -19.244  21.330  1.00  0.00           C  
ATOM   2910  CD2 LEU A 889       0.942 -19.680  22.730  1.00  0.00           C  
ATOM   2911  H   LEU A 889       0.469 -23.140  20.228  1.00  0.00           H  
ATOM   2912  HA  LEU A 889       1.040 -22.534  23.039  1.00  0.00           H  
ATOM   2913  HB3 LEU A 889      -1.076 -21.429  22.997  1.00  0.00           H  
ATOM   2914  HB2 LEU A 889      -1.388 -21.884  21.302  1.00  0.00           H  
ATOM   2915  HG  LEU A 889       0.632 -20.315  20.704  1.00  0.00           H  
ATOM   2916 HD11 LEU A 889      -0.834 -18.253  20.951  1.00  0.00           H  
ATOM   2917 HD12 LEU A 889      -1.496 -19.720  20.440  1.00  0.00           H  
ATOM   2918 HD13 LEU A 889      -1.890 -19.297  22.060  1.00  0.00           H  
ATOM   2919 HD21 LEU A 889       0.849 -18.600  22.621  1.00  0.00           H  
ATOM   2920 HD22 LEU A 889       0.453 -19.966  23.662  1.00  0.00           H  
ATOM   2921 HD23 LEU A 889       1.965 -20.037  22.610  1.00  0.00           H  
ATOM   2922  N   ARG A 890      -1.100 -23.874  23.679  1.00  0.00           N  
ATOM   2923  CA  ARG A 890      -1.807 -24.939  24.243  1.00  0.00           C  
ATOM   2924  C   ARG A 890      -3.062 -25.184  23.359  1.00  0.00           C  
ATOM   2925  O   ARG A 890      -4.099 -24.519  23.415  1.00  0.00           O  
ATOM   2926  CB  ARG A 890      -2.297 -24.422  25.625  1.00  0.00           C  
ATOM   2927  CG  ARG A 890      -3.042 -25.537  26.446  1.00  0.00           C  
ATOM   2928  CD  ARG A 890      -3.432 -25.151  27.857  1.00  0.00           C  
ATOM   2929  NE  ARG A 890      -3.336 -26.325  28.810  1.00  0.00           N  
ATOM   2930  CZ  ARG A 890      -4.314 -26.830  29.613  1.00  0.00           C  
ATOM   2931  NH1 ARG A 890      -4.010 -27.938  30.385  1.00  0.00           N1+
ATOM   2932  NH2 ARG A 890      -5.466 -26.239  29.663  1.00  0.00           N  
ATOM   2933  H   ARG A 890      -1.310 -22.954  24.038  1.00  0.00           H  
ATOM   2934  HA  ARG A 890      -1.287 -25.885  24.395  1.00  0.00           H  
ATOM   2935  HB3 ARG A 890      -2.936 -23.540  25.679  1.00  0.00           H  
ATOM   2936  HB2 ARG A 890      -1.380 -24.321  26.205  1.00  0.00           H  
ATOM   2937  HG3 ARG A 890      -2.322 -26.353  26.519  1.00  0.00           H  
ATOM   2938  HG2 ARG A 890      -3.904 -25.888  25.878  1.00  0.00           H  
ATOM   2939  HD3 ARG A 890      -4.352 -24.566  27.833  1.00  0.00           H  
ATOM   2940  HD2 ARG A 890      -2.683 -24.477  28.273  1.00  0.00           H  
ATOM   2941  HE  ARG A 890      -2.370 -26.535  29.017  1.00  0.00           H  
ATOM   2942 HH12 ARG A 890      -4.690 -28.359  31.003  1.00  0.00           H  
ATOM   2943 HH11 ARG A 890      -3.048 -28.211  30.526  1.00  0.00           H  
ATOM   2944 HH22 ARG A 890      -6.087 -26.522  30.408  1.00  0.00           H  
ATOM   2945 HH21 ARG A 890      -5.757 -25.391  29.198  1.00  0.00           H  
ATOM   2946  N   GLN A 891      -3.080 -26.192  22.413  1.00  0.00           N  
ATOM   2947  CA  GLN A 891      -4.259 -26.658  21.777  1.00  0.00           C  
ATOM   2948  C   GLN A 891      -4.413 -28.142  21.877  1.00  0.00           C  
ATOM   2949  O   GLN A 891      -5.478 -28.660  21.619  1.00  0.00           O  
ATOM   2950  CB  GLN A 891      -4.241 -26.002  20.446  1.00  0.00           C  
ATOM   2951  CG  GLN A 891      -5.454 -26.344  19.500  1.00  0.00           C  
ATOM   2952  CD  GLN A 891      -6.775 -25.598  19.809  1.00  0.00           C  
ATOM   2953  OE1 GLN A 891      -6.766 -24.338  19.662  1.00  0.00           O  
ATOM   2954  NE2 GLN A 891      -7.825 -26.306  20.259  1.00  0.00           N  
ATOM   2955  HB2 GLN A 891      -4.221 -24.917  20.541  1.00  0.00           H  
ATOM   2956  HB3 GLN A 891      -3.298 -26.293  19.984  1.00  0.00           H  
ATOM   2957  HG2 GLN A 891      -5.104 -26.131  18.490  1.00  0.00           H  
ATOM   2958  HG3 GLN A 891      -5.730 -27.398  19.485  1.00  0.00           H  
ATOM   2959 HE22 GLN A 891      -8.739 -25.881  20.330  1.00  0.00           H  
ATOM   2960 HE21 GLN A 891      -7.874 -27.271  20.554  1.00  0.00           H  
ATOM   2961  H   GLN A 891      -2.227 -26.693  22.210  1.00  0.00           H  
ATOM   2962  HA  GLN A 891      -5.118 -26.305  22.347  1.00  0.00           H  
ATOM   2963  N   ASN A 892      -3.363 -28.853  22.274  1.00  0.00           N  
ATOM   2964  CA  ASN A 892      -3.327 -30.298  22.345  1.00  0.00           C  
ATOM   2965  C   ASN A 892      -3.829 -30.810  23.685  1.00  0.00           C  
ATOM   2966  O   ASN A 892      -4.208 -31.964  23.804  1.00  0.00           O  
ATOM   2967  CB  ASN A 892      -1.857 -30.778  22.141  1.00  0.00           C  
ATOM   2968  CG  ASN A 892      -1.393 -30.237  20.795  1.00  0.00           C  
ATOM   2969  OD1 ASN A 892      -1.018 -29.028  20.739  1.00  0.00           O  
ATOM   2970  ND2 ASN A 892      -1.336 -31.125  19.822  1.00  0.00           N  
ATOM   2971  HB2 ASN A 892      -1.227 -30.398  22.946  1.00  0.00           H  
ATOM   2972  HB3 ASN A 892      -1.911 -31.857  22.283  1.00  0.00           H  
ATOM   2973 HD22 ASN A 892      -1.054 -30.901  18.879  1.00  0.00           H  
ATOM   2974 HD21 ASN A 892      -1.653 -32.072  19.975  1.00  0.00           H  
ATOM   2975  H   ASN A 892      -2.475 -28.398  22.430  1.00  0.00           H  
ATOM   2976  HA  ASN A 892      -3.934 -30.724  21.546  1.00  0.00           H  
ATOM   2977  N   GLU A 893      -3.739 -29.939  24.701  1.00  0.00           N  
ATOM   2978  CA  GLU A 893      -4.281 -30.147  26.038  1.00  0.00           C  
ATOM   2979  C   GLU A 893      -5.727 -29.673  26.043  1.00  0.00           C  
ATOM   2980  O   GLU A 893      -6.330 -29.928  27.060  1.00  0.00           O  
ATOM   2981  CB  GLU A 893      -3.465 -29.194  27.039  1.00  0.00           C  
ATOM   2982  CG  GLU A 893      -1.922 -29.531  27.165  1.00  0.00           C  
ATOM   2983  CD  GLU A 893      -1.575 -30.776  27.861  1.00  0.00           C  
ATOM   2984  OE1 GLU A 893      -2.446 -31.445  28.453  1.00  0.00           O  
ATOM   2985  OE2 GLU A 893      -0.394 -31.128  27.802  1.00  0.00           O1-
ATOM   2986  HB2 GLU A 893      -3.721 -28.155  26.832  1.00  0.00           H  
ATOM   2987  HB3 GLU A 893      -3.787 -29.315  28.073  1.00  0.00           H  
ATOM   2988  HG2 GLU A 893      -1.591 -29.639  26.132  1.00  0.00           H  
ATOM   2989  HG3 GLU A 893      -1.476 -28.679  27.676  1.00  0.00           H  
ATOM   2990  H   GLU A 893      -3.274 -29.051  24.581  1.00  0.00           H  
ATOM   2991  HA  GLU A 893      -4.270 -31.190  26.354  1.00  0.00           H  
ATOM   2992  N   GLN A 894      -6.269 -29.066  25.009  1.00  0.00           N  
ATOM   2993  CA  GLN A 894      -7.616 -28.578  24.923  1.00  0.00           C  
ATOM   2994  C   GLN A 894      -8.436 -29.475  23.991  1.00  0.00           C  
ATOM   2995  O   GLN A 894      -7.991 -30.373  23.277  1.00  0.00           O  
ATOM   2996  CB  GLN A 894      -7.621 -27.096  24.503  1.00  0.00           C  
ATOM   2997  CG  GLN A 894      -6.654 -26.271  25.398  1.00  0.00           C  
ATOM   2998  CD  GLN A 894      -7.386 -25.668  26.636  1.00  0.00           C  
ATOM   2999  OE1 GLN A 894      -8.140 -26.276  27.343  1.00  0.00           O  
ATOM   3000  NE2 GLN A 894      -7.200 -24.405  26.966  1.00  0.00           N  
ATOM   3001  HB2 GLN A 894      -7.322 -26.995  23.459  1.00  0.00           H  
ATOM   3002  HB3 GLN A 894      -8.615 -26.659  24.597  1.00  0.00           H  
ATOM   3003  HG2 GLN A 894      -5.744 -26.793  25.691  1.00  0.00           H  
ATOM   3004  HG3 GLN A 894      -6.290 -25.385  24.877  1.00  0.00           H  
ATOM   3005 HE22 GLN A 894      -7.746 -24.085  27.753  1.00  0.00           H  
ATOM   3006 HE21 GLN A 894      -6.431 -23.941  26.504  1.00  0.00           H  
ATOM   3007  H   GLN A 894      -5.701 -29.085  24.174  1.00  0.00           H  
ATOM   3008  HA  GLN A 894      -8.084 -28.608  25.907  1.00  0.00           H  
ATOM   3009  N   ARG A 895      -9.735 -29.323  24.105  1.00  0.00           N  
ATOM   3010  CA  ARG A 895     -10.778 -29.913  23.367  1.00  0.00           C  
ATOM   3011  C   ARG A 895     -11.024 -29.060  22.112  1.00  0.00           C  
ATOM   3012  O   ARG A 895     -10.768 -27.874  22.065  1.00  0.00           O  
ATOM   3013  CB  ARG A 895     -12.109 -30.017  24.214  1.00  0.00           C  
ATOM   3014  CG  ARG A 895     -11.954 -30.898  25.509  1.00  0.00           C  
ATOM   3015  CD  ARG A 895     -13.275 -31.614  25.738  1.00  0.00           C  
ATOM   3016  NE  ARG A 895     -13.353 -32.840  24.938  1.00  0.00           N  
ATOM   3017  CZ  ARG A 895     -14.235 -33.822  24.985  1.00  0.00           C  
ATOM   3018  NH1 ARG A 895     -15.322 -33.594  25.704  1.00  0.00           N1+
ATOM   3019  NH2 ARG A 895     -14.162 -34.834  24.143  1.00  0.00           N  
ATOM   3020  HB2 ARG A 895     -12.529 -29.059  24.519  1.00  0.00           H  
ATOM   3021  HB3 ARG A 895     -12.913 -30.454  23.621  1.00  0.00           H  
ATOM   3022  HG2 ARG A 895     -11.094 -31.562  25.596  1.00  0.00           H  
ATOM   3023  HG3 ARG A 895     -11.730 -30.363  26.432  1.00  0.00           H  
ATOM   3024  HD2 ARG A 895     -13.332 -32.021  26.747  1.00  0.00           H  
ATOM   3025  HD3 ARG A 895     -14.132 -30.965  25.556  1.00  0.00           H  
ATOM   3026  HE  ARG A 895     -12.486 -32.961  24.434  1.00  0.00           H  
ATOM   3027 HH12 ARG A 895     -16.037 -34.302  25.627  1.00  0.00           H  
ATOM   3028 HH11 ARG A 895     -15.525 -32.702  26.133  1.00  0.00           H  
ATOM   3029 HH22 ARG A 895     -14.767 -35.640  24.204  1.00  0.00           H  
ATOM   3030 HH21 ARG A 895     -13.430 -34.745  23.452  1.00  0.00           H  
ATOM   3031  H   ARG A 895     -10.131 -28.628  24.721  1.00  0.00           H  
ATOM   3032  HA  ARG A 895     -10.521 -30.942  23.118  1.00  0.00           H  
ATOM   3033  N   TRP A 896     -11.645 -29.704  21.078  1.00  0.00           N  
ATOM   3034  CA  TRP A 896     -11.897 -29.089  19.804  1.00  0.00           C  
ATOM   3035  C   TRP A 896     -13.431 -28.618  19.756  1.00  0.00           C  
ATOM   3036  O   TRP A 896     -14.199 -29.085  18.974  1.00  0.00           O  
ATOM   3037  CB  TRP A 896     -11.545 -30.144  18.687  1.00  0.00           C  
ATOM   3038  CG  TRP A 896     -10.237 -29.972  18.013  1.00  0.00           C  
ATOM   3039  CD1 TRP A 896      -9.060 -29.844  18.648  1.00  0.00           C  
ATOM   3040  CD2 TRP A 896      -9.872 -30.030  16.572  1.00  0.00           C  
ATOM   3041  NE1 TRP A 896      -8.050 -29.972  17.712  1.00  0.00           N  
ATOM   3042  CE2 TRP A 896      -8.478 -30.145  16.420  1.00  0.00           C  
ATOM   3043  CE3 TRP A 896     -10.633 -30.143  15.413  1.00  0.00           C  
ATOM   3044  CZ2 TRP A 896      -7.803 -30.199  15.243  1.00  0.00           C  
ATOM   3045  CZ3 TRP A 896      -9.959 -30.206  14.181  1.00  0.00           C  
ATOM   3046  CH2 TRP A 896      -8.543 -30.207  14.047  1.00  0.00           C  
ATOM   3047  HB2 TRP A 896     -11.659 -31.161  19.065  1.00  0.00           H  
ATOM   3048  HB3 TRP A 896     -12.228 -29.970  17.856  1.00  0.00           H  
ATOM   3049  HD1 TRP A 896      -8.847 -29.738  19.702  1.00  0.00           H  
ATOM   3050  HE1 TRP A 896      -7.061 -29.960  17.917  1.00  0.00           H  
ATOM   3051  HE3 TRP A 896     -11.702 -30.019  15.496  1.00  0.00           H  
ATOM   3052  HZ2 TRP A 896      -6.773 -30.522  15.217  1.00  0.00           H  
ATOM   3053  HZ3 TRP A 896     -10.562 -30.103  13.291  1.00  0.00           H  
ATOM   3054  HH2 TRP A 896      -8.103 -30.100  13.066  1.00  0.00           H  
ATOM   3055  H   TRP A 896     -11.841 -30.694  21.064  1.00  0.00           H  
ATOM   3056  HA  TRP A 896     -11.192 -28.301  19.541  1.00  0.00           H  
ATOM   3057  N   ARG A 897     -13.850 -27.820  20.722  1.00  0.00           N  
ATOM   3058  CA  ARG A 897     -15.192 -27.229  20.903  1.00  0.00           C  
ATOM   3059  C   ARG A 897     -15.026 -25.817  20.343  1.00  0.00           C  
ATOM   3060  O   ARG A 897     -15.592 -25.482  19.301  1.00  0.00           O  
ATOM   3061  CB  ARG A 897     -15.499 -27.162  22.416  1.00  0.00           C  
ATOM   3062  CG  ARG A 897     -16.727 -26.465  22.845  1.00  0.00           C  
ATOM   3063  CD  ARG A 897     -17.119 -26.607  24.328  1.00  0.00           C  
ATOM   3064  NE  ARG A 897     -18.042 -25.538  24.858  1.00  0.00           N  
ATOM   3065  CZ  ARG A 897     -18.597 -25.600  26.017  1.00  0.00           C  
ATOM   3066  NH1 ARG A 897     -18.303 -26.565  26.906  1.00  0.00           N1+
ATOM   3067  NH2 ARG A 897     -19.591 -24.759  26.315  1.00  0.00           N  
ATOM   3068  HB2 ARG A 897     -15.485 -28.151  22.874  1.00  0.00           H  
ATOM   3069  HB3 ARG A 897     -14.724 -26.570  22.903  1.00  0.00           H  
ATOM   3070  HG2 ARG A 897     -16.718 -25.389  22.668  1.00  0.00           H  
ATOM   3071  HG3 ARG A 897     -17.524 -26.763  22.163  1.00  0.00           H  
ATOM   3072  HD2 ARG A 897     -17.571 -27.566  24.580  1.00  0.00           H  
ATOM   3073  HD3 ARG A 897     -16.182 -26.549  24.882  1.00  0.00           H  
ATOM   3074  HE  ARG A 897     -18.355 -24.822  24.218  1.00  0.00           H  
ATOM   3075 HH12 ARG A 897     -18.721 -26.472  27.820  1.00  0.00           H  
ATOM   3076 HH11 ARG A 897     -17.649 -27.314  26.729  1.00  0.00           H  
ATOM   3077 HH22 ARG A 897     -20.354 -24.902  26.960  1.00  0.00           H  
ATOM   3078 HH21 ARG A 897     -19.710 -23.891  25.812  1.00  0.00           H  
ATOM   3079  HA  ARG A 897     -16.007 -27.746  20.398  1.00  0.00           H  
ATOM   3080  H   ARG A 897     -13.156 -27.365  21.299  1.00  0.00           H  
ATOM   3081  N   TRP A 898     -14.147 -25.026  20.965  1.00  0.00           N  
ATOM   3082  CA  TRP A 898     -13.818 -23.651  20.567  1.00  0.00           C  
ATOM   3083  C   TRP A 898     -12.774 -23.515  19.421  1.00  0.00           C  
ATOM   3084  O   TRP A 898     -12.199 -22.444  19.282  1.00  0.00           O  
ATOM   3085  CB  TRP A 898     -13.357 -23.002  21.944  1.00  0.00           C  
ATOM   3086  CG  TRP A 898     -13.811 -21.599  22.020  1.00  0.00           C  
ATOM   3087  CD1 TRP A 898     -13.116 -20.465  21.648  1.00  0.00           C  
ATOM   3088  CD2 TRP A 898     -15.095 -21.077  22.504  1.00  0.00           C  
ATOM   3089  NE1 TRP A 898     -13.852 -19.300  21.990  1.00  0.00           N  
ATOM   3090  CE2 TRP A 898     -15.006 -19.650  22.627  1.00  0.00           C  
ATOM   3091  CE3 TRP A 898     -16.259 -21.707  22.917  1.00  0.00           C  
ATOM   3092  CZ2 TRP A 898     -16.005 -18.978  23.337  1.00  0.00           C  
ATOM   3093  CZ3 TRP A 898     -17.311 -21.000  23.539  1.00  0.00           C  
ATOM   3094  CH2 TRP A 898     -17.194 -19.604  23.750  1.00  0.00           C  
ATOM   3095  H   TRP A 898     -13.622 -25.345  21.766  1.00  0.00           H  
ATOM   3096  HA  TRP A 898     -14.708 -23.262  20.072  1.00  0.00           H  
ATOM   3097  HB3 TRP A 898     -12.269 -22.955  21.993  1.00  0.00           H  
ATOM   3098  HB2 TRP A 898     -13.658 -23.532  22.847  1.00  0.00           H  
ATOM   3099  HD1 TRP A 898     -12.169 -20.517  21.131  1.00  0.00           H  
ATOM   3100  HE1 TRP A 898     -13.547 -18.362  21.773  1.00  0.00           H  
ATOM   3101  HE3 TRP A 898     -16.228 -22.772  22.739  1.00  0.00           H  
ATOM   3102  HZ2 TRP A 898     -15.967 -17.928  23.587  1.00  0.00           H  
ATOM   3103  HZ3 TRP A 898     -18.276 -21.411  23.797  1.00  0.00           H  
ATOM   3104  HH2 TRP A 898     -17.971 -19.112  24.317  1.00  0.00           H  
ATOM   3105  N   ILE A 899     -12.549 -24.590  18.596  1.00  0.00           N  
ATOM   3106  CA  ILE A 899     -11.598 -24.673  17.427  1.00  0.00           C  
ATOM   3107  C   ILE A 899     -11.847 -23.830  16.178  1.00  0.00           C  
ATOM   3108  O   ILE A 899     -10.917 -23.171  15.687  1.00  0.00           O  
ATOM   3109  CB  ILE A 899     -11.523 -26.172  17.035  1.00  0.00           C  
ATOM   3110  CG1 ILE A 899     -10.450 -26.488  15.912  1.00  0.00           C  
ATOM   3111  CG2 ILE A 899     -12.905 -26.837  16.695  1.00  0.00           C  
ATOM   3112  CD1 ILE A 899      -8.999 -26.200  16.448  1.00  0.00           C  
ATOM   3113  H   ILE A 899     -13.074 -25.448  18.686  1.00  0.00           H  
ATOM   3114  HA  ILE A 899     -10.644 -24.323  17.821  1.00  0.00           H  
ATOM   3115  HB  ILE A 899     -11.067 -26.728  17.854  1.00  0.00           H  
ATOM   3116 HG13 ILE A 899     -10.651 -25.925  15.001  1.00  0.00           H  
ATOM   3117 HG12 ILE A 899     -10.387 -27.535  15.617  1.00  0.00           H  
ATOM   3118 HG21 ILE A 899     -13.588 -26.618  17.516  1.00  0.00           H  
ATOM   3119 HG22 ILE A 899     -13.374 -26.454  15.789  1.00  0.00           H  
ATOM   3120 HG23 ILE A 899     -12.767 -27.916  16.638  1.00  0.00           H  
ATOM   3121 HD11 ILE A 899      -8.570 -26.941  17.122  1.00  0.00           H  
ATOM   3122 HD12 ILE A 899      -8.256 -26.032  15.668  1.00  0.00           H  
ATOM   3123 HD13 ILE A 899      -8.822 -25.322  17.068  1.00  0.00           H  
ATOM   3124  N   PHE A 900     -13.098 -23.859  15.582  1.00  0.00           N  
ATOM   3125  CA  PHE A 900     -13.476 -23.055  14.478  1.00  0.00           C  
ATOM   3126  C   PHE A 900     -13.723 -21.610  15.060  1.00  0.00           C  
ATOM   3127  O   PHE A 900     -13.639 -20.592  14.399  1.00  0.00           O  
ATOM   3128  CB  PHE A 900     -14.742 -23.508  13.797  1.00  0.00           C  
ATOM   3129  CG  PHE A 900     -14.916 -22.999  12.340  1.00  0.00           C  
ATOM   3130  CD1 PHE A 900     -14.073 -23.424  11.300  1.00  0.00           C  
ATOM   3131  CD2 PHE A 900     -16.042 -22.162  12.138  1.00  0.00           C  
ATOM   3132  CE1 PHE A 900     -14.398 -22.945   9.982  1.00  0.00           C  
ATOM   3133  CE2 PHE A 900     -16.208 -21.663  10.806  1.00  0.00           C  
ATOM   3134  CZ  PHE A 900     -15.411 -21.999   9.665  1.00  0.00           C  
ATOM   3135  H   PHE A 900     -13.845 -24.315  16.085  1.00  0.00           H  
ATOM   3136  HA  PHE A 900     -12.599 -23.038  13.832  1.00  0.00           H  
ATOM   3137  HB3 PHE A 900     -15.644 -23.294  14.369  1.00  0.00           H  
ATOM   3138  HB2 PHE A 900     -14.723 -24.597  13.749  1.00  0.00           H  
ATOM   3139  HD1 PHE A 900     -13.144 -23.961  11.422  1.00  0.00           H  
ATOM   3140  HD2 PHE A 900     -16.562 -21.796  13.012  1.00  0.00           H  
ATOM   3141  HE1 PHE A 900     -13.926 -23.284   9.072  1.00  0.00           H  
ATOM   3142  HE2 PHE A 900     -17.105 -21.081  10.657  1.00  0.00           H  
ATOM   3143  HZ  PHE A 900     -15.608 -21.700   8.646  1.00  0.00           H  
ATOM   3144  N   ARG A 901     -13.928 -21.502  16.418  1.00  0.00           N  
ATOM   3145  CA  ARG A 901     -13.897 -20.243  17.192  1.00  0.00           C  
ATOM   3146  C   ARG A 901     -12.462 -19.787  17.576  1.00  0.00           C  
ATOM   3147  O   ARG A 901     -12.317 -18.760  18.200  1.00  0.00           O  
ATOM   3148  CB  ARG A 901     -14.778 -20.457  18.436  1.00  0.00           C  
ATOM   3149  CG  ARG A 901     -16.317 -20.626  18.151  1.00  0.00           C  
ATOM   3150  CD  ARG A 901     -17.130 -20.788  19.501  1.00  0.00           C  
ATOM   3151  NE  ARG A 901     -17.528 -19.478  20.057  1.00  0.00           N  
ATOM   3152  CZ  ARG A 901     -18.567 -19.184  20.859  1.00  0.00           C  
ATOM   3153  NH1 ARG A 901     -19.465 -20.092  21.086  1.00  0.00           N1+
ATOM   3154  NH2 ARG A 901     -18.695 -17.899  21.280  1.00  0.00           N  
ATOM   3155  H   ARG A 901     -14.024 -22.399  16.871  1.00  0.00           H  
ATOM   3156  HA  ARG A 901     -14.405 -19.485  16.596  1.00  0.00           H  
ATOM   3157  HB3 ARG A 901     -14.732 -19.563  19.059  1.00  0.00           H  
ATOM   3158  HB2 ARG A 901     -14.531 -21.278  19.109  1.00  0.00           H  
ATOM   3159  HG3 ARG A 901     -16.403 -21.562  17.598  1.00  0.00           H  
ATOM   3160  HG2 ARG A 901     -16.736 -19.907  17.447  1.00  0.00           H  
ATOM   3161  HD3 ARG A 901     -16.635 -21.457  20.206  1.00  0.00           H  
ATOM   3162  HD2 ARG A 901     -18.026 -21.271  19.110  1.00  0.00           H  
ATOM   3163  HE  ARG A 901     -16.885 -18.735  19.826  1.00  0.00           H  
ATOM   3164 HH12 ARG A 901     -20.180 -19.795  21.734  1.00  0.00           H  
ATOM   3165 HH11 ARG A 901     -19.362 -21.089  20.954  1.00  0.00           H  
ATOM   3166 HH22 ARG A 901     -19.440 -17.559  21.871  1.00  0.00           H  
ATOM   3167 HH21 ARG A 901     -17.968 -17.208  21.156  1.00  0.00           H  
ATOM   3168  N   SER A 902     -11.412 -20.569  17.127  1.00  0.00           N  
ATOM   3169  CA  SER A 902     -10.003 -20.197  17.340  1.00  0.00           C  
ATOM   3170  C   SER A 902      -9.326 -20.086  16.017  1.00  0.00           C  
ATOM   3171  O   SER A 902      -8.837 -19.012  15.753  1.00  0.00           O  
ATOM   3172  CB  SER A 902      -9.326 -21.251  18.260  1.00  0.00           C  
ATOM   3173  OG  SER A 902      -9.881 -21.102  19.568  1.00  0.00           O  
ATOM   3174  H   SER A 902     -11.544 -21.371  16.526  1.00  0.00           H  
ATOM   3175  HA  SER A 902      -9.996 -19.233  17.848  1.00  0.00           H  
ATOM   3176  HB3 SER A 902      -8.238 -21.215  18.310  1.00  0.00           H  
ATOM   3177  HB2 SER A 902      -9.561 -22.277  17.976  1.00  0.00           H  
ATOM   3178  HG  SER A 902     -10.750 -21.459  19.463  1.00  0.00           H  
ATOM   3179  N   VAL A 903      -9.163 -21.114  15.222  1.00  0.00           N  
ATOM   3180  CA  VAL A 903      -8.245 -21.113  14.069  1.00  0.00           C  
ATOM   3181  C   VAL A 903      -8.682 -20.130  12.901  1.00  0.00           C  
ATOM   3182  O   VAL A 903      -7.843 -19.862  12.084  1.00  0.00           O  
ATOM   3183  CB  VAL A 903      -8.018 -22.616  13.597  1.00  0.00           C  
ATOM   3184  CG1 VAL A 903      -7.349 -22.830  12.192  1.00  0.00           C  
ATOM   3185  CG2 VAL A 903      -7.277 -23.434  14.620  1.00  0.00           C  
ATOM   3186  H   VAL A 903      -9.711 -21.941  15.411  1.00  0.00           H  
ATOM   3187  HA  VAL A 903      -7.267 -20.795  14.430  1.00  0.00           H  
ATOM   3188  HB  VAL A 903      -8.975 -23.127  13.487  1.00  0.00           H  
ATOM   3189 HG11 VAL A 903      -6.525 -22.116  12.194  1.00  0.00           H  
ATOM   3190 HG12 VAL A 903      -7.219 -23.906  12.076  1.00  0.00           H  
ATOM   3191 HG13 VAL A 903      -7.995 -22.678  11.328  1.00  0.00           H  
ATOM   3192 HG21 VAL A 903      -7.829 -23.595  15.546  1.00  0.00           H  
ATOM   3193 HG22 VAL A 903      -7.050 -24.447  14.287  1.00  0.00           H  
ATOM   3194 HG23 VAL A 903      -6.332 -22.939  14.845  1.00  0.00           H  
ATOM   3195  N   ILE A 904      -9.971 -19.796  12.760  1.00  0.00           N  
ATOM   3196  CA  ILE A 904     -10.455 -18.836  11.809  1.00  0.00           C  
ATOM   3197  C   ILE A 904     -10.249 -17.438  12.345  1.00  0.00           C  
ATOM   3198  O   ILE A 904      -9.616 -16.571  11.659  1.00  0.00           O  
ATOM   3199  CB  ILE A 904     -11.905 -19.148  11.454  1.00  0.00           C  
ATOM   3200  CG1 ILE A 904     -12.127 -20.646  11.162  1.00  0.00           C  
ATOM   3201  CG2 ILE A 904     -12.448 -18.217  10.384  1.00  0.00           C  
ATOM   3202  CD1 ILE A 904     -11.329 -21.127   9.965  1.00  0.00           C  
ATOM   3203  H   ILE A 904     -10.519 -19.929  13.598  1.00  0.00           H  
ATOM   3204  HA  ILE A 904      -9.933 -18.862  10.853  1.00  0.00           H  
ATOM   3205  HB  ILE A 904     -12.485 -19.061  12.372  1.00  0.00           H  
ATOM   3206 HG13 ILE A 904     -13.177 -20.748  10.887  1.00  0.00           H  
ATOM   3207 HG12 ILE A 904     -11.983 -21.238  12.066  1.00  0.00           H  
ATOM   3208 HG21 ILE A 904     -13.478 -18.381  10.067  1.00  0.00           H  
ATOM   3209 HG22 ILE A 904     -12.382 -17.183  10.722  1.00  0.00           H  
ATOM   3210 HG23 ILE A 904     -11.814 -18.153   9.500  1.00  0.00           H  
ATOM   3211 HD11 ILE A 904     -11.748 -22.070   9.612  1.00  0.00           H  
ATOM   3212 HD12 ILE A 904     -11.438 -20.382   9.177  1.00  0.00           H  
ATOM   3213 HD13 ILE A 904     -10.295 -21.258  10.285  1.00  0.00           H  
ATOM   3214  N   TYR A 905     -10.787 -17.154  13.543  1.00  0.00           N  
ATOM   3215  CA  TYR A 905     -10.875 -15.782  13.952  1.00  0.00           C  
ATOM   3216  C   TYR A 905      -9.636 -15.236  14.633  1.00  0.00           C  
ATOM   3217  O   TYR A 905      -9.353 -14.073  14.512  1.00  0.00           O  
ATOM   3218  CB  TYR A 905     -12.170 -15.574  14.888  1.00  0.00           C  
ATOM   3219  CG  TYR A 905     -13.452 -16.227  14.368  1.00  0.00           C  
ATOM   3220  CD1 TYR A 905     -13.860 -15.971  13.070  1.00  0.00           C  
ATOM   3221  CD2 TYR A 905     -14.163 -17.147  15.189  1.00  0.00           C  
ATOM   3222  CE1 TYR A 905     -15.070 -16.528  12.585  1.00  0.00           C  
ATOM   3223  CE2 TYR A 905     -15.372 -17.701  14.713  1.00  0.00           C  
ATOM   3224  CZ  TYR A 905     -15.818 -17.381  13.398  1.00  0.00           C  
ATOM   3225  OH  TYR A 905     -17.075 -17.743  12.961  1.00  0.00           O  
ATOM   3226  H   TYR A 905     -11.271 -17.811  14.139  1.00  0.00           H  
ATOM   3227  HA  TYR A 905     -11.053 -15.136  13.092  1.00  0.00           H  
ATOM   3228  HB3 TYR A 905     -12.429 -14.515  14.893  1.00  0.00           H  
ATOM   3229  HB2 TYR A 905     -11.989 -15.781  15.943  1.00  0.00           H  
ATOM   3230  HD1 TYR A 905     -13.324 -15.222  12.506  1.00  0.00           H  
ATOM   3231  HD2 TYR A 905     -13.865 -17.352  16.207  1.00  0.00           H  
ATOM   3232  HE1 TYR A 905     -15.467 -16.264  11.616  1.00  0.00           H  
ATOM   3233  HE2 TYR A 905     -15.982 -18.360  15.313  1.00  0.00           H  
ATOM   3234  HH  TYR A 905     -17.465 -18.371  13.550  1.00  0.00           H  
ATOM   3235  N   GLU A 906      -8.940 -16.055  15.418  1.00  0.00           N  
ATOM   3236  CA  GLU A 906      -7.727 -15.621  16.272  1.00  0.00           C  
ATOM   3237  C   GLU A 906      -6.524 -14.939  15.576  1.00  0.00           C  
ATOM   3238  O   GLU A 906      -6.039 -13.980  16.146  1.00  0.00           O  
ATOM   3239  CB  GLU A 906      -7.293 -16.776  17.330  1.00  0.00           C  
ATOM   3240  CG  GLU A 906      -8.276 -17.135  18.449  1.00  0.00           C  
ATOM   3241  CD  GLU A 906      -8.530 -15.915  19.387  1.00  0.00           C  
ATOM   3242  OE1 GLU A 906      -9.610 -15.985  20.021  1.00  0.00           O  
ATOM   3243  OE2 GLU A 906      -7.636 -15.169  19.856  1.00  0.00           O1-
ATOM   3244  H   GLU A 906      -9.355 -16.973  15.491  1.00  0.00           H  
ATOM   3245  HA  GLU A 906      -8.101 -14.763  16.831  1.00  0.00           H  
ATOM   3246  HB3 GLU A 906      -6.292 -16.487  17.650  1.00  0.00           H  
ATOM   3247  HB2 GLU A 906      -7.000 -17.645  16.741  1.00  0.00           H  
ATOM   3248  HG3 GLU A 906      -7.919 -17.947  19.082  1.00  0.00           H  
ATOM   3249  HG2 GLU A 906      -9.242 -17.386  18.011  1.00  0.00           H  
ATOM   3250  N   PRO A 907      -6.008 -15.450  14.444  1.00  0.00           N  
ATOM   3251  CA  PRO A 907      -4.949 -14.733  13.651  1.00  0.00           C  
ATOM   3252  C   PRO A 907      -5.421 -13.388  12.991  1.00  0.00           C  
ATOM   3253  O   PRO A 907      -4.686 -12.411  12.977  1.00  0.00           O  
ATOM   3254  CB  PRO A 907      -4.509 -15.724  12.519  1.00  0.00           C  
ATOM   3255  CG  PRO A 907      -5.733 -16.611  12.333  1.00  0.00           C  
ATOM   3256  CD  PRO A 907      -6.425 -16.664  13.707  1.00  0.00           C  
ATOM   3257  HA  PRO A 907      -4.090 -14.415  14.241  1.00  0.00           H  
ATOM   3258  HB3 PRO A 907      -3.680 -16.323  12.898  1.00  0.00           H  
ATOM   3259  HB2 PRO A 907      -4.137 -15.228  11.623  1.00  0.00           H  
ATOM   3260  HG3 PRO A 907      -5.479 -17.637  12.063  1.00  0.00           H  
ATOM   3261  HG2 PRO A 907      -6.395 -16.252  11.545  1.00  0.00           H  
ATOM   3262  HD2 PRO A 907      -7.482 -16.906  13.600  1.00  0.00           H  
ATOM   3263  HD3 PRO A 907      -6.125 -17.476  14.370  1.00  0.00           H  
ATOM   3264  N   TYR A 908      -6.701 -13.410  12.608  1.00  0.00           N  
ATOM   3265  CA  TYR A 908      -7.371 -12.290  11.964  1.00  0.00           C  
ATOM   3266  C   TYR A 908      -7.566 -11.093  12.992  1.00  0.00           C  
ATOM   3267  O   TYR A 908      -7.325  -9.959  12.587  1.00  0.00           O  
ATOM   3268  CB  TYR A 908      -8.818 -12.667  11.510  1.00  0.00           C  
ATOM   3269  CG  TYR A 908      -9.744 -11.558  10.954  1.00  0.00           C  
ATOM   3270  CD1 TYR A 908     -10.791 -11.156  11.734  1.00  0.00           C  
ATOM   3271  CD2 TYR A 908      -9.532 -10.863   9.743  1.00  0.00           C  
ATOM   3272  CE1 TYR A 908     -11.601  -9.965  11.482  1.00  0.00           C  
ATOM   3273  CE2 TYR A 908     -10.352  -9.758   9.402  1.00  0.00           C  
ATOM   3274  CZ  TYR A 908     -11.343  -9.293  10.313  1.00  0.00           C  
ATOM   3275  OH  TYR A 908     -12.077  -8.164  10.036  1.00  0.00           O  
ATOM   3276  H   TYR A 908      -7.339 -14.183  12.730  1.00  0.00           H  
ATOM   3277  HA  TYR A 908      -6.898 -11.808  11.109  1.00  0.00           H  
ATOM   3278  HB3 TYR A 908      -9.359 -13.054  12.373  1.00  0.00           H  
ATOM   3279  HB2 TYR A 908      -8.669 -13.462  10.780  1.00  0.00           H  
ATOM   3280  HD1 TYR A 908     -10.959 -11.767  12.609  1.00  0.00           H  
ATOM   3281  HD2 TYR A 908      -8.716 -11.102   9.077  1.00  0.00           H  
ATOM   3282  HE1 TYR A 908     -12.263  -9.613  12.259  1.00  0.00           H  
ATOM   3283  HE2 TYR A 908     -10.097  -9.204   8.510  1.00  0.00           H  
ATOM   3284  HH  TYR A 908     -12.694  -8.012  10.735  1.00  0.00           H  
ATOM   3285  N   LEU A 909      -8.041 -11.391  14.232  1.00  0.00           N  
ATOM   3286  CA  LEU A 909      -8.029 -10.536  15.442  1.00  0.00           C  
ATOM   3287  C   LEU A 909      -6.615 -10.050  15.904  1.00  0.00           C  
ATOM   3288  O   LEU A 909      -6.503  -9.036  16.556  1.00  0.00           O  
ATOM   3289  CB  LEU A 909      -8.694 -11.278  16.600  1.00  0.00           C  
ATOM   3290  CG  LEU A 909     -10.267 -11.121  16.570  1.00  0.00           C  
ATOM   3291  CD1 LEU A 909     -10.931 -11.923  17.771  1.00  0.00           C  
ATOM   3292  CD2 LEU A 909     -10.882  -9.712  16.493  1.00  0.00           C  
ATOM   3293  H   LEU A 909      -8.309 -12.351  14.391  1.00  0.00           H  
ATOM   3294  HA  LEU A 909      -8.621  -9.634  15.286  1.00  0.00           H  
ATOM   3295  HB3 LEU A 909      -8.357 -10.814  17.527  1.00  0.00           H  
ATOM   3296  HB2 LEU A 909      -8.422 -12.332  16.539  1.00  0.00           H  
ATOM   3297  HG  LEU A 909     -10.545 -11.573  15.618  1.00  0.00           H  
ATOM   3298 HD11 LEU A 909     -11.943 -12.215  17.492  1.00  0.00           H  
ATOM   3299 HD12 LEU A 909     -10.315 -12.816  17.877  1.00  0.00           H  
ATOM   3300 HD13 LEU A 909     -10.820 -11.369  18.703  1.00  0.00           H  
ATOM   3301 HD21 LEU A 909     -10.422  -9.004  17.182  1.00  0.00           H  
ATOM   3302 HD22 LEU A 909     -10.976  -9.259  15.506  1.00  0.00           H  
ATOM   3303 HD23 LEU A 909     -11.923  -9.812  16.798  1.00  0.00           H  
ATOM   3304  N   ALA A 910      -5.598 -10.826  15.642  1.00  0.00           N  
ATOM   3305  CA  ALA A 910      -4.244 -10.349  15.929  1.00  0.00           C  
ATOM   3306  C   ALA A 910      -3.623  -9.328  14.868  1.00  0.00           C  
ATOM   3307  O   ALA A 910      -2.712  -8.598  15.235  1.00  0.00           O  
ATOM   3308  CB  ALA A 910      -3.212 -11.479  15.964  1.00  0.00           C  
ATOM   3309  H   ALA A 910      -5.628 -11.719  15.171  1.00  0.00           H  
ATOM   3310  HA  ALA A 910      -4.181  -9.751  16.838  1.00  0.00           H  
ATOM   3311  HB1 ALA A 910      -3.361 -12.166  16.798  1.00  0.00           H  
ATOM   3312  HB2 ALA A 910      -3.229 -12.138  15.096  1.00  0.00           H  
ATOM   3313  HB3 ALA A 910      -2.194 -11.091  15.986  1.00  0.00           H  
ATOM   3314  N   MET A 911      -4.289  -9.237  13.713  1.00  0.00           N  
ATOM   3315  CA  MET A 911      -4.066  -8.210  12.649  1.00  0.00           C  
ATOM   3316  C   MET A 911      -5.075  -7.014  12.792  1.00  0.00           C  
ATOM   3317  O   MET A 911      -4.974  -6.001  12.100  1.00  0.00           O  
ATOM   3318  CB  MET A 911      -4.047  -8.892  11.280  1.00  0.00           C  
ATOM   3319  CG  MET A 911      -2.873  -9.860  11.027  1.00  0.00           C  
ATOM   3320  SD  MET A 911      -2.912 -10.533   9.368  1.00  0.00           S  
ATOM   3321  CE  MET A 911      -4.290 -11.683   9.416  1.00  0.00           C  
ATOM   3322  H   MET A 911      -4.971  -9.954  13.510  1.00  0.00           H  
ATOM   3323  HA  MET A 911      -3.071  -7.772  12.736  1.00  0.00           H  
ATOM   3324  HB3 MET A 911      -3.821  -8.083  10.586  1.00  0.00           H  
ATOM   3325  HB2 MET A 911      -5.013  -9.287  10.965  1.00  0.00           H  
ATOM   3326  HG3 MET A 911      -2.916 -10.685  11.738  1.00  0.00           H  
ATOM   3327  HG2 MET A 911      -1.966  -9.274  11.174  1.00  0.00           H  
ATOM   3328  HE1 MET A 911      -3.999 -12.733   9.437  1.00  0.00           H  
ATOM   3329  HE2 MET A 911      -4.784 -11.651  10.387  1.00  0.00           H  
ATOM   3330  HE3 MET A 911      -5.054 -11.555   8.649  1.00  0.00           H  
ATOM   3331  N   PHE A 912      -6.062  -7.149  13.691  1.00  0.00           N  
ATOM   3332  CA  PHE A 912      -6.820  -5.991  14.157  1.00  0.00           C  
ATOM   3333  C   PHE A 912      -6.108  -5.262  15.281  1.00  0.00           C  
ATOM   3334  O   PHE A 912      -5.430  -5.940  16.046  1.00  0.00           O  
ATOM   3335  CB  PHE A 912      -8.217  -6.373  14.675  1.00  0.00           C  
ATOM   3336  CG  PHE A 912      -9.241  -5.285  14.883  1.00  0.00           C  
ATOM   3337  CD1 PHE A 912      -9.377  -4.796  16.162  1.00  0.00           C  
ATOM   3338  CD2 PHE A 912     -10.057  -4.847  13.881  1.00  0.00           C  
ATOM   3339  CE1 PHE A 912     -10.353  -3.825  16.473  1.00  0.00           C  
ATOM   3340  CE2 PHE A 912     -11.065  -3.872  14.147  1.00  0.00           C  
ATOM   3341  CZ  PHE A 912     -11.167  -3.354  15.441  1.00  0.00           C  
ATOM   3342  H   PHE A 912      -6.075  -8.024  14.196  1.00  0.00           H  
ATOM   3343  HA  PHE A 912      -6.953  -5.173  13.448  1.00  0.00           H  
ATOM   3344  HB3 PHE A 912      -7.987  -7.027  15.516  1.00  0.00           H  
ATOM   3345  HB2 PHE A 912      -8.720  -7.066  14.001  1.00  0.00           H  
ATOM   3346  HD1 PHE A 912      -8.824  -5.169  17.012  1.00  0.00           H  
ATOM   3347  HD2 PHE A 912      -9.891  -5.243  12.890  1.00  0.00           H  
ATOM   3348  HE1 PHE A 912     -10.378  -3.339  17.437  1.00  0.00           H  
ATOM   3349  HE2 PHE A 912     -11.762  -3.522  13.401  1.00  0.00           H  
ATOM   3350  HZ  PHE A 912     -11.780  -2.467  15.493  1.00  0.00           H  
ATOM   3351  N   PHE A 951      11.699 -20.868  22.645  1.00  0.00           N  
ATOM   3352  CA  PHE A 951      11.141 -21.064  21.326  1.00  0.00           C  
ATOM   3353  C   PHE A 951      12.067 -20.599  20.175  1.00  0.00           C  
ATOM   3354  O   PHE A 951      12.185 -21.327  19.211  1.00  0.00           O  
ATOM   3355  CB  PHE A 951       9.824 -20.199  21.337  1.00  0.00           C  
ATOM   3356  CG  PHE A 951       9.218 -20.004  19.914  1.00  0.00           C  
ATOM   3357  CD1 PHE A 951       8.391 -21.039  19.358  1.00  0.00           C  
ATOM   3358  CD2 PHE A 951       9.355 -18.746  19.303  1.00  0.00           C  
ATOM   3359  CE1 PHE A 951       7.706 -20.780  18.176  1.00  0.00           C  
ATOM   3360  CE2 PHE A 951       8.653 -18.414  18.134  1.00  0.00           C  
ATOM   3361  CZ  PHE A 951       7.814 -19.478  17.538  1.00  0.00           C  
ATOM   3362  H1  PHE A 951      11.273 -20.125  23.181  1.00  0.00           H  
ATOM   3363  HA  PHE A 951      11.029 -22.128  21.115  1.00  0.00           H  
ATOM   3364  HB3 PHE A 951       9.920 -19.246  21.858  1.00  0.00           H  
ATOM   3365  HB2 PHE A 951       9.019 -20.724  21.851  1.00  0.00           H  
ATOM   3366  HD1 PHE A 951       8.252 -22.006  19.817  1.00  0.00           H  
ATOM   3367  HD2 PHE A 951      10.037 -18.021  19.723  1.00  0.00           H  
ATOM   3368  HE1 PHE A 951       7.028 -21.550  17.842  1.00  0.00           H  
ATOM   3369  HE2 PHE A 951       8.787 -17.470  17.627  1.00  0.00           H  
ATOM   3370  HZ  PHE A 951       7.366 -19.231  16.587  1.00  0.00           H  
ATOM   3371  N   PRO A 952      12.716 -19.379  20.149  1.00  0.00           N  
ATOM   3372  CA  PRO A 952      13.512 -18.888  19.053  1.00  0.00           C  
ATOM   3373  C   PRO A 952      14.980 -19.406  18.889  1.00  0.00           C  
ATOM   3374  O   PRO A 952      15.816 -18.679  18.336  1.00  0.00           O  
ATOM   3375  CB  PRO A 952      13.538 -17.278  19.269  1.00  0.00           C  
ATOM   3376  CG  PRO A 952      13.402 -17.120  20.761  1.00  0.00           C  
ATOM   3377  CD  PRO A 952      12.663 -18.374  21.229  1.00  0.00           C  
ATOM   3378  HA  PRO A 952      12.884 -19.061  18.179  1.00  0.00           H  
ATOM   3379  HB3 PRO A 952      12.789 -16.716  18.711  1.00  0.00           H  
ATOM   3380  HB2 PRO A 952      14.447 -16.853  18.842  1.00  0.00           H  
ATOM   3381  HG3 PRO A 952      12.939 -16.208  21.138  1.00  0.00           H  
ATOM   3382  HG2 PRO A 952      14.446 -17.206  21.064  1.00  0.00           H  
ATOM   3383  HD2 PRO A 952      12.934 -18.619  22.257  1.00  0.00           H  
ATOM   3384  HD3 PRO A 952      11.600 -18.185  21.379  1.00  0.00           H  
ATOM   3385  N   GLU A 953      15.298 -20.611  19.434  1.00  0.00           N  
ATOM   3386  CA  GLU A 953      16.694 -21.054  19.470  1.00  0.00           C  
ATOM   3387  C   GLU A 953      17.230 -21.397  18.036  1.00  0.00           C  
ATOM   3388  O   GLU A 953      18.322 -20.983  17.759  1.00  0.00           O  
ATOM   3389  CB  GLU A 953      16.728 -22.204  20.525  1.00  0.00           C  
ATOM   3390  CG  GLU A 953      16.393 -21.851  22.015  1.00  0.00           C  
ATOM   3391  CD  GLU A 953      17.212 -20.620  22.492  1.00  0.00           C  
ATOM   3392  OE1 GLU A 953      18.440 -20.491  22.273  1.00  0.00           O  
ATOM   3393  OE2 GLU A 953      16.610 -19.669  22.958  1.00  0.00           O1-
ATOM   3394  H   GLU A 953      14.642 -21.285  19.801  1.00  0.00           H  
ATOM   3395  HA  GLU A 953      17.304 -20.197  19.758  1.00  0.00           H  
ATOM   3396  HB3 GLU A 953      17.733 -22.616  20.435  1.00  0.00           H  
ATOM   3397  HB2 GLU A 953      16.083 -23.016  20.189  1.00  0.00           H  
ATOM   3398  HG3 GLU A 953      16.849 -22.645  22.607  1.00  0.00           H  
ATOM   3399  HG2 GLU A 953      15.303 -21.871  22.044  1.00  0.00           H  
ATOM   3400  N   TRP A 954      16.469 -21.937  17.123  1.00  0.00           N  
ATOM   3401  CA  TRP A 954      16.880 -21.943  15.734  1.00  0.00           C  
ATOM   3402  C   TRP A 954      15.837 -21.358  14.742  1.00  0.00           C  
ATOM   3403  O   TRP A 954      16.156 -20.813  13.704  1.00  0.00           O  
ATOM   3404  CB  TRP A 954      17.022 -23.419  15.366  1.00  0.00           C  
ATOM   3405  CG  TRP A 954      17.959 -24.336  16.140  1.00  0.00           C  
ATOM   3406  CD1 TRP A 954      19.232 -24.389  15.879  1.00  0.00           C  
ATOM   3407  CD2 TRP A 954      17.726 -25.196  17.282  1.00  0.00           C  
ATOM   3408  NE1 TRP A 954      19.858 -25.269  16.747  1.00  0.00           N  
ATOM   3409  CE2 TRP A 954      18.947 -25.847  17.575  1.00  0.00           C  
ATOM   3410  CE3 TRP A 954      16.647 -25.452  18.172  1.00  0.00           C  
ATOM   3411  CZ2 TRP A 954      19.091 -26.795  18.660  1.00  0.00           C  
ATOM   3412  CZ3 TRP A 954      16.739 -26.319  19.265  1.00  0.00           C  
ATOM   3413  CH2 TRP A 954      17.960 -27.015  19.504  1.00  0.00           C  
ATOM   3414  H   TRP A 954      15.546 -22.243  17.398  1.00  0.00           H  
ATOM   3415  HA  TRP A 954      17.776 -21.397  15.440  1.00  0.00           H  
ATOM   3416  HB3 TRP A 954      17.319 -23.432  14.318  1.00  0.00           H  
ATOM   3417  HB2 TRP A 954      16.065 -23.940  15.364  1.00  0.00           H  
ATOM   3418  HD1 TRP A 954      19.698 -23.840  15.074  1.00  0.00           H  
ATOM   3419  HE1 TRP A 954      20.752 -25.720  16.612  1.00  0.00           H  
ATOM   3420  HE3 TRP A 954      15.758 -24.887  17.934  1.00  0.00           H  
ATOM   3421  HZ2 TRP A 954      20.064 -27.190  18.912  1.00  0.00           H  
ATOM   3422  HZ3 TRP A 954      15.951 -26.368  20.002  1.00  0.00           H  
ATOM   3423  HH2 TRP A 954      18.185 -27.636  20.358  1.00  0.00           H  
ATOM   3424  N   ILE A 955      14.528 -21.620  15.039  1.00  0.00           N  
ATOM   3425  CA  ILE A 955      13.385 -21.621  14.136  1.00  0.00           C  
ATOM   3426  C   ILE A 955      13.080 -20.256  13.409  1.00  0.00           C  
ATOM   3427  O   ILE A 955      12.266 -20.206  12.462  1.00  0.00           O  
ATOM   3428  CB  ILE A 955      12.159 -22.202  14.793  1.00  0.00           C  
ATOM   3429  CG1 ILE A 955      11.707 -21.504  16.125  1.00  0.00           C  
ATOM   3430  CG2 ILE A 955      12.377 -23.715  14.972  1.00  0.00           C  
ATOM   3431  CD1 ILE A 955      10.766 -20.309  15.898  1.00  0.00           C  
ATOM   3432  H   ILE A 955      14.332 -21.980  15.962  1.00  0.00           H  
ATOM   3433  HA  ILE A 955      13.606 -22.205  13.242  1.00  0.00           H  
ATOM   3434  HB  ILE A 955      11.350 -22.292  14.069  1.00  0.00           H  
ATOM   3435 HG13 ILE A 955      12.525 -21.315  16.820  1.00  0.00           H  
ATOM   3436 HG12 ILE A 955      11.093 -22.212  16.682  1.00  0.00           H  
ATOM   3437 HG21 ILE A 955      13.245 -24.060  15.534  1.00  0.00           H  
ATOM   3438 HG22 ILE A 955      11.523 -24.107  15.525  1.00  0.00           H  
ATOM   3439 HG23 ILE A 955      12.442 -24.200  13.997  1.00  0.00           H  
ATOM   3440 HD11 ILE A 955      10.617 -19.695  16.786  1.00  0.00           H  
ATOM   3441 HD12 ILE A 955      11.122 -19.577  15.173  1.00  0.00           H  
ATOM   3442 HD13 ILE A 955       9.755 -20.648  15.668  1.00  0.00           H  
ATOM   3443  N   THR A 956      13.710 -19.201  13.889  1.00  0.00           N  
ATOM   3444  CA  THR A 956      13.699 -17.833  13.431  1.00  0.00           C  
ATOM   3445  C   THR A 956      14.165 -17.771  11.986  1.00  0.00           C  
ATOM   3446  O   THR A 956      13.667 -16.935  11.202  1.00  0.00           O  
ATOM   3447  CB  THR A 956      14.601 -17.004  14.329  1.00  0.00           C  
ATOM   3448  OG1 THR A 956      15.795 -17.583  14.708  1.00  0.00           O  
ATOM   3449  CG2 THR A 956      13.851 -16.610  15.612  1.00  0.00           C  
ATOM   3450  H   THR A 956      14.388 -19.405  14.609  1.00  0.00           H  
ATOM   3451  HA  THR A 956      12.693 -17.436  13.562  1.00  0.00           H  
ATOM   3452  HB  THR A 956      14.756 -16.087  13.760  1.00  0.00           H  
ATOM   3453  HG1 THR A 956      16.451 -16.939  14.928  1.00  0.00           H  
ATOM   3454 HG21 THR A 956      13.964 -17.424  16.328  1.00  0.00           H  
ATOM   3455 HG22 THR A 956      14.264 -15.662  15.958  1.00  0.00           H  
ATOM   3456 HG23 THR A 956      12.846 -16.283  15.344  1.00  0.00           H  
ATOM   3457  N   ILE A 957      15.300 -18.481  11.668  1.00  0.00           N  
ATOM   3458  CA  ILE A 957      15.966 -18.562  10.359  1.00  0.00           C  
ATOM   3459  C   ILE A 957      15.004 -19.049   9.279  1.00  0.00           C  
ATOM   3460  O   ILE A 957      14.855 -18.297   8.316  1.00  0.00           O  
ATOM   3461  CB  ILE A 957      17.288 -19.313  10.558  1.00  0.00           C  
ATOM   3462  CG1 ILE A 957      18.214 -18.563  11.575  1.00  0.00           C  
ATOM   3463  CG2 ILE A 957      18.041 -19.463   9.263  1.00  0.00           C  
ATOM   3464  CD1 ILE A 957      19.473 -19.312  12.059  1.00  0.00           C  
ATOM   3465  H   ILE A 957      15.800 -19.055  12.332  1.00  0.00           H  
ATOM   3466  HA  ILE A 957      16.245 -17.553  10.055  1.00  0.00           H  
ATOM   3467  HB  ILE A 957      17.046 -20.346  10.811  1.00  0.00           H  
ATOM   3468 HG13 ILE A 957      17.738 -18.276  12.512  1.00  0.00           H  
ATOM   3469 HG12 ILE A 957      18.592 -17.709  11.013  1.00  0.00           H  
ATOM   3470 HG21 ILE A 957      18.916 -20.104   9.366  1.00  0.00           H  
ATOM   3471 HG22 ILE A 957      17.422 -20.018   8.557  1.00  0.00           H  
ATOM   3472 HG23 ILE A 957      18.312 -18.483   8.870  1.00  0.00           H  
ATOM   3473 HD11 ILE A 957      19.122 -20.194  12.595  1.00  0.00           H  
ATOM   3474 HD12 ILE A 957      20.305 -19.426  11.364  1.00  0.00           H  
ATOM   3475 HD13 ILE A 957      19.850 -18.766  12.924  1.00  0.00           H  
ATOM   3476  N   PRO A 958      14.270 -20.141   9.509  1.00  0.00           N  
ATOM   3477  CA  PRO A 958      13.064 -20.445   8.738  1.00  0.00           C  
ATOM   3478  C   PRO A 958      11.999 -19.334   8.702  1.00  0.00           C  
ATOM   3479  O   PRO A 958      11.619 -18.877   7.618  1.00  0.00           O  
ATOM   3480  CB  PRO A 958      12.417 -21.710   9.275  1.00  0.00           C  
ATOM   3481  CG  PRO A 958      13.588 -22.334  10.014  1.00  0.00           C  
ATOM   3482  CD  PRO A 958      14.621 -21.295  10.362  1.00  0.00           C  
ATOM   3483  HA  PRO A 958      13.410 -20.613   7.718  1.00  0.00           H  
ATOM   3484  HB3 PRO A 958      12.094 -22.275   8.401  1.00  0.00           H  
ATOM   3485  HB2 PRO A 958      11.634 -21.703  10.034  1.00  0.00           H  
ATOM   3486  HG3 PRO A 958      14.090 -23.008   9.319  1.00  0.00           H  
ATOM   3487  HG2 PRO A 958      13.363 -22.882  10.929  1.00  0.00           H  
ATOM   3488  HD2 PRO A 958      14.794 -21.098  11.420  1.00  0.00           H  
ATOM   3489  HD3 PRO A 958      15.551 -21.710   9.974  1.00  0.00           H  
ATOM   3490  N   LEU A 959      11.527 -18.919   9.920  1.00  0.00           N  
ATOM   3491  CA  LEU A 959      10.419 -17.930  10.081  1.00  0.00           C  
ATOM   3492  C   LEU A 959      10.570 -16.668   9.206  1.00  0.00           C  
ATOM   3493  O   LEU A 959       9.650 -16.367   8.451  1.00  0.00           O  
ATOM   3494  CB  LEU A 959      10.154 -17.655  11.508  1.00  0.00           C  
ATOM   3495  CG  LEU A 959       8.782 -16.939  11.909  1.00  0.00           C  
ATOM   3496  CD1 LEU A 959       7.694 -17.808  11.321  1.00  0.00           C  
ATOM   3497  CD2 LEU A 959       8.639 -16.864  13.313  1.00  0.00           C  
ATOM   3498  H   LEU A 959      11.774 -19.394  10.776  1.00  0.00           H  
ATOM   3499  HA  LEU A 959       9.641 -18.525   9.602  1.00  0.00           H  
ATOM   3500  HB3 LEU A 959      10.924 -16.990  11.900  1.00  0.00           H  
ATOM   3501  HB2 LEU A 959      10.267 -18.646  11.948  1.00  0.00           H  
ATOM   3502  HG  LEU A 959       8.724 -15.984  11.387  1.00  0.00           H  
ATOM   3503 HD11 LEU A 959       6.679 -17.533  11.607  1.00  0.00           H  
ATOM   3504 HD12 LEU A 959       7.623 -17.716  10.237  1.00  0.00           H  
ATOM   3505 HD13 LEU A 959       7.906 -18.812  11.690  1.00  0.00           H  
ATOM   3506 HD21 LEU A 959       9.162 -15.963  13.633  1.00  0.00           H  
ATOM   3507 HD22 LEU A 959       7.601 -16.664  13.582  1.00  0.00           H  
ATOM   3508 HD23 LEU A 959       8.962 -17.774  13.819  1.00  0.00           H  
ATOM   3509  N   VAL A 960      11.727 -15.976   9.248  1.00  0.00           N  
ATOM   3510  CA  VAL A 960      11.946 -14.776   8.458  1.00  0.00           C  
ATOM   3511  C   VAL A 960      11.890 -15.114   6.968  1.00  0.00           C  
ATOM   3512  O   VAL A 960      11.575 -14.233   6.181  1.00  0.00           O  
ATOM   3513  CB  VAL A 960      13.290 -14.041   8.917  1.00  0.00           C  
ATOM   3514  CG1 VAL A 960      13.108 -13.525  10.410  1.00  0.00           C  
ATOM   3515  CG2 VAL A 960      14.601 -14.956   8.895  1.00  0.00           C  
ATOM   3516  H   VAL A 960      12.343 -16.176  10.023  1.00  0.00           H  
ATOM   3517  HA  VAL A 960      11.180 -14.052   8.736  1.00  0.00           H  
ATOM   3518  HB  VAL A 960      13.419 -13.223   8.209  1.00  0.00           H  
ATOM   3519 HG11 VAL A 960      12.302 -12.799  10.522  1.00  0.00           H  
ATOM   3520 HG12 VAL A 960      12.992 -14.392  11.060  1.00  0.00           H  
ATOM   3521 HG13 VAL A 960      13.909 -12.861  10.734  1.00  0.00           H  
ATOM   3522 HG21 VAL A 960      15.520 -14.483   9.240  1.00  0.00           H  
ATOM   3523 HG22 VAL A 960      14.552 -15.877   9.475  1.00  0.00           H  
ATOM   3524 HG23 VAL A 960      14.927 -15.199   7.883  1.00  0.00           H  
ATOM   3525  N   CYS A 961      12.123 -16.384   6.583  1.00  0.00           N  
ATOM   3526  CA  CYS A 961      11.937 -16.788   5.174  1.00  0.00           C  
ATOM   3527  C   CYS A 961      10.495 -17.170   4.822  1.00  0.00           C  
ATOM   3528  O   CYS A 961      10.049 -16.890   3.738  1.00  0.00           O  
ATOM   3529  CB  CYS A 961      12.866 -17.940   4.798  1.00  0.00           C  
ATOM   3530  SG  CYS A 961      13.033 -18.029   2.940  1.00  0.00           S  
ATOM   3531  H   CYS A 961      12.373 -17.069   7.282  1.00  0.00           H  
ATOM   3532  HA  CYS A 961      12.159 -15.894   4.591  1.00  0.00           H  
ATOM   3533  HB3 CYS A 961      12.514 -18.931   5.084  1.00  0.00           H  
ATOM   3534  HB2 CYS A 961      13.865 -17.782   5.206  1.00  0.00           H  
ATOM   3535  HG  CYS A 961      11.833 -17.517   2.653  1.00  0.00           H  
ATOM   3536  N   ILE A 962       9.712 -17.684   5.809  1.00  0.00           N  
ATOM   3537  CA  ILE A 962       8.308 -18.058   5.728  1.00  0.00           C  
ATOM   3538  C   ILE A 962       7.366 -16.868   5.320  1.00  0.00           C  
ATOM   3539  O   ILE A 962       6.509 -16.963   4.442  1.00  0.00           O  
ATOM   3540  CB  ILE A 962       7.778 -18.727   7.016  1.00  0.00           C  
ATOM   3541  CG1 ILE A 962       8.406 -20.162   7.224  1.00  0.00           C  
ATOM   3542  CG2 ILE A 962       6.221 -18.923   7.196  1.00  0.00           C  
ATOM   3543  CD1 ILE A 962       8.478 -20.792   8.660  1.00  0.00           C  
ATOM   3544  H   ILE A 962      10.139 -17.979   6.675  1.00  0.00           H  
ATOM   3545  HA  ILE A 962       8.165 -18.720   4.874  1.00  0.00           H  
ATOM   3546  HB  ILE A 962       8.066 -18.078   7.844  1.00  0.00           H  
ATOM   3547 HG13 ILE A 962       9.405 -20.176   6.790  1.00  0.00           H  
ATOM   3548 HG12 ILE A 962       7.840 -20.896   6.651  1.00  0.00           H  
ATOM   3549 HG21 ILE A 962       5.861 -19.510   6.351  1.00  0.00           H  
ATOM   3550 HG22 ILE A 962       5.928 -19.426   8.118  1.00  0.00           H  
ATOM   3551 HG23 ILE A 962       5.570 -18.052   7.121  1.00  0.00           H  
ATOM   3552 HD11 ILE A 962       7.581 -20.530   9.221  1.00  0.00           H  
ATOM   3553 HD12 ILE A 962       8.604 -21.864   8.505  1.00  0.00           H  
ATOM   3554 HD13 ILE A 962       9.392 -20.631   9.231  1.00  0.00           H  
ATOM   3555  N   TYR A 963       7.595 -15.747   5.995  1.00  0.00           N  
ATOM   3556  CA  TYR A 963       7.113 -14.397   5.683  1.00  0.00           C  
ATOM   3557  C   TYR A 963       7.508 -14.089   4.294  1.00  0.00           C  
ATOM   3558  O   TYR A 963       6.621 -13.773   3.523  1.00  0.00           O  
ATOM   3559  CB  TYR A 963       7.585 -13.428   6.795  1.00  0.00           C  
ATOM   3560  CG  TYR A 963       6.686 -13.558   8.014  1.00  0.00           C  
ATOM   3561  CD1 TYR A 963       7.251 -14.101   9.147  1.00  0.00           C  
ATOM   3562  CD2 TYR A 963       5.405 -12.974   8.135  1.00  0.00           C  
ATOM   3563  CE1 TYR A 963       6.507 -14.276  10.358  1.00  0.00           C  
ATOM   3564  CE2 TYR A 963       4.644 -13.071   9.326  1.00  0.00           C  
ATOM   3565  CZ  TYR A 963       5.161 -13.815  10.455  1.00  0.00           C  
ATOM   3566  OH  TYR A 963       4.496 -13.943  11.620  1.00  0.00           O  
ATOM   3567  H   TYR A 963       8.379 -15.677   6.628  1.00  0.00           H  
ATOM   3568  HA  TYR A 963       6.025 -14.439   5.736  1.00  0.00           H  
ATOM   3569  HB3 TYR A 963       7.534 -12.371   6.536  1.00  0.00           H  
ATOM   3570  HB2 TYR A 963       8.636 -13.582   7.040  1.00  0.00           H  
ATOM   3571  HD1 TYR A 963       8.238 -14.530   9.053  1.00  0.00           H  
ATOM   3572  HD2 TYR A 963       5.055 -12.368   7.312  1.00  0.00           H  
ATOM   3573  HE1 TYR A 963       6.953 -14.716  11.237  1.00  0.00           H  
ATOM   3574  HE2 TYR A 963       3.637 -12.690   9.397  1.00  0.00           H  
ATOM   3575  HH  TYR A 963       5.009 -14.323  12.316  1.00  0.00           H  
ATOM   3576  N   MET A 964       8.808 -14.116   3.928  1.00  0.00           N  
ATOM   3577  CA  MET A 964       9.323 -13.713   2.618  1.00  0.00           C  
ATOM   3578  C   MET A 964       8.716 -14.510   1.464  1.00  0.00           C  
ATOM   3579  O   MET A 964       8.145 -13.846   0.531  1.00  0.00           O  
ATOM   3580  CB  MET A 964      10.862 -13.869   2.680  1.00  0.00           C  
ATOM   3581  CG  MET A 964      11.582 -13.375   1.398  1.00  0.00           C  
ATOM   3582  SD  MET A 964      13.356 -13.249   1.643  1.00  0.00           S  
ATOM   3583  CE  MET A 964      14.000 -13.778   0.102  1.00  0.00           C  
ATOM   3584  H   MET A 964       9.493 -14.466   4.583  1.00  0.00           H  
ATOM   3585  HA  MET A 964       9.055 -12.680   2.398  1.00  0.00           H  
ATOM   3586  HB3 MET A 964      11.084 -14.927   2.820  1.00  0.00           H  
ATOM   3587  HB2 MET A 964      11.302 -13.320   3.513  1.00  0.00           H  
ATOM   3588  HG3 MET A 964      11.107 -12.471   1.018  1.00  0.00           H  
ATOM   3589  HG2 MET A 964      11.340 -14.010   0.546  1.00  0.00           H  
ATOM   3590  HE1 MET A 964      14.905 -13.279  -0.244  1.00  0.00           H  
ATOM   3591  HE2 MET A 964      14.081 -14.858   0.222  1.00  0.00           H  
ATOM   3592  HE3 MET A 964      13.186 -13.754  -0.623  1.00  0.00           H  
ATOM   3593  N   LEU A 965       8.569 -15.883   1.635  1.00  0.00           N  
ATOM   3594  CA  LEU A 965       7.687 -16.767   0.913  1.00  0.00           C  
ATOM   3595  C   LEU A 965       6.181 -16.443   0.840  1.00  0.00           C  
ATOM   3596  O   LEU A 965       5.610 -16.574  -0.257  1.00  0.00           O  
ATOM   3597  CB  LEU A 965       7.979 -18.209   1.263  1.00  0.00           C  
ATOM   3598  CG  LEU A 965       9.434 -18.645   0.965  1.00  0.00           C  
ATOM   3599  CD1 LEU A 965       9.690 -19.835   1.922  1.00  0.00           C  
ATOM   3600  CD2 LEU A 965       9.767 -18.826  -0.500  1.00  0.00           C  
ATOM   3601  H   LEU A 965       8.947 -16.305   2.471  1.00  0.00           H  
ATOM   3602  HA  LEU A 965       8.007 -16.665  -0.124  1.00  0.00           H  
ATOM   3603  HB3 LEU A 965       7.312 -19.020   0.971  1.00  0.00           H  
ATOM   3604  HB2 LEU A 965       7.836 -18.361   2.333  1.00  0.00           H  
ATOM   3605  HG  LEU A 965      10.004 -17.786   1.318  1.00  0.00           H  
ATOM   3606 HD11 LEU A 965      10.655 -20.250   1.631  1.00  0.00           H  
ATOM   3607 HD12 LEU A 965       9.824 -19.558   2.968  1.00  0.00           H  
ATOM   3608 HD13 LEU A 965       9.007 -20.681   1.849  1.00  0.00           H  
ATOM   3609 HD21 LEU A 965      10.846 -18.982  -0.524  1.00  0.00           H  
ATOM   3610 HD22 LEU A 965       9.129 -19.506  -1.063  1.00  0.00           H  
ATOM   3611 HD23 LEU A 965       9.662 -17.894  -1.056  1.00  0.00           H  
ATOM   3612  N   SER A 966       5.548 -15.968   1.882  1.00  0.00           N  
ATOM   3613  CA  SER A 966       4.097 -15.629   1.909  1.00  0.00           C  
ATOM   3614  C   SER A 966       3.821 -14.296   1.197  1.00  0.00           C  
ATOM   3615  O   SER A 966       2.852 -14.267   0.350  1.00  0.00           O  
ATOM   3616  CB  SER A 966       3.684 -15.480   3.373  1.00  0.00           C  
ATOM   3617  OG  SER A 966       3.741 -16.706   3.999  1.00  0.00           O  
ATOM   3618  H   SER A 966       6.200 -15.804   2.635  1.00  0.00           H  
ATOM   3619  HA  SER A 966       3.413 -16.378   1.510  1.00  0.00           H  
ATOM   3620  HB3 SER A 966       2.651 -15.154   3.500  1.00  0.00           H  
ATOM   3621  HB2 SER A 966       4.234 -14.740   3.954  1.00  0.00           H  
ATOM   3622  HG  SER A 966       4.673 -16.855   4.032  1.00  0.00           H  
ATOM   3623  N   THR A 967       4.724 -13.364   1.307  1.00  0.00           N  
ATOM   3624  CA  THR A 967       4.735 -12.168   0.550  1.00  0.00           C  
ATOM   3625  C   THR A 967       5.003 -12.462  -0.932  1.00  0.00           C  
ATOM   3626  O   THR A 967       4.300 -11.904  -1.804  1.00  0.00           O  
ATOM   3627  CB  THR A 967       5.843 -11.232   1.195  1.00  0.00           C  
ATOM   3628  OG1 THR A 967       5.771 -11.015   2.578  1.00  0.00           O  
ATOM   3629  CG2 THR A 967       5.754  -9.854   0.402  1.00  0.00           C  
ATOM   3630  H   THR A 967       5.548 -13.600   1.841  1.00  0.00           H  
ATOM   3631  HA  THR A 967       3.832 -11.565   0.650  1.00  0.00           H  
ATOM   3632  HB  THR A 967       6.835 -11.658   1.046  1.00  0.00           H  
ATOM   3633  HG1 THR A 967       5.847 -11.833   3.044  1.00  0.00           H  
ATOM   3634 HG21 THR A 967       6.009  -9.980  -0.650  1.00  0.00           H  
ATOM   3635 HG22 THR A 967       4.726  -9.494   0.444  1.00  0.00           H  
ATOM   3636 HG23 THR A 967       6.377  -9.031   0.753  1.00  0.00           H  
ATOM   3637  N   ASN A 968       5.917 -13.348  -1.252  1.00  0.00           N  
ATOM   3638  CA  ASN A 968       6.340 -13.642  -2.616  1.00  0.00           C  
ATOM   3639  C   ASN A 968       5.237 -14.559  -3.320  1.00  0.00           C  
ATOM   3640  O   ASN A 968       5.575 -15.215  -4.366  1.00  0.00           O  
ATOM   3641  CB  ASN A 968       7.704 -14.366  -2.594  1.00  0.00           C  
ATOM   3642  CG  ASN A 968       8.542 -14.090  -3.869  1.00  0.00           C  
ATOM   3643  OD1 ASN A 968       8.812 -12.905  -4.178  1.00  0.00           O  
ATOM   3644  ND2 ASN A 968       8.735 -15.120  -4.699  1.00  0.00           N  
ATOM   3645  H   ASN A 968       6.491 -13.773  -0.539  1.00  0.00           H  
ATOM   3646  HA  ASN A 968       6.448 -12.783  -3.278  1.00  0.00           H  
ATOM   3647  HB3 ASN A 968       7.487 -15.433  -2.547  1.00  0.00           H  
ATOM   3648  HB2 ASN A 968       8.332 -14.073  -1.752  1.00  0.00           H  
ATOM   3649 HD22 ASN A 968       9.016 -14.949  -5.654  1.00  0.00           H  
ATOM   3650 HD21 ASN A 968       8.237 -15.960  -4.442  1.00  0.00           H  
ATOM   3651  N   ILE A 969       4.049 -14.614  -2.786  1.00  0.00           N  
ATOM   3652  CA  ILE A 969       2.879 -15.242  -3.454  1.00  0.00           C  
ATOM   3653  C   ILE A 969       1.588 -14.407  -3.309  1.00  0.00           C  
ATOM   3654  O   ILE A 969       0.907 -14.285  -4.336  1.00  0.00           O  
ATOM   3655  CB  ILE A 969       2.909 -16.764  -3.215  1.00  0.00           C  
ATOM   3656  CG1 ILE A 969       2.194 -17.552  -4.358  1.00  0.00           C  
ATOM   3657  CG2 ILE A 969       2.347 -17.049  -1.785  1.00  0.00           C  
ATOM   3658  CD1 ILE A 969       3.066 -17.773  -5.617  1.00  0.00           C  
ATOM   3659  H   ILE A 969       3.912 -14.255  -1.852  1.00  0.00           H  
ATOM   3660  HA  ILE A 969       3.151 -15.098  -4.500  1.00  0.00           H  
ATOM   3661  HB  ILE A 969       3.927 -17.152  -3.252  1.00  0.00           H  
ATOM   3662 HG13 ILE A 969       1.187 -17.220  -4.611  1.00  0.00           H  
ATOM   3663 HG12 ILE A 969       1.971 -18.505  -3.878  1.00  0.00           H  
ATOM   3664 HG21 ILE A 969       2.682 -16.430  -0.954  1.00  0.00           H  
ATOM   3665 HG22 ILE A 969       1.272 -17.062  -1.962  1.00  0.00           H  
ATOM   3666 HG23 ILE A 969       2.661 -18.048  -1.481  1.00  0.00           H  
ATOM   3667 HD11 ILE A 969       3.297 -16.842  -6.135  1.00  0.00           H  
ATOM   3668 HD12 ILE A 969       3.942 -18.334  -5.291  1.00  0.00           H  
ATOM   3669 HD13 ILE A 969       2.474 -18.443  -6.241  1.00  0.00           H  
ATOM   3670  N   LEU A 970       1.339 -13.803  -2.123  1.00  0.00           N  
ATOM   3671  CA  LEU A 970       0.098 -13.083  -1.748  1.00  0.00           C  
ATOM   3672  C   LEU A 970       0.297 -11.582  -2.153  1.00  0.00           C  
ATOM   3673  O   LEU A 970      -0.685 -11.015  -2.649  1.00  0.00           O  
ATOM   3674  CB  LEU A 970      -0.112 -13.107  -0.172  1.00  0.00           C  
ATOM   3675  CG  LEU A 970      -0.381 -14.501   0.453  1.00  0.00           C  
ATOM   3676  CD1 LEU A 970      -0.364 -14.389   1.974  1.00  0.00           C  
ATOM   3677  CD2 LEU A 970      -1.773 -15.017   0.004  1.00  0.00           C  
ATOM   3678  H   LEU A 970       2.034 -13.993  -1.415  1.00  0.00           H  
ATOM   3679  HA  LEU A 970      -0.781 -13.360  -2.329  1.00  0.00           H  
ATOM   3680  HB3 LEU A 970      -0.960 -12.448   0.015  1.00  0.00           H  
ATOM   3681  HB2 LEU A 970       0.769 -12.653   0.280  1.00  0.00           H  
ATOM   3682  HG  LEU A 970       0.411 -15.152   0.082  1.00  0.00           H  
ATOM   3683 HD11 LEU A 970       0.490 -13.873   2.413  1.00  0.00           H  
ATOM   3684 HD12 LEU A 970      -1.216 -13.868   2.411  1.00  0.00           H  
ATOM   3685 HD13 LEU A 970      -0.326 -15.366   2.455  1.00  0.00           H  
ATOM   3686 HD21 LEU A 970      -2.461 -14.172  -0.004  1.00  0.00           H  
ATOM   3687 HD22 LEU A 970      -1.651 -15.585  -0.919  1.00  0.00           H  
ATOM   3688 HD23 LEU A 970      -2.263 -15.642   0.750  1.00  0.00           H  
ATOM   3689  N   LEU A 971       1.502 -11.002  -2.198  1.00  0.00           N  
ATOM   3690  CA  LEU A 971       1.725  -9.740  -2.873  1.00  0.00           C  
ATOM   3691  C   LEU A 971       1.685 -10.014  -4.431  1.00  0.00           C  
ATOM   3692  O   LEU A 971       1.015  -9.232  -5.128  1.00  0.00           O  
ATOM   3693  CB  LEU A 971       3.156  -9.254  -2.433  1.00  0.00           C  
ATOM   3694  CG  LEU A 971       3.497  -7.862  -2.942  1.00  0.00           C  
ATOM   3695  CD1 LEU A 971       2.384  -6.799  -2.563  1.00  0.00           C  
ATOM   3696  CD2 LEU A 971       4.911  -7.423  -2.547  1.00  0.00           C  
ATOM   3697  H   LEU A 971       2.329 -11.402  -1.778  1.00  0.00           H  
ATOM   3698  HA  LEU A 971       0.960  -9.054  -2.511  1.00  0.00           H  
ATOM   3699  HB3 LEU A 971       3.893  -9.901  -2.909  1.00  0.00           H  
ATOM   3700  HB2 LEU A 971       3.277  -9.226  -1.350  1.00  0.00           H  
ATOM   3701  HG  LEU A 971       3.461  -8.066  -4.012  1.00  0.00           H  
ATOM   3702 HD11 LEU A 971       1.498  -6.964  -3.177  1.00  0.00           H  
ATOM   3703 HD12 LEU A 971       1.920  -6.955  -1.589  1.00  0.00           H  
ATOM   3704 HD13 LEU A 971       2.774  -5.783  -2.631  1.00  0.00           H  
ATOM   3705 HD21 LEU A 971       5.044  -6.475  -3.069  1.00  0.00           H  
ATOM   3706 HD22 LEU A 971       5.029  -7.219  -1.483  1.00  0.00           H  
ATOM   3707 HD23 LEU A 971       5.738  -8.030  -2.914  1.00  0.00           H  
ATOM   3708  N   VAL A 972       2.423 -10.995  -4.951  1.00  0.00           N  
ATOM   3709  CA  VAL A 972       2.354 -11.435  -6.342  1.00  0.00           C  
ATOM   3710  C   VAL A 972       0.862 -11.537  -6.916  1.00  0.00           C  
ATOM   3711  O   VAL A 972       0.652 -11.015  -8.003  1.00  0.00           O  
ATOM   3712  CB  VAL A 972       3.281 -12.729  -6.521  1.00  0.00           C  
ATOM   3713  CG1 VAL A 972       3.071 -13.534  -7.756  1.00  0.00           C  
ATOM   3714  CG2 VAL A 972       4.764 -12.471  -6.275  1.00  0.00           C  
ATOM   3715  H   VAL A 972       3.022 -11.485  -4.302  1.00  0.00           H  
ATOM   3716  HA  VAL A 972       2.850 -10.705  -6.983  1.00  0.00           H  
ATOM   3717  HB  VAL A 972       2.952 -13.446  -5.768  1.00  0.00           H  
ATOM   3718 HG11 VAL A 972       3.219 -12.938  -8.656  1.00  0.00           H  
ATOM   3719 HG12 VAL A 972       3.640 -14.451  -7.605  1.00  0.00           H  
ATOM   3720 HG13 VAL A 972       2.019 -13.818  -7.708  1.00  0.00           H  
ATOM   3721 HG21 VAL A 972       5.345 -13.390  -6.350  1.00  0.00           H  
ATOM   3722 HG22 VAL A 972       5.104 -11.725  -6.994  1.00  0.00           H  
ATOM   3723 HG23 VAL A 972       4.905 -12.013  -5.296  1.00  0.00           H  
ATOM   3724  N   ASN A 973      -0.079 -12.067  -6.104  1.00  0.00           N  
ATOM   3725  CA  ASN A 973      -1.568 -12.197  -6.314  1.00  0.00           C  
ATOM   3726  C   ASN A 973      -2.258 -10.926  -6.140  1.00  0.00           C  
ATOM   3727  O   ASN A 973      -3.440 -10.742  -6.508  1.00  0.00           O  
ATOM   3728  CB  ASN A 973      -2.150 -13.309  -5.367  1.00  0.00           C  
ATOM   3729  CG  ASN A 973      -2.018 -14.677  -5.982  1.00  0.00           C  
ATOM   3730  OD1 ASN A 973      -2.696 -14.983  -6.936  1.00  0.00           O  
ATOM   3731  ND2 ASN A 973      -1.163 -15.570  -5.433  1.00  0.00           N  
ATOM   3732  H   ASN A 973       0.258 -12.431  -5.224  1.00  0.00           H  
ATOM   3733  HA  ASN A 973      -1.749 -12.324  -7.381  1.00  0.00           H  
ATOM   3734  HB3 ASN A 973      -3.218 -13.167  -5.207  1.00  0.00           H  
ATOM   3735  HB2 ASN A 973      -1.767 -13.306  -4.346  1.00  0.00           H  
ATOM   3736 HD22 ASN A 973      -1.209 -16.508  -5.804  1.00  0.00           H  
ATOM   3737 HD21 ASN A 973      -0.403 -15.254  -4.848  1.00  0.00           H  
ATOM   3738  N   LEU A 974      -1.658  -9.878  -5.530  1.00  0.00           N  
ATOM   3739  CA  LEU A 974      -2.183  -8.511  -5.400  1.00  0.00           C  
ATOM   3740  C   LEU A 974      -1.722  -7.743  -6.625  1.00  0.00           C  
ATOM   3741  O   LEU A 974      -2.569  -7.091  -7.210  1.00  0.00           O  
ATOM   3742  CB  LEU A 974      -1.763  -7.743  -4.098  1.00  0.00           C  
ATOM   3743  CG  LEU A 974      -2.468  -6.367  -4.015  1.00  0.00           C  
ATOM   3744  CD1 LEU A 974      -4.035  -6.296  -4.135  1.00  0.00           C  
ATOM   3745  CD2 LEU A 974      -1.999  -5.548  -2.761  1.00  0.00           C  
ATOM   3746  H   LEU A 974      -0.734 -10.101  -5.189  1.00  0.00           H  
ATOM   3747  HA  LEU A 974      -3.271  -8.471  -5.364  1.00  0.00           H  
ATOM   3748  HB3 LEU A 974      -0.692  -7.545  -4.086  1.00  0.00           H  
ATOM   3749  HB2 LEU A 974      -1.932  -8.459  -3.293  1.00  0.00           H  
ATOM   3750  HG  LEU A 974      -2.062  -5.737  -4.806  1.00  0.00           H  
ATOM   3751 HD11 LEU A 974      -4.389  -7.021  -3.401  1.00  0.00           H  
ATOM   3752 HD12 LEU A 974      -4.302  -5.281  -3.843  1.00  0.00           H  
ATOM   3753 HD13 LEU A 974      -4.516  -6.585  -5.069  1.00  0.00           H  
ATOM   3754 HD21 LEU A 974      -2.303  -6.080  -1.859  1.00  0.00           H  
ATOM   3755 HD22 LEU A 974      -0.909  -5.561  -2.743  1.00  0.00           H  
ATOM   3756 HD23 LEU A 974      -2.441  -4.559  -2.636  1.00  0.00           H  
ATOM   3757  N   LEU A 975      -0.427  -7.630  -6.987  1.00  0.00           N  
ATOM   3758  CA  LEU A 975       0.141  -7.174  -8.283  1.00  0.00           C  
ATOM   3759  C   LEU A 975      -0.544  -7.765  -9.507  1.00  0.00           C  
ATOM   3760  O   LEU A 975      -0.924  -7.119 -10.454  1.00  0.00           O  
ATOM   3761  CB  LEU A 975       1.718  -7.262  -8.404  1.00  0.00           C  
ATOM   3762  CG  LEU A 975       2.586  -6.966  -7.153  1.00  0.00           C  
ATOM   3763  CD1 LEU A 975       4.064  -6.779  -7.370  1.00  0.00           C  
ATOM   3764  CD2 LEU A 975       1.995  -5.944  -6.217  1.00  0.00           C  
ATOM   3765  H   LEU A 975       0.346  -7.953  -6.424  1.00  0.00           H  
ATOM   3766  HA  LEU A 975      -0.015  -6.096  -8.243  1.00  0.00           H  
ATOM   3767  HB3 LEU A 975       2.002  -6.622  -9.240  1.00  0.00           H  
ATOM   3768  HB2 LEU A 975       1.955  -8.251  -8.797  1.00  0.00           H  
ATOM   3769  HG  LEU A 975       2.476  -7.905  -6.611  1.00  0.00           H  
ATOM   3770 HD11 LEU A 975       4.366  -5.738  -7.489  1.00  0.00           H  
ATOM   3771 HD12 LEU A 975       4.592  -7.075  -6.464  1.00  0.00           H  
ATOM   3772 HD13 LEU A 975       4.539  -7.211  -8.251  1.00  0.00           H  
ATOM   3773 HD21 LEU A 975       2.800  -5.530  -5.610  1.00  0.00           H  
ATOM   3774 HD22 LEU A 975       1.516  -5.057  -6.633  1.00  0.00           H  
ATOM   3775 HD23 LEU A 975       1.287  -6.433  -5.548  1.00  0.00           H  
ATOM   3776  N   VAL A 976      -0.939  -9.081  -9.532  1.00  0.00           N  
ATOM   3777  CA  VAL A 976      -1.639  -9.676 -10.637  1.00  0.00           C  
ATOM   3778  C   VAL A 976      -3.106  -9.335 -10.464  1.00  0.00           C  
ATOM   3779  O   VAL A 976      -3.760  -9.236 -11.487  1.00  0.00           O  
ATOM   3780  CB  VAL A 976      -1.444 -11.252 -10.564  1.00  0.00           C  
ATOM   3781  CG1 VAL A 976      -2.416 -12.007 -11.534  1.00  0.00           C  
ATOM   3782  CG2 VAL A 976       0.015 -11.742 -10.820  1.00  0.00           C  
ATOM   3783  H   VAL A 976      -0.470  -9.606  -8.808  1.00  0.00           H  
ATOM   3784  HA  VAL A 976      -1.387  -9.350 -11.646  1.00  0.00           H  
ATOM   3785  HB  VAL A 976      -1.911 -11.662  -9.668  1.00  0.00           H  
ATOM   3786 HG11 VAL A 976      -2.025 -12.995 -11.776  1.00  0.00           H  
ATOM   3787 HG12 VAL A 976      -3.379 -12.142 -11.042  1.00  0.00           H  
ATOM   3788 HG13 VAL A 976      -2.606 -11.523 -12.492  1.00  0.00           H  
ATOM   3789 HG21 VAL A 976       0.328 -11.644 -11.859  1.00  0.00           H  
ATOM   3790 HG22 VAL A 976       0.807 -11.278 -10.232  1.00  0.00           H  
ATOM   3791 HG23 VAL A 976       0.150 -12.785 -10.532  1.00  0.00           H  
ATOM   3792  N   ALA A 977      -3.653  -8.942  -9.290  1.00  0.00           N  
ATOM   3793  CA  ALA A 977      -5.024  -8.468  -9.124  1.00  0.00           C  
ATOM   3794  C   ALA A 977      -5.062  -6.916  -9.505  1.00  0.00           C  
ATOM   3795  O   ALA A 977      -6.152  -6.488  -9.926  1.00  0.00           O  
ATOM   3796  CB  ALA A 977      -5.569  -8.747  -7.767  1.00  0.00           C  
ATOM   3797  H   ALA A 977      -3.054  -8.745  -8.501  1.00  0.00           H  
ATOM   3798  HA  ALA A 977      -5.648  -8.974  -9.861  1.00  0.00           H  
ATOM   3799  HB1 ALA A 977      -5.513  -9.782  -7.431  1.00  0.00           H  
ATOM   3800  HB2 ALA A 977      -5.251  -8.061  -6.982  1.00  0.00           H  
ATOM   3801  HB3 ALA A 977      -6.607  -8.453  -7.613  1.00  0.00           H  
ATOM   3802  N   MET A 978      -3.919  -6.186  -9.463  1.00  0.00           N  
ATOM   3803  CA  MET A 978      -3.861  -4.788  -9.946  1.00  0.00           C  
ATOM   3804  C   MET A 978      -3.815  -4.754 -11.470  1.00  0.00           C  
ATOM   3805  O   MET A 978      -4.620  -4.154 -12.217  1.00  0.00           O  
ATOM   3806  CB  MET A 978      -2.532  -4.274  -9.399  1.00  0.00           C  
ATOM   3807  CG  MET A 978      -2.662  -3.704  -7.995  1.00  0.00           C  
ATOM   3808  SD  MET A 978      -1.188  -3.014  -7.226  1.00  0.00           S  
ATOM   3809  CE  MET A 978      -2.018  -2.593  -5.663  1.00  0.00           C  
ATOM   3810  H   MET A 978      -3.214  -6.513  -8.818  1.00  0.00           H  
ATOM   3811  HA  MET A 978      -4.698  -4.126  -9.720  1.00  0.00           H  
ATOM   3812  HB3 MET A 978      -2.004  -3.593 -10.066  1.00  0.00           H  
ATOM   3813  HB2 MET A 978      -1.713  -4.991  -9.334  1.00  0.00           H  
ATOM   3814  HG3 MET A 978      -3.027  -4.526  -7.379  1.00  0.00           H  
ATOM   3815  HG2 MET A 978      -3.467  -2.974  -8.062  1.00  0.00           H  
ATOM   3816  HE1 MET A 978      -1.254  -2.135  -5.035  1.00  0.00           H  
ATOM   3817  HE2 MET A 978      -2.838  -1.875  -5.691  1.00  0.00           H  
ATOM   3818  HE3 MET A 978      -2.540  -3.431  -5.202  1.00  0.00           H  
ATOM   3819  N   PHE A 979      -2.770  -5.437 -12.021  1.00  0.00           N  
ATOM   3820  CA  PHE A 979      -2.321  -5.350 -13.391  1.00  0.00           C  
ATOM   3821  C   PHE A 979      -3.026  -6.309 -14.325  1.00  0.00           C  
ATOM   3822  O   PHE A 979      -3.271  -5.932 -15.483  1.00  0.00           O  
ATOM   3823  CB  PHE A 979      -0.844  -5.625 -13.468  1.00  0.00           C  
ATOM   3824  CG  PHE A 979       0.018  -4.411 -13.262  1.00  0.00           C  
ATOM   3825  CD1 PHE A 979       0.443  -4.229 -11.918  1.00  0.00           C  
ATOM   3826  CD2 PHE A 979       0.369  -3.514 -14.246  1.00  0.00           C  
ATOM   3827  CE1 PHE A 979       1.035  -2.981 -11.583  1.00  0.00           C  
ATOM   3828  CE2 PHE A 979       1.008  -2.325 -13.984  1.00  0.00           C  
ATOM   3829  CZ  PHE A 979       1.237  -2.039 -12.598  1.00  0.00           C  
ATOM   3830  H   PHE A 979      -2.168  -5.827 -11.311  1.00  0.00           H  
ATOM   3831  HA  PHE A 979      -2.596  -4.342 -13.703  1.00  0.00           H  
ATOM   3832  HB3 PHE A 979      -0.570  -5.992 -14.457  1.00  0.00           H  
ATOM   3833  HB2 PHE A 979      -0.601  -6.368 -12.708  1.00  0.00           H  
ATOM   3834  HD1 PHE A 979       0.212  -5.019 -11.218  1.00  0.00           H  
ATOM   3835  HD2 PHE A 979       0.019  -3.750 -15.241  1.00  0.00           H  
ATOM   3836  HE1 PHE A 979       1.335  -2.756 -10.570  1.00  0.00           H  
ATOM   3837  HE2 PHE A 979       1.156  -1.626 -14.794  1.00  0.00           H  
ATOM   3838  HZ  PHE A 979       1.586  -1.055 -12.321  1.00  0.00           H  
ATOM   3839  N   GLY A 980      -3.670  -7.380 -13.785  1.00  0.00           N  
ATOM   3840  CA  GLY A 980      -4.367  -8.452 -14.538  1.00  0.00           C  
ATOM   3841  C   GLY A 980      -5.497  -8.004 -15.543  1.00  0.00           C  
ATOM   3842  O   GLY A 980      -5.911  -8.910 -16.298  1.00  0.00           O  
ATOM   3843  H   GLY A 980      -3.734  -7.510 -12.786  1.00  0.00           H  
ATOM   3844  HA3 GLY A 980      -4.848  -9.187 -13.893  1.00  0.00           H  
ATOM   3845  HA2 GLY A 980      -3.628  -9.072 -15.046  1.00  0.00           H  
ATOM   3846  N   TYR A 981      -5.898  -6.752 -15.720  1.00  0.00           N  
ATOM   3847  CA  TYR A 981      -6.882  -6.347 -16.744  1.00  0.00           C  
ATOM   3848  C   TYR A 981      -6.233  -6.047 -18.158  1.00  0.00           C  
ATOM   3849  O   TYR A 981      -6.855  -6.071 -19.181  1.00  0.00           O  
ATOM   3850  CB  TYR A 981      -7.673  -5.146 -16.291  1.00  0.00           C  
ATOM   3851  CG  TYR A 981      -7.100  -3.761 -16.418  1.00  0.00           C  
ATOM   3852  CD1 TYR A 981      -6.124  -3.444 -15.538  1.00  0.00           C  
ATOM   3853  CD2 TYR A 981      -7.320  -2.986 -17.607  1.00  0.00           C  
ATOM   3854  CE1 TYR A 981      -5.315  -2.342 -15.733  1.00  0.00           C  
ATOM   3855  CE2 TYR A 981      -6.480  -1.940 -17.845  1.00  0.00           C  
ATOM   3856  CZ  TYR A 981      -5.508  -1.570 -16.897  1.00  0.00           C  
ATOM   3857  OH  TYR A 981      -4.784  -0.434 -17.131  1.00  0.00           O  
ATOM   3858  H   TYR A 981      -5.661  -6.116 -14.972  1.00  0.00           H  
ATOM   3859  HA  TYR A 981      -7.605  -7.163 -16.760  1.00  0.00           H  
ATOM   3860  HB3 TYR A 981      -7.859  -5.341 -15.235  1.00  0.00           H  
ATOM   3861  HB2 TYR A 981      -8.619  -5.125 -16.833  1.00  0.00           H  
ATOM   3862  HD1 TYR A 981      -6.093  -4.081 -14.667  1.00  0.00           H  
ATOM   3863  HD2 TYR A 981      -7.992  -3.377 -18.357  1.00  0.00           H  
ATOM   3864  HE1 TYR A 981      -4.582  -2.054 -14.994  1.00  0.00           H  
ATOM   3865  HE2 TYR A 981      -6.724  -1.344 -18.712  1.00  0.00           H  
ATOM   3866  HH  TYR A 981      -5.297   0.284 -17.471  1.00  0.00           H  
ATOM   3867  N   THR A 982      -4.930  -5.798 -18.170  1.00  0.00           N  
ATOM   3868  CA  THR A 982      -4.205  -5.319 -19.341  1.00  0.00           C  
ATOM   3869  C   THR A 982      -3.825  -6.419 -20.387  1.00  0.00           C  
ATOM   3870  O   THR A 982      -3.204  -6.049 -21.383  1.00  0.00           O  
ATOM   3871  CB  THR A 982      -2.921  -4.721 -18.823  1.00  0.00           C  
ATOM   3872  OG1 THR A 982      -2.067  -5.695 -18.202  1.00  0.00           O  
ATOM   3873  CG2 THR A 982      -2.949  -3.595 -17.860  1.00  0.00           C  
ATOM   3874  H   THR A 982      -4.450  -5.641 -17.296  1.00  0.00           H  
ATOM   3875  HA  THR A 982      -4.851  -4.625 -19.878  1.00  0.00           H  
ATOM   3876  HB  THR A 982      -2.365  -4.295 -19.658  1.00  0.00           H  
ATOM   3877  HG1 THR A 982      -2.513  -5.978 -17.418  1.00  0.00           H  
ATOM   3878 HG21 THR A 982      -1.976  -3.103 -17.852  1.00  0.00           H  
ATOM   3879 HG22 THR A 982      -3.628  -2.782 -18.116  1.00  0.00           H  
ATOM   3880 HG23 THR A 982      -3.208  -3.782 -16.818  1.00  0.00           H  
ATOM   3881  N   VAL A 983      -4.194  -7.635 -20.048  1.00  0.00           N  
ATOM   3882  CA  VAL A 983      -3.884  -8.848 -20.823  1.00  0.00           C  
ATOM   3883  C   VAL A 983      -5.183  -9.507 -21.116  1.00  0.00           C  
ATOM   3884  O   VAL A 983      -6.047  -9.494 -20.187  1.00  0.00           O  
ATOM   3885  CB  VAL A 983      -2.802  -9.679 -20.066  1.00  0.00           C  
ATOM   3886  CG1 VAL A 983      -1.408  -9.120 -20.111  1.00  0.00           C  
ATOM   3887  CG2 VAL A 983      -3.236 -10.073 -18.629  1.00  0.00           C  
ATOM   3888  H   VAL A 983      -4.786  -7.668 -19.231  1.00  0.00           H  
ATOM   3889  HA  VAL A 983      -3.495  -8.500 -21.779  1.00  0.00           H  
ATOM   3890  HB  VAL A 983      -2.744 -10.584 -20.671  1.00  0.00           H  
ATOM   3891 HG11 VAL A 983      -1.265  -8.316 -19.390  1.00  0.00           H  
ATOM   3892 HG12 VAL A 983      -0.860  -9.927 -19.624  1.00  0.00           H  
ATOM   3893 HG13 VAL A 983      -0.991  -8.820 -21.073  1.00  0.00           H  
ATOM   3894 HG21 VAL A 983      -2.507 -10.686 -18.100  1.00  0.00           H  
ATOM   3895 HG22 VAL A 983      -3.344  -9.180 -18.012  1.00  0.00           H  
ATOM   3896 HG23 VAL A 983      -4.158 -10.653 -18.597  1.00  0.00           H  
ATOM   3897  N   GLY A 984      -5.375 -10.142 -22.278  1.00  0.00           N  
ATOM   3898  CA  GLY A 984      -6.676 -10.545 -22.638  1.00  0.00           C  
ATOM   3899  C   GLY A 984      -7.443  -9.612 -23.553  1.00  0.00           C  
ATOM   3900  O   GLY A 984      -8.593  -9.814 -23.897  1.00  0.00           O  
ATOM   3901  H   GLY A 984      -4.612 -10.080 -22.937  1.00  0.00           H  
ATOM   3902  HA3 GLY A 984      -7.350 -10.813 -21.825  1.00  0.00           H  
ATOM   3903  HA2 GLY A 984      -6.541 -11.424 -23.268  1.00  0.00           H  
ATOM   3904  N   THR A 985      -6.786  -8.521 -23.956  1.00  0.00           N  
ATOM   3905  CA  THR A 985      -7.362  -7.409 -24.723  1.00  0.00           C  
ATOM   3906  C   THR A 985      -6.257  -6.846 -25.707  1.00  0.00           C  
ATOM   3907  O   THR A 985      -5.057  -7.289 -25.656  1.00  0.00           O  
ATOM   3908  CB  THR A 985      -8.157  -6.395 -23.851  1.00  0.00           C  
ATOM   3909  OG1 THR A 985      -8.527  -5.293 -24.659  1.00  0.00           O  
ATOM   3910  CG2 THR A 985      -7.204  -5.734 -22.785  1.00  0.00           C  
ATOM   3911  HB  THR A 985      -8.919  -6.930 -23.284  1.00  0.00           H  
ATOM   3912  HG1 THR A 985      -9.040  -5.556 -25.407  1.00  0.00           H  
ATOM   3913 HG21 THR A 985      -7.774  -4.883 -22.413  1.00  0.00           H  
ATOM   3914 HG22 THR A 985      -7.027  -6.377 -21.923  1.00  0.00           H  
ATOM   3915 HG23 THR A 985      -6.264  -5.385 -23.212  1.00  0.00           H  
ATOM   3916  H   THR A 985      -5.907  -8.300 -23.512  1.00  0.00           H  
ATOM   3917  HA  THR A 985      -8.053  -7.875 -25.426  1.00  0.00           H  
ATOM   3918  N   VAL A 986      -6.667  -5.892 -26.589  1.00  0.00           N  
ATOM   3919  CA  VAL A 986      -5.861  -5.241 -27.600  1.00  0.00           C  
ATOM   3920  C   VAL A 986      -6.516  -3.884 -27.739  1.00  0.00           C  
ATOM   3921  O   VAL A 986      -7.741  -3.627 -27.775  1.00  0.00           O  
ATOM   3922  CB  VAL A 986      -5.665  -6.013 -28.945  1.00  0.00           C  
ATOM   3923  CG1 VAL A 986      -4.636  -7.216 -28.717  1.00  0.00           C  
ATOM   3924  CG2 VAL A 986      -7.047  -6.539 -29.529  1.00  0.00           C  
ATOM   3925  HB  VAL A 986      -5.128  -5.433 -29.695  1.00  0.00           H  
ATOM   3926 HG11 VAL A 986      -3.713  -6.825 -28.291  1.00  0.00           H  
ATOM   3927 HG12 VAL A 986      -5.188  -7.992 -28.186  1.00  0.00           H  
ATOM   3928 HG13 VAL A 986      -4.452  -7.552 -29.737  1.00  0.00           H  
ATOM   3929 HG21 VAL A 986      -7.763  -5.776 -29.836  1.00  0.00           H  
ATOM   3930 HG22 VAL A 986      -6.882  -7.309 -30.282  1.00  0.00           H  
ATOM   3931 HG23 VAL A 986      -7.586  -7.174 -28.827  1.00  0.00           H  
ATOM   3932  H   VAL A 986      -7.610  -5.537 -26.521  1.00  0.00           H  
ATOM   3933  HA  VAL A 986      -4.882  -5.114 -27.136  1.00  0.00           H  
ATOM   3934  N   GLN A 987      -5.572  -2.947 -27.950  1.00  0.00           N  
ATOM   3935  CA  GLN A 987      -5.728  -1.580 -28.288  1.00  0.00           C  
ATOM   3936  C   GLN A 987      -6.554  -1.221 -29.562  1.00  0.00           C  
ATOM   3937  O   GLN A 987      -6.615  -0.054 -30.026  1.00  0.00           O  
ATOM   3938  CB  GLN A 987      -4.330  -0.931 -28.346  1.00  0.00           C  
ATOM   3939  CG  GLN A 987      -3.621  -0.804 -26.978  1.00  0.00           C  
ATOM   3940  CD  GLN A 987      -3.979   0.352 -26.034  1.00  0.00           C  
ATOM   3941  OE1 GLN A 987      -3.792   0.136 -24.853  1.00  0.00           O  
ATOM   3942  NE2 GLN A 987      -4.626   1.419 -26.450  1.00  0.00           N  
ATOM   3943  HB2 GLN A 987      -3.695  -1.528 -29.001  1.00  0.00           H  
ATOM   3944  HB3 GLN A 987      -4.431   0.024 -28.862  1.00  0.00           H  
ATOM   3945  HG2 GLN A 987      -3.809  -1.710 -26.402  1.00  0.00           H  
ATOM   3946  HG3 GLN A 987      -2.545  -0.818 -27.153  1.00  0.00           H  
ATOM   3947 HE22 GLN A 987      -4.920   2.027 -25.699  1.00  0.00           H  
ATOM   3948 HE21 GLN A 987      -4.979   1.665 -27.364  1.00  0.00           H  
ATOM   3949  H   GLN A 987      -4.603  -3.223 -28.026  1.00  0.00           H  
ATOM   3950  HA  GLN A 987      -6.271  -1.118 -27.464  1.00  0.00           H  
ATOM   3951  N   GLU A 988      -7.054  -2.203 -30.270  1.00  0.00           N  
ATOM   3952  CA  GLU A 988      -7.776  -2.203 -31.574  1.00  0.00           C  
ATOM   3953  C   GLU A 988      -9.321  -2.271 -31.375  1.00  0.00           C  
ATOM   3954  O   GLU A 988     -10.016  -1.728 -32.224  1.00  0.00           O  
ATOM   3955  CB  GLU A 988      -7.261  -3.331 -32.497  1.00  0.00           C  
ATOM   3956  CG  GLU A 988      -5.757  -3.651 -32.496  1.00  0.00           C  
ATOM   3957  CD  GLU A 988      -4.945  -2.550 -33.143  1.00  0.00           C  
ATOM   3958  OE1 GLU A 988      -3.776  -2.361 -32.794  1.00  0.00           O  
ATOM   3959  OE2 GLU A 988      -5.484  -1.746 -33.874  1.00  0.00           O1-
ATOM   3960  HB2 GLU A 988      -7.875  -4.184 -32.210  1.00  0.00           H  
ATOM   3961  HB3 GLU A 988      -7.561  -3.158 -33.531  1.00  0.00           H  
ATOM   3962  HG2 GLU A 988      -5.359  -3.957 -31.529  1.00  0.00           H  
ATOM   3963  HG3 GLU A 988      -5.540  -4.561 -33.055  1.00  0.00           H  
ATOM   3964  H   GLU A 988      -6.865  -3.140 -29.942  1.00  0.00           H  
ATOM   3965  HA  GLU A 988      -7.647  -1.208 -32.000  1.00  0.00           H  
ATOM   3966  N   ASN A 989      -9.796  -2.939 -30.358  1.00  0.00           N  
ATOM   3967  CA  ASN A 989     -11.171  -3.402 -30.284  1.00  0.00           C  
ATOM   3968  C   ASN A 989     -11.676  -3.528 -28.821  1.00  0.00           C  
ATOM   3969  O   ASN A 989     -12.559  -4.379 -28.574  1.00  0.00           O  
ATOM   3970  CB  ASN A 989     -11.617  -4.546 -31.270  1.00  0.00           C  
ATOM   3971  CG  ASN A 989     -10.667  -5.787 -31.141  1.00  0.00           C  
ATOM   3972  OD1 ASN A 989     -10.321  -6.261 -30.054  1.00  0.00           O  
ATOM   3973  ND2 ASN A 989     -10.256  -6.441 -32.250  1.00  0.00           N  
ATOM   3974  HA  ASN A 989     -11.865  -2.605 -30.548  1.00  0.00           H  
ATOM   3975  HB3 ASN A 989     -11.643  -4.294 -32.330  1.00  0.00           H  
ATOM   3976  HB2 ASN A 989     -12.584  -5.015 -31.090  1.00  0.00           H  
ATOM   3977 HD22 ASN A 989      -9.567  -7.175 -32.169  1.00  0.00           H  
ATOM   3978 HD21 ASN A 989     -10.678  -6.249 -33.147  1.00  0.00           H  
ATOM   3979  H   ASN A 989      -9.140  -3.329 -29.696  1.00  0.00           H  
ATOM   3980  N   ASN A 990     -11.099  -2.740 -27.926  1.00  0.00           N  
ATOM   3981  CA  ASN A 990     -11.520  -2.757 -26.500  1.00  0.00           C  
ATOM   3982  C   ASN A 990     -12.862  -2.007 -26.365  1.00  0.00           C  
ATOM   3983  O   ASN A 990     -13.716  -2.449 -25.563  1.00  0.00           O  
ATOM   3984  CB  ASN A 990     -10.360  -2.155 -25.587  1.00  0.00           C  
ATOM   3985  CG  ASN A 990     -10.521  -2.214 -24.063  1.00  0.00           C  
ATOM   3986  OD1 ASN A 990     -10.795  -1.249 -23.400  1.00  0.00           O  
ATOM   3987  ND2 ASN A 990     -10.196  -3.323 -23.488  1.00  0.00           N  
ATOM   3988  H   ASN A 990     -10.428  -2.036 -28.200  1.00  0.00           H  
ATOM   3989  HA  ASN A 990     -11.678  -3.792 -26.197  1.00  0.00           H  
ATOM   3990  HB3 ASN A 990     -10.113  -1.135 -25.880  1.00  0.00           H  
ATOM   3991  HB2 ASN A 990      -9.492  -2.777 -25.805  1.00  0.00           H  
ATOM   3992 HD22 ASN A 990     -10.610  -3.498 -22.583  1.00  0.00           H  
ATOM   3993 HD21 ASN A 990      -9.945  -4.107 -24.072  1.00  0.00           H  
ATOM   3994  N   ASP A 991     -13.054  -0.991 -27.227  1.00  0.00           N  
ATOM   3995  CA  ASP A 991     -14.317  -0.285 -27.432  1.00  0.00           C  
ATOM   3996  C   ASP A 991     -15.497  -1.334 -27.581  1.00  0.00           C  
ATOM   3997  O   ASP A 991     -16.523  -1.092 -26.949  1.00  0.00           O  
ATOM   3998  CB  ASP A 991     -14.234   0.772 -28.521  1.00  0.00           C  
ATOM   3999  CG  ASP A 991     -14.594   0.345 -29.898  1.00  0.00           C  
ATOM   4000  OD1 ASP A 991     -15.162   1.093 -30.716  1.00  0.00           O  
ATOM   4001  OD2 ASP A 991     -14.069  -0.688 -30.341  1.00  0.00           O1-
ATOM   4002  H   ASP A 991     -12.363  -0.877 -27.955  1.00  0.00           H  
ATOM   4003  HA  ASP A 991     -14.551   0.348 -26.575  1.00  0.00           H  
ATOM   4004  HB3 ASP A 991     -13.191   1.070 -28.415  1.00  0.00           H  
ATOM   4005  HB2 ASP A 991     -14.847   1.591 -28.144  1.00  0.00           H  
ATOM   4006  N   GLN A 992     -15.381  -2.370 -28.420  1.00  0.00           N  
ATOM   4007  CA  GLN A 992     -16.366  -3.355 -28.715  1.00  0.00           C  
ATOM   4008  C   GLN A 992     -16.856  -4.162 -27.558  1.00  0.00           C  
ATOM   4009  O   GLN A 992     -18.088  -4.412 -27.365  1.00  0.00           O  
ATOM   4010  CB  GLN A 992     -15.816  -4.349 -29.814  1.00  0.00           C  
ATOM   4011  CG  GLN A 992     -15.164  -3.691 -31.019  1.00  0.00           C  
ATOM   4012  CD  GLN A 992     -16.330  -2.964 -31.826  1.00  0.00           C  
ATOM   4013  OE1 GLN A 992     -17.299  -3.622 -32.392  1.00  0.00           O  
ATOM   4014  NE2 GLN A 992     -16.341  -1.616 -31.846  1.00  0.00           N  
ATOM   4015  H   GLN A 992     -14.590  -2.308 -29.045  1.00  0.00           H  
ATOM   4016  HA  GLN A 992     -17.267  -2.864 -29.083  1.00  0.00           H  
ATOM   4017  HB3 GLN A 992     -16.640  -5.016 -30.066  1.00  0.00           H  
ATOM   4018  HB2 GLN A 992     -15.052  -4.966 -29.342  1.00  0.00           H  
ATOM   4019  HG3 GLN A 992     -14.724  -4.470 -31.641  1.00  0.00           H  
ATOM   4020  HG2 GLN A 992     -14.382  -3.000 -30.707  1.00  0.00           H  
ATOM   4021 HE22 GLN A 992     -17.040  -1.087 -32.349  1.00  0.00           H  
ATOM   4022 HE21 GLN A 992     -15.523  -1.139 -31.493  1.00  0.00           H  
ATOM   4023  N   VAL A 993     -15.887  -4.655 -26.767  1.00  0.00           N  
ATOM   4024  CA  VAL A 993     -16.003  -5.338 -25.441  1.00  0.00           C  
ATOM   4025  C   VAL A 993     -16.825  -4.593 -24.383  1.00  0.00           C  
ATOM   4026  O   VAL A 993     -17.839  -5.022 -23.847  1.00  0.00           O  
ATOM   4027  CB  VAL A 993     -14.635  -5.863 -24.891  1.00  0.00           C  
ATOM   4028  CG1 VAL A 993     -14.737  -6.701 -23.564  1.00  0.00           C  
ATOM   4029  CG2 VAL A 993     -13.845  -6.531 -25.959  1.00  0.00           C  
ATOM   4030  H   VAL A 993     -15.014  -4.234 -27.050  1.00  0.00           H  
ATOM   4031  HA  VAL A 993     -16.676  -6.131 -25.765  1.00  0.00           H  
ATOM   4032  HB  VAL A 993     -14.024  -4.985 -24.684  1.00  0.00           H  
ATOM   4033 HG11 VAL A 993     -13.710  -6.999 -23.350  1.00  0.00           H  
ATOM   4034 HG12 VAL A 993     -14.986  -6.246 -22.605  1.00  0.00           H  
ATOM   4035 HG13 VAL A 993     -15.329  -7.612 -23.649  1.00  0.00           H  
ATOM   4036 HG21 VAL A 993     -14.485  -7.310 -26.373  1.00  0.00           H  
ATOM   4037 HG22 VAL A 993     -13.674  -5.838 -26.783  1.00  0.00           H  
ATOM   4038 HG23 VAL A 993     -12.851  -6.852 -25.648  1.00  0.00           H  
ATOM   4039  N   TRP A 994     -16.391  -3.335 -24.164  1.00  0.00           N  
ATOM   4040  CA  TRP A 994     -16.993  -2.459 -23.225  1.00  0.00           C  
ATOM   4041  C   TRP A 994     -18.400  -2.007 -23.689  1.00  0.00           C  
ATOM   4042  O   TRP A 994     -19.308  -1.974 -22.905  1.00  0.00           O  
ATOM   4043  CB  TRP A 994     -16.026  -1.300 -22.864  1.00  0.00           C  
ATOM   4044  CG  TRP A 994     -16.038   0.080 -23.440  1.00  0.00           C  
ATOM   4045  CD1 TRP A 994     -17.122   0.875 -23.534  1.00  0.00           C  
ATOM   4046  CD2 TRP A 994     -14.900   0.867 -23.949  1.00  0.00           C  
ATOM   4047  NE1 TRP A 994     -16.792   2.083 -23.972  1.00  0.00           N  
ATOM   4048  CE2 TRP A 994     -15.442   2.137 -24.249  1.00  0.00           C  
ATOM   4049  CE3 TRP A 994     -13.504   0.651 -24.125  1.00  0.00           C  
ATOM   4050  CZ2 TRP A 994     -14.603   3.218 -24.576  1.00  0.00           C  
ATOM   4051  CZ3 TRP A 994     -12.648   1.719 -24.484  1.00  0.00           C  
ATOM   4052  CH2 TRP A 994     -13.210   2.956 -24.671  1.00  0.00           C  
ATOM   4053  H   TRP A 994     -15.580  -2.967 -24.641  1.00  0.00           H  
ATOM   4054  HA  TRP A 994     -17.072  -3.136 -22.374  1.00  0.00           H  
ATOM   4055  HB3 TRP A 994     -15.006  -1.671 -22.961  1.00  0.00           H  
ATOM   4056  HB2 TRP A 994     -16.183  -0.992 -21.830  1.00  0.00           H  
ATOM   4057  HD1 TRP A 994     -18.166   0.663 -23.355  1.00  0.00           H  
ATOM   4058  HE1 TRP A 994     -17.409   2.881 -24.007  1.00  0.00           H  
ATOM   4059  HE3 TRP A 994     -13.067  -0.301 -23.865  1.00  0.00           H  
ATOM   4060  HZ2 TRP A 994     -15.030   4.205 -24.671  1.00  0.00           H  
ATOM   4061  HZ3 TRP A 994     -11.593   1.498 -24.553  1.00  0.00           H  
ATOM   4062  HH2 TRP A 994     -12.435   3.694 -24.818  1.00  0.00           H  
ATOM   4063  N   LYS A 995     -18.569  -1.582 -24.935  1.00  0.00           N  
ATOM   4064  CA  LYS A 995     -19.867  -1.187 -25.549  1.00  0.00           C  
ATOM   4065  C   LYS A 995     -20.967  -2.310 -25.426  1.00  0.00           C  
ATOM   4066  O   LYS A 995     -22.004  -1.987 -24.854  1.00  0.00           O  
ATOM   4067  CB  LYS A 995     -19.674  -0.777 -27.089  1.00  0.00           C  
ATOM   4068  CG  LYS A 995     -19.085   0.623 -27.275  1.00  0.00           C  
ATOM   4069  CD  LYS A 995     -18.503   0.788 -28.748  1.00  0.00           C  
ATOM   4070  CE  LYS A 995     -17.906   2.151 -29.227  1.00  0.00           C  
ATOM   4071  NZ  LYS A 995     -17.553   2.036 -30.699  1.00  0.00           N1+
ATOM   4072  H   LYS A 995     -17.726  -1.551 -25.490  1.00  0.00           H  
ATOM   4073  HA  LYS A 995     -20.160  -0.316 -24.961  1.00  0.00           H  
ATOM   4074  HB3 LYS A 995     -20.531  -0.839 -27.760  1.00  0.00           H  
ATOM   4075  HB2 LYS A 995     -19.054  -1.537 -27.565  1.00  0.00           H  
ATOM   4076  HG3 LYS A 995     -18.297   0.783 -26.538  1.00  0.00           H  
ATOM   4077  HG2 LYS A 995     -19.930   1.288 -27.102  1.00  0.00           H  
ATOM   4078  HD3 LYS A 995     -19.347   0.493 -29.371  1.00  0.00           H  
ATOM   4079  HD2 LYS A 995     -17.848  -0.053 -28.975  1.00  0.00           H  
ATOM   4080  HE3 LYS A 995     -17.058   2.433 -28.603  1.00  0.00           H  
ATOM   4081  HE2 LYS A 995     -18.632   2.955 -29.109  1.00  0.00           H  
ATOM   4082  HZ1 LYS A 995     -16.698   1.512 -30.822  1.00  0.00           H  
ATOM   4083  HZ2 LYS A 995     -18.291   1.577 -31.214  1.00  0.00           H  
ATOM   4084  HZ3 LYS A 995     -17.423   2.937 -31.136  1.00  0.00           H  
ATOM   4085  N   PHE A 996     -20.712  -3.569 -25.903  1.00  0.00           N  
ATOM   4086  CA  PHE A 996     -21.508  -4.816 -25.725  1.00  0.00           C  
ATOM   4087  C   PHE A 996     -21.875  -5.070 -24.231  1.00  0.00           C  
ATOM   4088  O   PHE A 996     -23.021  -5.401 -23.946  1.00  0.00           O  
ATOM   4089  CB  PHE A 996     -20.909  -5.925 -26.600  1.00  0.00           C  
ATOM   4090  CG  PHE A 996     -21.367  -5.856 -28.033  1.00  0.00           C  
ATOM   4091  CD1 PHE A 996     -22.756  -5.881 -28.288  1.00  0.00           C  
ATOM   4092  CD2 PHE A 996     -20.474  -5.766 -29.122  1.00  0.00           C  
ATOM   4093  CE1 PHE A 996     -23.196  -5.898 -29.610  1.00  0.00           C  
ATOM   4094  CE2 PHE A 996     -20.903  -5.753 -30.475  1.00  0.00           C  
ATOM   4095  CZ  PHE A 996     -22.340  -5.845 -30.698  1.00  0.00           C  
ATOM   4096  H   PHE A 996     -19.789  -3.697 -26.294  1.00  0.00           H  
ATOM   4097  HA  PHE A 996     -22.450  -4.505 -26.178  1.00  0.00           H  
ATOM   4098  HB3 PHE A 996     -21.253  -6.843 -26.123  1.00  0.00           H  
ATOM   4099  HB2 PHE A 996     -19.823  -5.850 -26.547  1.00  0.00           H  
ATOM   4100  HD1 PHE A 996     -23.378  -5.922 -27.406  1.00  0.00           H  
ATOM   4101  HD2 PHE A 996     -19.397  -5.711 -29.056  1.00  0.00           H  
ATOM   4102  HE1 PHE A 996     -24.268  -5.858 -29.730  1.00  0.00           H  
ATOM   4103  HE2 PHE A 996     -20.215  -5.786 -31.307  1.00  0.00           H  
ATOM   4104  HZ  PHE A 996     -22.539  -5.955 -31.754  1.00  0.00           H  
ATOM   4105  N   GLN A 997     -20.911  -4.922 -23.283  1.00  0.00           N  
ATOM   4106  CA  GLN A 997     -21.138  -5.058 -21.840  1.00  0.00           C  
ATOM   4107  C   GLN A 997     -22.083  -3.870 -21.349  1.00  0.00           C  
ATOM   4108  O   GLN A 997     -23.084  -4.116 -20.710  1.00  0.00           O  
ATOM   4109  CB  GLN A 997     -19.745  -5.073 -21.104  1.00  0.00           C  
ATOM   4110  CG  GLN A 997     -19.854  -5.169 -19.565  1.00  0.00           C  
ATOM   4111  CD  GLN A 997     -20.598  -6.367 -18.926  1.00  0.00           C  
ATOM   4112  OE1 GLN A 997     -21.385  -7.038 -19.596  1.00  0.00           O  
ATOM   4113  NE2 GLN A 997     -20.374  -6.611 -17.654  1.00  0.00           N  
ATOM   4114  H   GLN A 997     -20.121  -4.419 -23.662  1.00  0.00           H  
ATOM   4115  HA  GLN A 997     -21.536  -6.068 -21.742  1.00  0.00           H  
ATOM   4116  HB3 GLN A 997     -19.106  -4.207 -21.277  1.00  0.00           H  
ATOM   4117  HB2 GLN A 997     -19.219  -5.957 -21.465  1.00  0.00           H  
ATOM   4118  HG3 GLN A 997     -20.366  -4.289 -19.177  1.00  0.00           H  
ATOM   4119  HG2 GLN A 997     -18.877  -5.205 -19.082  1.00  0.00           H  
ATOM   4120 HE22 GLN A 997     -20.936  -7.279 -17.146  1.00  0.00           H  
ATOM   4121 HE21 GLN A 997     -19.756  -5.973 -17.172  1.00  0.00           H  
ATOM   4122  N   ARG A 998     -21.814  -2.644 -21.808  1.00  0.00           N  
ATOM   4123  CA  ARG A 998     -22.636  -1.431 -21.592  1.00  0.00           C  
ATOM   4124  C   ARG A 998     -24.118  -1.693 -21.916  1.00  0.00           C  
ATOM   4125  O   ARG A 998     -24.975  -1.542 -21.031  1.00  0.00           O  
ATOM   4126  CB  ARG A 998     -22.040  -0.243 -22.264  1.00  0.00           C  
ATOM   4127  CG  ARG A 998     -22.469   1.069 -21.602  1.00  0.00           C  
ATOM   4128  CD  ARG A 998     -22.055   2.348 -22.284  1.00  0.00           C  
ATOM   4129  NE  ARG A 998     -22.446   3.542 -21.521  1.00  0.00           N  
ATOM   4130  CZ  ARG A 998     -21.767   4.655 -21.383  1.00  0.00           C  
ATOM   4131  NH1 ARG A 998     -20.651   4.930 -22.098  1.00  0.00           N1+
ATOM   4132  NH2 ARG A 998     -22.175   5.650 -20.592  1.00  0.00           N  
ATOM   4133  H   ARG A 998     -20.975  -2.596 -22.368  1.00  0.00           H  
ATOM   4134  HA  ARG A 998     -22.519  -1.378 -20.510  1.00  0.00           H  
ATOM   4135  HB3 ARG A 998     -22.275  -0.265 -23.328  1.00  0.00           H  
ATOM   4136  HB2 ARG A 998     -20.982  -0.219 -22.004  1.00  0.00           H  
ATOM   4137  HG3 ARG A 998     -22.013   1.144 -20.615  1.00  0.00           H  
ATOM   4138  HG2 ARG A 998     -23.558   1.125 -21.585  1.00  0.00           H  
ATOM   4139  HD3 ARG A 998     -22.507   2.496 -23.265  1.00  0.00           H  
ATOM   4140  HD2 ARG A 998     -20.978   2.510 -22.265  1.00  0.00           H  
ATOM   4141  HE  ARG A 998     -23.359   3.501 -21.090  1.00  0.00           H  
ATOM   4142 HH12 ARG A 998     -20.355   5.892 -22.188  1.00  0.00           H  
ATOM   4143 HH11 ARG A 998     -20.104   4.287 -22.652  1.00  0.00           H  
ATOM   4144 HH22 ARG A 998     -21.651   6.514 -20.581  1.00  0.00           H  
ATOM   4145 HH21 ARG A 998     -22.906   5.504 -19.911  1.00  0.00           H  
ATOM   4146  N   TYR A 999     -24.386  -2.160 -23.147  1.00  0.00           N  
ATOM   4147  CA  TYR A 999     -25.732  -2.483 -23.615  1.00  0.00           C  
ATOM   4148  C   TYR A 999     -26.435  -3.567 -22.832  1.00  0.00           C  
ATOM   4149  O   TYR A 999     -27.656  -3.367 -22.607  1.00  0.00           O  
ATOM   4150  CB  TYR A 999     -25.579  -2.878 -25.117  1.00  0.00           C  
ATOM   4151  CG  TYR A 999     -24.987  -1.862 -26.073  1.00  0.00           C  
ATOM   4152  CD1 TYR A 999     -25.019  -0.476 -25.797  1.00  0.00           C  
ATOM   4153  CD2 TYR A 999     -24.406  -2.385 -27.275  1.00  0.00           C  
ATOM   4154  CE1 TYR A 999     -24.544   0.391 -26.787  1.00  0.00           C  
ATOM   4155  CE2 TYR A 999     -23.915  -1.525 -28.249  1.00  0.00           C  
ATOM   4156  CZ  TYR A 999     -23.964  -0.099 -27.949  1.00  0.00           C  
ATOM   4157  OH  TYR A 999     -23.516   0.843 -28.848  1.00  0.00           O  
ATOM   4158  HB2 TYR A 999     -24.849  -3.685 -25.182  1.00  0.00           H  
ATOM   4159  HB3 TYR A 999     -26.527  -3.337 -25.400  1.00  0.00           H  
ATOM   4160  HD1 TYR A 999     -25.540  -0.028 -24.964  1.00  0.00           H  
ATOM   4161  HD2 TYR A 999     -24.373  -3.458 -27.389  1.00  0.00           H  
ATOM   4162  HE1 TYR A 999     -24.656   1.458 -26.660  1.00  0.00           H  
ATOM   4163  HE2 TYR A 999     -23.672  -1.803 -29.263  1.00  0.00           H  
ATOM   4164  HH  TYR A 999     -23.651   1.747 -28.608  1.00  0.00           H  
ATOM   4165  H   TYR A 999     -23.636  -2.290 -23.811  1.00  0.00           H  
ATOM   4166  HA  TYR A 999     -26.364  -1.620 -23.406  1.00  0.00           H  
ATOM   4167  N   PHE A1000     -25.772  -4.601 -22.397  1.00  0.00           N  
ATOM   4168  CA  PHE A1000     -26.441  -5.598 -21.585  1.00  0.00           C  
ATOM   4169  C   PHE A1000     -26.784  -5.106 -20.118  1.00  0.00           C  
ATOM   4170  O   PHE A1000     -27.886  -5.287 -19.657  1.00  0.00           O  
ATOM   4171  CB  PHE A1000     -25.435  -6.816 -21.482  1.00  0.00           C  
ATOM   4172  CG  PHE A1000     -25.833  -7.970 -20.533  1.00  0.00           C  
ATOM   4173  CD1 PHE A1000     -27.093  -8.645 -20.712  1.00  0.00           C  
ATOM   4174  CD2 PHE A1000     -24.983  -8.321 -19.458  1.00  0.00           C  
ATOM   4175  CE1 PHE A1000     -27.507  -9.596 -19.769  1.00  0.00           C  
ATOM   4176  CE2 PHE A1000     -25.442  -9.186 -18.460  1.00  0.00           C  
ATOM   4177  CZ  PHE A1000     -26.682  -9.870 -18.696  1.00  0.00           C  
ATOM   4178  H   PHE A1000     -24.784  -4.628 -22.608  1.00  0.00           H  
ATOM   4179  HA  PHE A1000     -27.396  -5.866 -22.038  1.00  0.00           H  
ATOM   4180  HB3 PHE A1000     -24.418  -6.538 -21.203  1.00  0.00           H  
ATOM   4181  HB2 PHE A1000     -25.287  -7.333 -22.430  1.00  0.00           H  
ATOM   4182  HD1 PHE A1000     -27.666  -8.423 -21.600  1.00  0.00           H  
ATOM   4183  HD2 PHE A1000     -23.986  -7.931 -19.312  1.00  0.00           H  
ATOM   4184  HE1 PHE A1000     -28.407 -10.183 -19.879  1.00  0.00           H  
ATOM   4185  HE2 PHE A1000     -24.737  -9.679 -17.807  1.00  0.00           H  
ATOM   4186  HZ  PHE A1000     -26.935 -10.623 -17.965  1.00  0.00           H  
ATOM   4187  N   LEU A1001     -25.840  -4.401 -19.420  1.00  0.00           N  
ATOM   4188  CA  LEU A1001     -26.010  -3.837 -18.069  1.00  0.00           C  
ATOM   4189  C   LEU A1001     -27.175  -2.865 -18.035  1.00  0.00           C  
ATOM   4190  O   LEU A1001     -27.962  -2.742 -17.113  1.00  0.00           O  
ATOM   4191  CB  LEU A1001     -24.745  -3.144 -17.402  1.00  0.00           C  
ATOM   4192  CG  LEU A1001     -23.601  -4.082 -17.126  1.00  0.00           C  
ATOM   4193  CD1 LEU A1001     -22.376  -3.232 -16.798  1.00  0.00           C  
ATOM   4194  CD2 LEU A1001     -23.845  -5.175 -16.051  1.00  0.00           C  
ATOM   4195  H   LEU A1001     -24.909  -4.310 -19.799  1.00  0.00           H  
ATOM   4196  HA  LEU A1001     -26.237  -4.696 -17.438  1.00  0.00           H  
ATOM   4197  HB3 LEU A1001     -25.029  -2.605 -16.499  1.00  0.00           H  
ATOM   4198  HB2 LEU A1001     -24.362  -2.333 -18.023  1.00  0.00           H  
ATOM   4199  HG  LEU A1001     -23.371  -4.641 -18.034  1.00  0.00           H  
ATOM   4200 HD11 LEU A1001     -21.497  -3.873 -16.729  1.00  0.00           H  
ATOM   4201 HD12 LEU A1001     -22.162  -2.369 -17.429  1.00  0.00           H  
ATOM   4202 HD13 LEU A1001     -22.544  -2.825 -15.801  1.00  0.00           H  
ATOM   4203 HD21 LEU A1001     -23.981  -4.790 -15.040  1.00  0.00           H  
ATOM   4204 HD22 LEU A1001     -24.720  -5.791 -16.257  1.00  0.00           H  
ATOM   4205 HD23 LEU A1001     -23.024  -5.886 -16.143  1.00  0.00           H  
ATOM   4206  N   VAL A1002     -27.357  -2.115 -19.139  1.00  0.00           N  
ATOM   4207  CA  VAL A1002     -28.575  -1.293 -19.414  1.00  0.00           C  
ATOM   4208  C   VAL A1002     -29.731  -2.275 -19.653  1.00  0.00           C  
ATOM   4209  O   VAL A1002     -30.715  -2.253 -18.885  1.00  0.00           O  
ATOM   4210  CB  VAL A1002     -28.293  -0.480 -20.755  1.00  0.00           C  
ATOM   4211  CG1 VAL A1002     -29.679   0.072 -21.352  1.00  0.00           C  
ATOM   4212  CG2 VAL A1002     -27.460   0.757 -20.418  1.00  0.00           C  
ATOM   4213  H   VAL A1002     -26.638  -2.130 -19.848  1.00  0.00           H  
ATOM   4214  HA  VAL A1002     -28.819  -0.540 -18.665  1.00  0.00           H  
ATOM   4215  HB  VAL A1002     -27.667  -1.032 -21.456  1.00  0.00           H  
ATOM   4216 HG11 VAL A1002     -29.549   0.870 -22.083  1.00  0.00           H  
ATOM   4217 HG12 VAL A1002     -30.289  -0.663 -21.877  1.00  0.00           H  
ATOM   4218 HG13 VAL A1002     -30.241   0.468 -20.506  1.00  0.00           H  
ATOM   4219 HG21 VAL A1002     -26.940   1.105 -21.310  1.00  0.00           H  
ATOM   4220 HG22 VAL A1002     -28.054   1.522 -19.918  1.00  0.00           H  
ATOM   4221 HG23 VAL A1002     -26.644   0.399 -19.790  1.00  0.00           H  
ATOM   4222  N   GLN A1003     -29.751  -3.195 -20.660  1.00  0.00           N  
ATOM   4223  CA  GLN A1003     -30.903  -4.102 -21.031  1.00  0.00           C  
ATOM   4224  C   GLN A1003     -31.554  -4.811 -19.801  1.00  0.00           C  
ATOM   4225  O   GLN A1003     -32.690  -5.067 -19.686  1.00  0.00           O  
ATOM   4226  CB  GLN A1003     -30.494  -5.007 -22.200  1.00  0.00           C  
ATOM   4227  CG  GLN A1003     -31.629  -5.943 -22.684  1.00  0.00           C  
ATOM   4228  CD  GLN A1003     -32.793  -5.270 -23.414  1.00  0.00           C  
ATOM   4229  OE1 GLN A1003     -33.773  -5.881 -23.771  1.00  0.00           O  
ATOM   4230  NE2 GLN A1003     -32.730  -3.956 -23.714  1.00  0.00           N  
ATOM   4231  H   GLN A1003     -28.964  -3.294 -21.285  1.00  0.00           H  
ATOM   4232  HA  GLN A1003     -31.685  -3.433 -21.390  1.00  0.00           H  
ATOM   4233  HB3 GLN A1003     -29.680  -5.642 -21.850  1.00  0.00           H  
ATOM   4234  HB2 GLN A1003     -30.206  -4.407 -23.063  1.00  0.00           H  
ATOM   4235  HG3 GLN A1003     -31.951  -6.632 -21.904  1.00  0.00           H  
ATOM   4236  HG2 GLN A1003     -31.129  -6.585 -23.409  1.00  0.00           H  
ATOM   4237 HE22 GLN A1003     -33.475  -3.540 -24.253  1.00  0.00           H  
ATOM   4238 HE21 GLN A1003     -31.835  -3.530 -23.519  1.00  0.00           H  
ATOM   4239  N   GLU A1004     -30.661  -5.221 -18.890  1.00  0.00           N  
ATOM   4240  CA  GLU A1004     -30.872  -5.906 -17.656  1.00  0.00           C  
ATOM   4241  C   GLU A1004     -31.705  -5.057 -16.635  1.00  0.00           C  
ATOM   4242  O   GLU A1004     -32.815  -5.456 -16.308  1.00  0.00           O  
ATOM   4243  CB  GLU A1004     -29.441  -6.505 -17.171  1.00  0.00           C  
ATOM   4244  CG  GLU A1004     -29.267  -7.344 -15.888  1.00  0.00           C  
ATOM   4245  CD  GLU A1004     -29.983  -8.697 -15.999  1.00  0.00           C  
ATOM   4246  OE1 GLU A1004     -31.247  -8.786 -16.214  1.00  0.00           O  
ATOM   4247  OE2 GLU A1004     -29.241  -9.672 -15.677  1.00  0.00           O1-
ATOM   4248  H   GLU A1004     -29.696  -5.014 -19.101  1.00  0.00           H  
ATOM   4249  HA  GLU A1004     -31.487  -6.749 -17.972  1.00  0.00           H  
ATOM   4250  HB3 GLU A1004     -28.700  -5.706 -17.186  1.00  0.00           H  
ATOM   4251  HB2 GLU A1004     -29.011  -7.199 -17.893  1.00  0.00           H  
ATOM   4252  HG3 GLU A1004     -29.542  -6.903 -14.930  1.00  0.00           H  
ATOM   4253  HG2 GLU A1004     -28.200  -7.434 -15.683  1.00  0.00           H  
ATOM   4254  N   TYR A1005     -31.222  -3.806 -16.429  1.00  0.00           N  
ATOM   4255  CA  TYR A1005     -31.946  -2.789 -15.632  1.00  0.00           C  
ATOM   4256  C   TYR A1005     -33.297  -2.353 -16.301  1.00  0.00           C  
ATOM   4257  O   TYR A1005     -34.322  -2.090 -15.656  1.00  0.00           O  
ATOM   4258  CB  TYR A1005     -31.165  -1.464 -15.431  1.00  0.00           C  
ATOM   4259  CG  TYR A1005     -31.583  -0.765 -14.137  1.00  0.00           C  
ATOM   4260  CD1 TYR A1005     -31.224  -1.366 -12.921  1.00  0.00           C  
ATOM   4261  CD2 TYR A1005     -32.385   0.382 -14.121  1.00  0.00           C  
ATOM   4262  CE1 TYR A1005     -31.678  -0.809 -11.700  1.00  0.00           C  
ATOM   4263  CE2 TYR A1005     -32.849   0.920 -12.930  1.00  0.00           C  
ATOM   4264  CZ  TYR A1005     -32.444   0.373 -11.740  1.00  0.00           C  
ATOM   4265  OH  TYR A1005     -32.890   0.913 -10.543  1.00  0.00           O  
ATOM   4266  H   TYR A1005     -30.322  -3.576 -16.827  1.00  0.00           H  
ATOM   4267  HA  TYR A1005     -32.258  -3.147 -14.650  1.00  0.00           H  
ATOM   4268  HB3 TYR A1005     -31.274  -0.716 -16.217  1.00  0.00           H  
ATOM   4269  HB2 TYR A1005     -30.100  -1.644 -15.292  1.00  0.00           H  
ATOM   4270  HD1 TYR A1005     -30.588  -2.239 -12.915  1.00  0.00           H  
ATOM   4271  HD2 TYR A1005     -32.666   0.809 -15.072  1.00  0.00           H  
ATOM   4272  HE1 TYR A1005     -31.348  -1.276 -10.784  1.00  0.00           H  
ATOM   4273  HE2 TYR A1005     -33.588   1.708 -12.970  1.00  0.00           H  
ATOM   4274  HH  TYR A1005     -32.843   0.358  -9.780  1.00  0.00           H  
ATOM   4275  N   CYS A1006     -33.279  -2.190 -17.690  1.00  0.00           N  
ATOM   4276  CA  CYS A1006     -34.459  -1.899 -18.555  1.00  0.00           C  
ATOM   4277  C   CYS A1006     -35.495  -3.003 -18.622  1.00  0.00           C  
ATOM   4278  O   CYS A1006     -36.593  -2.876 -19.122  1.00  0.00           O  
ATOM   4279  CB  CYS A1006     -33.936  -1.532 -19.957  1.00  0.00           C  
ATOM   4280  SG  CYS A1006     -35.206  -0.615 -20.814  1.00  0.00           S  
ATOM   4281  H   CYS A1006     -32.449  -2.452 -18.203  1.00  0.00           H  
ATOM   4282  HA  CYS A1006     -34.960  -1.059 -18.073  1.00  0.00           H  
ATOM   4283  HB3 CYS A1006     -33.603  -2.448 -20.444  1.00  0.00           H  
ATOM   4284  HB2 CYS A1006     -33.121  -0.827 -19.793  1.00  0.00           H  
ATOM   4285  HG  CYS A1006     -36.078  -1.585 -20.524  1.00  0.00           H  
ATOM   4286  N   SER A1007     -35.183  -4.147 -18.007  1.00  0.00           N  
ATOM   4287  CA  SER A1007     -36.135  -5.280 -17.806  1.00  0.00           C  
ATOM   4288  C   SER A1007     -36.372  -5.702 -16.317  1.00  0.00           C  
ATOM   4289  O   SER A1007     -37.062  -6.712 -16.073  1.00  0.00           O  
ATOM   4290  CB  SER A1007     -35.588  -6.313 -18.757  1.00  0.00           C  
ATOM   4291  OG  SER A1007     -34.279  -6.790 -18.487  1.00  0.00           O  
ATOM   4292  H   SER A1007     -34.303  -4.309 -17.538  1.00  0.00           H  
ATOM   4293  HA  SER A1007     -37.140  -5.076 -18.176  1.00  0.00           H  
ATOM   4294  HB3 SER A1007     -35.575  -5.898 -19.765  1.00  0.00           H  
ATOM   4295  HB2 SER A1007     -36.195  -7.218 -18.775  1.00  0.00           H  
ATOM   4296  HG  SER A1007     -33.749  -6.160 -18.951  1.00  0.00           H  
ATOM   4297  N   ARG A1008     -35.925  -4.858 -15.403  1.00  0.00           N  
ATOM   4298  CA  ARG A1008     -35.865  -5.143 -13.944  1.00  0.00           C  
ATOM   4299  C   ARG A1008     -37.034  -4.384 -13.218  1.00  0.00           C  
ATOM   4300  O   ARG A1008     -37.005  -3.987 -12.040  1.00  0.00           O  
ATOM   4301  CB  ARG A1008     -34.495  -4.620 -13.338  1.00  0.00           C  
ATOM   4302  CG  ARG A1008     -33.942  -5.315 -12.130  1.00  0.00           C  
ATOM   4303  CD  ARG A1008     -32.721  -4.738 -11.509  1.00  0.00           C  
ATOM   4304  NE  ARG A1008     -32.359  -5.438 -10.216  1.00  0.00           N  
ATOM   4305  CZ  ARG A1008     -33.199  -5.361  -9.143  1.00  0.00           C  
ATOM   4306  NH1 ARG A1008     -34.153  -4.423  -9.044  1.00  0.00           N1+
ATOM   4307  NH2 ARG A1008     -33.001  -6.116  -8.043  1.00  0.00           N  
ATOM   4308  H   ARG A1008     -35.448  -4.028 -15.723  1.00  0.00           H  
ATOM   4309  HA  ARG A1008     -35.997  -6.222 -13.857  1.00  0.00           H  
ATOM   4310  HB3 ARG A1008     -34.676  -3.575 -13.087  1.00  0.00           H  
ATOM   4311  HB2 ARG A1008     -33.817  -4.656 -14.191  1.00  0.00           H  
ATOM   4312  HG3 ARG A1008     -33.635  -6.251 -12.596  1.00  0.00           H  
ATOM   4313  HG2 ARG A1008     -34.734  -5.355 -11.382  1.00  0.00           H  
ATOM   4314  HD3 ARG A1008     -32.802  -3.651 -11.474  1.00  0.00           H  
ATOM   4315  HD2 ARG A1008     -31.930  -4.971 -12.223  1.00  0.00           H  
ATOM   4316  HE  ARG A1008     -31.535  -6.020 -10.182  1.00  0.00           H  
ATOM   4317 HH12 ARG A1008     -34.849  -4.780  -8.405  1.00  0.00           H  
ATOM   4318 HH11 ARG A1008     -34.391  -3.608  -9.592  1.00  0.00           H  
ATOM   4319 HH22 ARG A1008     -33.563  -5.999  -7.211  1.00  0.00           H  
ATOM   4320 HH21 ARG A1008     -32.139  -6.643  -8.057  1.00  0.00           H  
ATOM   4321  N   LEU A1009     -38.110  -4.104 -13.980  1.00  0.00           N  
ATOM   4322  CA  LEU A1009     -39.521  -3.557 -13.785  1.00  0.00           C  
ATOM   4323  C   LEU A1009     -39.395  -2.056 -13.947  1.00  0.00           C  
ATOM   4324  O   LEU A1009     -38.849  -1.418 -13.036  1.00  0.00           O  
ATOM   4325  CB  LEU A1009     -40.247  -3.922 -12.408  1.00  0.00           C  
ATOM   4326  CG  LEU A1009     -41.780  -3.555 -12.393  1.00  0.00           C  
ATOM   4327  CD1 LEU A1009     -42.714  -4.478 -13.194  1.00  0.00           C  
ATOM   4328  CD2 LEU A1009     -42.329  -3.398 -10.976  1.00  0.00           C  
ATOM   4329  H   LEU A1009     -38.136  -4.407 -14.943  1.00  0.00           H  
ATOM   4330  HA  LEU A1009     -40.104  -3.911 -14.636  1.00  0.00           H  
ATOM   4331  HB3 LEU A1009     -39.654  -3.443 -11.629  1.00  0.00           H  
ATOM   4332  HB2 LEU A1009     -40.189  -5.005 -12.301  1.00  0.00           H  
ATOM   4333  HG  LEU A1009     -41.826  -2.524 -12.746  1.00  0.00           H  
ATOM   4334 HD11 LEU A1009     -43.732  -4.100 -13.287  1.00  0.00           H  
ATOM   4335 HD12 LEU A1009     -42.368  -4.574 -14.223  1.00  0.00           H  
ATOM   4336 HD13 LEU A1009     -42.688  -5.423 -12.651  1.00  0.00           H  
ATOM   4337 HD21 LEU A1009     -41.564  -2.992 -10.315  1.00  0.00           H  
ATOM   4338 HD22 LEU A1009     -43.207  -2.764 -10.853  1.00  0.00           H  
ATOM   4339 HD23 LEU A1009     -42.692  -4.342 -10.571  1.00  0.00           H  
ATOM   4340  N   ASN A1010     -39.876  -1.481 -15.034  1.00  0.00           N  
ATOM   4341  CA  ASN A1010     -39.660   0.010 -15.316  1.00  0.00           C  
ATOM   4342  C   ASN A1010     -40.612   0.901 -14.479  1.00  0.00           C  
ATOM   4343  O   ASN A1010     -41.186   1.866 -14.917  1.00  0.00           O  
ATOM   4344  CB  ASN A1010     -39.698   0.380 -16.746  1.00  0.00           C  
ATOM   4345  CG  ASN A1010     -38.494  -0.393 -17.529  1.00  0.00           C  
ATOM   4346  OD1 ASN A1010     -37.378   0.049 -17.550  1.00  0.00           O  
ATOM   4347  ND2 ASN A1010     -38.914  -1.467 -18.222  1.00  0.00           N  
ATOM   4348  HB2 ASN A1010     -40.662   0.154 -17.204  1.00  0.00           H  
ATOM   4349  HB3 ASN A1010     -39.630   1.465 -16.816  1.00  0.00           H  
ATOM   4350 HD22 ASN A1010     -38.273  -2.032 -18.760  1.00  0.00           H  
ATOM   4351 HD21 ASN A1010     -39.858  -1.794 -18.070  1.00  0.00           H  
ATOM   4352  H   ASN A1010     -40.395  -2.022 -15.712  1.00  0.00           H  
ATOM   4353  HA  ASN A1010     -38.703   0.353 -14.923  1.00  0.00           H  
ATOM   4354  N   ILE A1011     -40.740   0.582 -13.186  1.00  0.00           N  
ATOM   4355  CA  ILE A1011     -41.598   1.308 -12.213  1.00  0.00           C  
ATOM   4356  C   ILE A1011     -40.773   1.654 -10.901  1.00  0.00           C  
ATOM   4357  O   ILE A1011     -40.026   0.826 -10.453  1.00  0.00           O  
ATOM   4358  CB  ILE A1011     -42.847   0.462 -11.811  1.00  0.00           C  
ATOM   4359  CG1 ILE A1011     -43.663  -0.030 -13.040  1.00  0.00           C  
ATOM   4360  CG2 ILE A1011     -43.877   1.251 -11.025  1.00  0.00           C  
ATOM   4361  CD1 ILE A1011     -44.706  -1.147 -12.762  1.00  0.00           C  
ATOM   4362  H   ILE A1011     -40.177  -0.191 -12.862  1.00  0.00           H  
ATOM   4363  HA  ILE A1011     -42.079   2.185 -12.646  1.00  0.00           H  
ATOM   4364  HB  ILE A1011     -42.477  -0.371 -11.214  1.00  0.00           H  
ATOM   4365 HG13 ILE A1011     -42.969  -0.479 -13.750  1.00  0.00           H  
ATOM   4366 HG12 ILE A1011     -44.012   0.874 -13.539  1.00  0.00           H  
ATOM   4367 HG21 ILE A1011     -44.283   2.028 -11.673  1.00  0.00           H  
ATOM   4368 HG22 ILE A1011     -44.798   0.811 -10.643  1.00  0.00           H  
ATOM   4369 HG23 ILE A1011     -43.391   1.834 -10.242  1.00  0.00           H  
ATOM   4370 HD11 ILE A1011     -44.239  -2.036 -12.337  1.00  0.00           H  
ATOM   4371 HD12 ILE A1011     -45.392  -0.891 -11.955  1.00  0.00           H  
ATOM   4372 HD13 ILE A1011     -45.241  -1.350 -13.689  1.00  0.00           H  
ATOM   4373  N   PRO A1012     -40.904   2.893 -10.335  1.00  0.00           N  
ATOM   4374  CA  PRO A1012     -40.159   3.280  -9.149  1.00  0.00           C  
ATOM   4375  C   PRO A1012     -40.576   2.617  -7.842  1.00  0.00           C  
ATOM   4376  O   PRO A1012     -41.768   2.627  -7.608  1.00  0.00           O  
ATOM   4377  CB  PRO A1012     -40.325   4.804  -9.056  1.00  0.00           C  
ATOM   4378  CG  PRO A1012     -41.437   5.188  -9.940  1.00  0.00           C  
ATOM   4379  CD  PRO A1012     -41.758   3.958 -10.827  1.00  0.00           C  
ATOM   4380  HA  PRO A1012     -39.154   2.968  -9.434  1.00  0.00           H  
ATOM   4381  HB3 PRO A1012     -39.422   5.260  -9.462  1.00  0.00           H  
ATOM   4382  HB2 PRO A1012     -40.662   5.083  -8.058  1.00  0.00           H  
ATOM   4383  HG3 PRO A1012     -41.039   5.985 -10.569  1.00  0.00           H  
ATOM   4384  HG2 PRO A1012     -42.357   5.566  -9.493  1.00  0.00           H  
ATOM   4385  HD2 PRO A1012     -42.821   3.718 -10.781  1.00  0.00           H  
ATOM   4386  HD3 PRO A1012     -41.527   4.242 -11.854  1.00  0.00           H  
ATOM   4387  N   PHE A1013     -39.633   2.053  -7.094  1.00  0.00           N  
ATOM   4388  CA  PHE A1013     -39.746   1.215  -5.871  1.00  0.00           C  
ATOM   4389  C   PHE A1013     -40.855   1.521  -4.862  1.00  0.00           C  
ATOM   4390  O   PHE A1013     -41.330   0.656  -4.103  1.00  0.00           O  
ATOM   4391  CB  PHE A1013     -38.402   1.200  -5.101  1.00  0.00           C  
ATOM   4392  CG  PHE A1013     -37.297   0.228  -5.566  1.00  0.00           C  
ATOM   4393  CD1 PHE A1013     -37.539  -0.922  -6.288  1.00  0.00           C  
ATOM   4394  CD2 PHE A1013     -36.028   0.490  -5.087  1.00  0.00           C  
ATOM   4395  CE1 PHE A1013     -36.476  -1.822  -6.593  1.00  0.00           C  
ATOM   4396  CE2 PHE A1013     -34.957  -0.398  -5.329  1.00  0.00           C  
ATOM   4397  CZ  PHE A1013     -35.222  -1.604  -6.075  1.00  0.00           C  
ATOM   4398  H   PHE A1013     -38.702   2.016  -7.484  1.00  0.00           H  
ATOM   4399  HA  PHE A1013     -39.969   0.185  -6.151  1.00  0.00           H  
ATOM   4400  HB3 PHE A1013     -38.691   0.660  -4.200  1.00  0.00           H  
ATOM   4401  HB2 PHE A1013     -38.025   2.172  -4.782  1.00  0.00           H  
ATOM   4402  HD1 PHE A1013     -38.470  -1.187  -6.768  1.00  0.00           H  
ATOM   4403  HD2 PHE A1013     -35.763   1.454  -4.677  1.00  0.00           H  
ATOM   4404  HE1 PHE A1013     -36.567  -2.739  -7.155  1.00  0.00           H  
ATOM   4405  HE2 PHE A1013     -34.012  -0.275  -4.820  1.00  0.00           H  
ATOM   4406  HZ  PHE A1013     -34.477  -2.346  -6.322  1.00  0.00           H  
TER    4407      PHE A1013
ATOM   4408  N   LEU B 723      10.497  52.355 -14.197  1.00  0.00           N  
ATOM   4409  CA  LEU B 723      11.701  51.597 -13.806  1.00  0.00           C  
ATOM   4410  C   LEU B 723      12.597  51.133 -15.042  1.00  0.00           C  
ATOM   4411  O   LEU B 723      12.989  49.950 -15.239  1.00  0.00           O  
ATOM   4412  CB  LEU B 723      11.234  50.576 -12.723  1.00  0.00           C  
ATOM   4413  CG  LEU B 723      12.373  50.003 -11.816  1.00  0.00           C  
ATOM   4414  CD1 LEU B 723      12.886  51.032 -10.841  1.00  0.00           C  
ATOM   4415  CD2 LEU B 723      11.917  48.717 -11.188  1.00  0.00           C  
ATOM   4416  HB2 LEU B 723      10.527  50.985 -12.001  1.00  0.00           H  
ATOM   4417  HB3 LEU B 723      10.793  49.672 -13.143  1.00  0.00           H  
ATOM   4418  HG  LEU B 723      13.132  49.757 -12.558  1.00  0.00           H  
ATOM   4419 HD11 LEU B 723      13.870  50.948 -10.380  1.00  0.00           H  
ATOM   4420 HD12 LEU B 723      12.934  52.004 -11.332  1.00  0.00           H  
ATOM   4421 HD13 LEU B 723      12.261  51.012  -9.948  1.00  0.00           H  
ATOM   4422 HD21 LEU B 723      12.462  48.596 -10.252  1.00  0.00           H  
ATOM   4423 HD22 LEU B 723      10.850  48.754 -10.969  1.00  0.00           H  
ATOM   4424 HD23 LEU B 723      12.043  47.836 -11.818  1.00  0.00           H  
ATOM   4425  H   LEU B 723       9.991  52.068 -15.023  1.00  0.00           H  
ATOM   4426  HA  LEU B 723      12.352  52.356 -13.372  1.00  0.00           H  
ATOM   4427  N   LEU B 724      12.835  52.172 -15.854  1.00  0.00           N  
ATOM   4428  CA  LEU B 724      13.690  52.182 -17.052  1.00  0.00           C  
ATOM   4429  C   LEU B 724      12.904  51.652 -18.251  1.00  0.00           C  
ATOM   4430  O   LEU B 724      12.013  52.380 -18.832  1.00  0.00           O  
ATOM   4431  CB  LEU B 724      15.148  51.862 -16.979  1.00  0.00           C  
ATOM   4432  CG  LEU B 724      16.015  52.834 -16.141  1.00  0.00           C  
ATOM   4433  CD1 LEU B 724      15.743  52.725 -14.603  1.00  0.00           C  
ATOM   4434  CD2 LEU B 724      17.494  52.474 -16.364  1.00  0.00           C  
ATOM   4435  HB2 LEU B 724      15.204  50.864 -16.543  1.00  0.00           H  
ATOM   4436  HB3 LEU B 724      15.534  51.739 -17.991  1.00  0.00           H  
ATOM   4437  HG  LEU B 724      15.787  53.853 -16.453  1.00  0.00           H  
ATOM   4438 HD11 LEU B 724      15.603  51.702 -14.256  1.00  0.00           H  
ATOM   4439 HD12 LEU B 724      16.557  53.069 -13.964  1.00  0.00           H  
ATOM   4440 HD13 LEU B 724      14.852  53.226 -14.223  1.00  0.00           H  
ATOM   4441 HD21 LEU B 724      17.927  51.832 -15.597  1.00  0.00           H  
ATOM   4442 HD22 LEU B 724      17.668  51.949 -17.303  1.00  0.00           H  
ATOM   4443 HD23 LEU B 724      18.125  53.360 -16.421  1.00  0.00           H  
ATOM   4444  HA  LEU B 724      13.812  53.233 -17.312  1.00  0.00           H  
ATOM   4445  H   LEU B 724      12.434  53.085 -15.693  1.00  0.00           H  
ATOM   4446  N   TRP B 725      13.279  50.464 -18.714  1.00  0.00           N  
ATOM   4447  CA  TRP B 725      12.689  49.980 -19.976  1.00  0.00           C  
ATOM   4448  C   TRP B 725      12.501  48.436 -19.940  1.00  0.00           C  
ATOM   4449  O   TRP B 725      11.374  48.056 -20.317  1.00  0.00           O  
ATOM   4450  CB  TRP B 725      13.578  50.531 -21.136  1.00  0.00           C  
ATOM   4451  CG  TRP B 725      15.025  50.393 -21.142  1.00  0.00           C  
ATOM   4452  CD1 TRP B 725      15.670  49.213 -21.267  1.00  0.00           C  
ATOM   4453  CD2 TRP B 725      16.012  51.421 -20.979  1.00  0.00           C  
ATOM   4454  NE1 TRP B 725      16.973  49.482 -21.173  1.00  0.00           N  
ATOM   4455  CE2 TRP B 725      17.266  50.766 -20.973  1.00  0.00           C  
ATOM   4456  CE3 TRP B 725      16.038  52.797 -20.821  1.00  0.00           C  
ATOM   4457  CZ2 TRP B 725      18.477  51.417 -20.678  1.00  0.00           C  
ATOM   4458  CZ3 TRP B 725      17.197  53.499 -20.535  1.00  0.00           C  
ATOM   4459  CH2 TRP B 725      18.432  52.794 -20.358  1.00  0.00           C  
ATOM   4460  HB2 TRP B 725      13.210  50.070 -22.053  1.00  0.00           H  
ATOM   4461  HB3 TRP B 725      13.263  51.565 -21.279  1.00  0.00           H  
ATOM   4462  HD1 TRP B 725      15.112  48.299 -21.406  1.00  0.00           H  
ATOM   4463  HE1 TRP B 725      17.687  48.773 -21.261  1.00  0.00           H  
ATOM   4464  HE3 TRP B 725      15.102  53.315 -20.972  1.00  0.00           H  
ATOM   4465  HZ2 TRP B 725      19.446  50.974 -20.501  1.00  0.00           H  
ATOM   4466  HZ3 TRP B 725      17.218  54.571 -20.404  1.00  0.00           H  
ATOM   4467  HH2 TRP B 725      19.294  53.417 -20.167  1.00  0.00           H  
ATOM   4468  H   TRP B 725      14.011  50.045 -18.159  1.00  0.00           H  
ATOM   4469  HA  TRP B 725      11.680  50.354 -20.153  1.00  0.00           H  
ATOM   4470  N   TYR B 726      13.467  47.620 -19.438  1.00  0.00           N  
ATOM   4471  CA  TYR B 726      13.411  46.151 -19.427  1.00  0.00           C  
ATOM   4472  C   TYR B 726      12.843  45.541 -18.148  1.00  0.00           C  
ATOM   4473  O   TYR B 726      12.063  44.544 -18.239  1.00  0.00           O  
ATOM   4474  CB  TYR B 726      14.925  45.625 -19.622  1.00  0.00           C  
ATOM   4475  CG  TYR B 726      15.048  44.071 -19.566  1.00  0.00           C  
ATOM   4476  CD1 TYR B 726      15.549  43.405 -18.392  1.00  0.00           C  
ATOM   4477  CD2 TYR B 726      14.771  43.363 -20.758  1.00  0.00           C  
ATOM   4478  CE1 TYR B 726      15.572  42.007 -18.349  1.00  0.00           C  
ATOM   4479  CE2 TYR B 726      14.848  41.922 -20.710  1.00  0.00           C  
ATOM   4480  CZ  TYR B 726      15.186  41.302 -19.492  1.00  0.00           C  
ATOM   4481  OH  TYR B 726      15.175  39.919 -19.454  1.00  0.00           O  
ATOM   4482  H   TYR B 726      14.277  48.096 -19.067  1.00  0.00           H  
ATOM   4483  HA  TYR B 726      12.834  45.815 -20.288  1.00  0.00           H  
ATOM   4484  HB3 TYR B 726      15.600  46.132 -18.932  1.00  0.00           H  
ATOM   4485  HB2 TYR B 726      15.239  46.064 -20.569  1.00  0.00           H  
ATOM   4486  HD1 TYR B 726      15.757  43.974 -17.499  1.00  0.00           H  
ATOM   4487  HD2 TYR B 726      14.316  43.821 -21.624  1.00  0.00           H  
ATOM   4488  HE1 TYR B 726      15.878  41.545 -17.422  1.00  0.00           H  
ATOM   4489  HE2 TYR B 726      14.434  41.319 -21.504  1.00  0.00           H  
ATOM   4490  HH  TYR B 726      15.676  39.587 -18.725  1.00  0.00           H  
ATOM   4491  N   TYR B 727      13.114  46.067 -16.960  1.00  0.00           N  
ATOM   4492  CA  TYR B 727      12.595  45.413 -15.712  1.00  0.00           C  
ATOM   4493  C   TYR B 727      11.073  45.490 -15.589  1.00  0.00           C  
ATOM   4494  O   TYR B 727      10.469  44.505 -15.072  1.00  0.00           O  
ATOM   4495  CB  TYR B 727      13.325  45.994 -14.505  1.00  0.00           C  
ATOM   4496  CG  TYR B 727      14.848  45.749 -14.606  1.00  0.00           C  
ATOM   4497  CD1 TYR B 727      15.362  44.440 -14.728  1.00  0.00           C  
ATOM   4498  CD2 TYR B 727      15.751  46.897 -14.608  1.00  0.00           C  
ATOM   4499  CE1 TYR B 727      16.728  44.207 -14.928  1.00  0.00           C  
ATOM   4500  CE2 TYR B 727      17.129  46.616 -14.775  1.00  0.00           C  
ATOM   4501  CZ  TYR B 727      17.595  45.326 -14.966  1.00  0.00           C  
ATOM   4502  OH  TYR B 727      18.914  45.027 -15.279  1.00  0.00           O  
ATOM   4503  H   TYR B 727      13.677  46.874 -16.730  1.00  0.00           H  
ATOM   4504  HA  TYR B 727      12.908  44.374 -15.616  1.00  0.00           H  
ATOM   4505  HB3 TYR B 727      12.770  45.614 -13.647  1.00  0.00           H  
ATOM   4506  HB2 TYR B 727      13.158  47.069 -14.427  1.00  0.00           H  
ATOM   4507  HD1 TYR B 727      14.788  43.526 -14.757  1.00  0.00           H  
ATOM   4508  HD2 TYR B 727      15.467  47.936 -14.532  1.00  0.00           H  
ATOM   4509  HE1 TYR B 727      17.072  43.192 -15.059  1.00  0.00           H  
ATOM   4510  HE2 TYR B 727      17.862  47.407 -14.828  1.00  0.00           H  
ATOM   4511  HH  TYR B 727      19.002  44.091 -15.367  1.00  0.00           H  
ATOM   4512  N   VAL B 728      10.461  46.478 -16.241  1.00  0.00           N  
ATOM   4513  CA  VAL B 728       9.009  46.621 -16.196  1.00  0.00           C  
ATOM   4514  C   VAL B 728       8.175  45.741 -17.125  1.00  0.00           C  
ATOM   4515  O   VAL B 728       7.003  45.288 -16.886  1.00  0.00           O  
ATOM   4516  CB  VAL B 728       8.659  48.159 -16.473  1.00  0.00           C  
ATOM   4517  CG1 VAL B 728       9.270  48.930 -15.261  1.00  0.00           C  
ATOM   4518  CG2 VAL B 728       9.142  48.805 -17.802  1.00  0.00           C  
ATOM   4519  H   VAL B 728      11.039  47.288 -16.413  1.00  0.00           H  
ATOM   4520  HA  VAL B 728       8.641  46.290 -15.225  1.00  0.00           H  
ATOM   4521  HB  VAL B 728       7.581  48.263 -16.349  1.00  0.00           H  
ATOM   4522 HG11 VAL B 728       9.091  49.991 -15.435  1.00  0.00           H  
ATOM   4523 HG12 VAL B 728       8.789  48.563 -14.354  1.00  0.00           H  
ATOM   4524 HG13 VAL B 728      10.342  48.868 -15.073  1.00  0.00           H  
ATOM   4525 HG21 VAL B 728       8.554  48.383 -18.617  1.00  0.00           H  
ATOM   4526 HG22 VAL B 728       8.880  49.855 -17.677  1.00  0.00           H  
ATOM   4527 HG23 VAL B 728      10.204  48.701 -18.024  1.00  0.00           H  
ATOM   4528  N   ALA B 729       8.764  45.319 -18.253  1.00  0.00           N  
ATOM   4529  CA  ALA B 729       8.288  44.254 -19.141  1.00  0.00           C  
ATOM   4530  C   ALA B 729       8.611  42.891 -18.516  1.00  0.00           C  
ATOM   4531  O   ALA B 729       7.774  41.981 -18.600  1.00  0.00           O  
ATOM   4532  CB  ALA B 729       8.998  44.336 -20.510  1.00  0.00           C  
ATOM   4533  HB1 ALA B 729      10.081  44.216 -20.472  1.00  0.00           H  
ATOM   4534  HB2 ALA B 729       8.634  43.491 -21.094  1.00  0.00           H  
ATOM   4535  HB3 ALA B 729       8.698  45.290 -20.944  1.00  0.00           H  
ATOM   4536  H   ALA B 729       9.605  45.859 -18.394  1.00  0.00           H  
ATOM   4537  HA  ALA B 729       7.205  44.312 -19.244  1.00  0.00           H  
ATOM   4538  N   PHE B 730       9.794  42.807 -17.940  1.00  0.00           N  
ATOM   4539  CA  PHE B 730      10.338  41.576 -17.419  1.00  0.00           C  
ATOM   4540  C   PHE B 730       9.458  41.056 -16.288  1.00  0.00           C  
ATOM   4541  O   PHE B 730       8.743  40.033 -16.402  1.00  0.00           O  
ATOM   4542  CB  PHE B 730      11.788  41.763 -16.996  1.00  0.00           C  
ATOM   4543  CG  PHE B 730      12.472  40.575 -16.275  1.00  0.00           C  
ATOM   4544  CD1 PHE B 730      12.726  40.678 -14.891  1.00  0.00           C  
ATOM   4545  CD2 PHE B 730      12.971  39.411 -16.988  1.00  0.00           C  
ATOM   4546  CE1 PHE B 730      13.495  39.688 -14.270  1.00  0.00           C  
ATOM   4547  CE2 PHE B 730      13.508  38.314 -16.287  1.00  0.00           C  
ATOM   4548  CZ  PHE B 730      13.760  38.453 -14.923  1.00  0.00           C  
ATOM   4549  H   PHE B 730      10.353  43.647 -17.991  1.00  0.00           H  
ATOM   4550  HA  PHE B 730      10.449  40.790 -18.166  1.00  0.00           H  
ATOM   4551  HB3 PHE B 730      11.863  42.652 -16.369  1.00  0.00           H  
ATOM   4552  HB2 PHE B 730      12.357  42.004 -17.894  1.00  0.00           H  
ATOM   4553  HD1 PHE B 730      12.297  41.487 -14.319  1.00  0.00           H  
ATOM   4554  HD2 PHE B 730      12.778  39.447 -18.051  1.00  0.00           H  
ATOM   4555  HE1 PHE B 730      13.649  39.791 -13.206  1.00  0.00           H  
ATOM   4556  HE2 PHE B 730      13.821  37.401 -16.773  1.00  0.00           H  
ATOM   4557  HZ  PHE B 730      14.188  37.612 -14.397  1.00  0.00           H  
ATOM   4558  N   PHE B 731       9.267  41.800 -15.226  1.00  0.00           N  
ATOM   4559  CA  PHE B 731       8.312  41.628 -14.170  1.00  0.00           C  
ATOM   4560  C   PHE B 731       6.789  41.820 -14.504  1.00  0.00           C  
ATOM   4561  O   PHE B 731       6.020  41.842 -13.591  1.00  0.00           O  
ATOM   4562  CB  PHE B 731       8.765  42.531 -12.972  1.00  0.00           C  
ATOM   4563  CG  PHE B 731      10.020  42.236 -12.187  1.00  0.00           C  
ATOM   4564  CD1 PHE B 731      10.254  40.953 -11.763  1.00  0.00           C  
ATOM   4565  CD2 PHE B 731      11.008  43.219 -12.015  1.00  0.00           C  
ATOM   4566  CE1 PHE B 731      11.458  40.628 -11.030  1.00  0.00           C  
ATOM   4567  CE2 PHE B 731      12.155  42.929 -11.273  1.00  0.00           C  
ATOM   4568  CZ  PHE B 731      12.445  41.632 -10.758  1.00  0.00           C  
ATOM   4569  H   PHE B 731       9.905  42.582 -15.194  1.00  0.00           H  
ATOM   4570  HA  PHE B 731       8.401  40.605 -13.805  1.00  0.00           H  
ATOM   4571  HB3 PHE B 731       7.947  42.649 -12.261  1.00  0.00           H  
ATOM   4572  HB2 PHE B 731       8.761  43.533 -13.401  1.00  0.00           H  
ATOM   4573  HD1 PHE B 731       9.575  40.152 -12.015  1.00  0.00           H  
ATOM   4574  HD2 PHE B 731      10.786  44.186 -12.442  1.00  0.00           H  
ATOM   4575  HE1 PHE B 731      11.708  39.603 -10.802  1.00  0.00           H  
ATOM   4576  HE2 PHE B 731      12.978  43.628 -11.273  1.00  0.00           H  
ATOM   4577  HZ  PHE B 731      13.323  41.368 -10.188  1.00  0.00           H  
ATOM   4578  N   THR B 732       6.414  41.884 -15.747  1.00  0.00           N  
ATOM   4579  CA  THR B 732       4.985  41.664 -16.214  1.00  0.00           C  
ATOM   4580  C   THR B 732       4.800  40.485 -17.282  1.00  0.00           C  
ATOM   4581  O   THR B 732       3.749  40.338 -17.922  1.00  0.00           O  
ATOM   4582  CB  THR B 732       4.284  42.956 -16.608  1.00  0.00           C  
ATOM   4583  OG1 THR B 732       4.897  43.636 -17.652  1.00  0.00           O  
ATOM   4584  CG2 THR B 732       4.159  43.862 -15.374  1.00  0.00           C  
ATOM   4585  H   THR B 732       7.087  42.155 -16.451  1.00  0.00           H  
ATOM   4586  HA  THR B 732       4.439  41.322 -15.335  1.00  0.00           H  
ATOM   4587  HB  THR B 732       3.277  42.731 -16.956  1.00  0.00           H  
ATOM   4588  HG1 THR B 732       5.718  43.998 -17.355  1.00  0.00           H  
ATOM   4589 HG21 THR B 732       3.656  44.774 -15.695  1.00  0.00           H  
ATOM   4590 HG22 THR B 732       3.695  43.303 -14.561  1.00  0.00           H  
ATOM   4591 HG23 THR B 732       5.057  44.256 -14.899  1.00  0.00           H  
ATOM   4592  N   SER B 733       5.766  39.578 -17.416  1.00  0.00           N  
ATOM   4593  CA  SER B 733       5.747  38.415 -18.266  1.00  0.00           C  
ATOM   4594  C   SER B 733       5.287  37.250 -17.344  1.00  0.00           C  
ATOM   4595  O   SER B 733       5.843  37.097 -16.305  1.00  0.00           O  
ATOM   4596  CB  SER B 733       7.138  38.069 -18.847  1.00  0.00           C  
ATOM   4597  OG  SER B 733       7.594  39.293 -19.346  1.00  0.00           O  
ATOM   4598  H   SER B 733       6.499  39.695 -16.731  1.00  0.00           H  
ATOM   4599  HA  SER B 733       5.132  38.556 -19.155  1.00  0.00           H  
ATOM   4600  HB3 SER B 733       7.103  37.398 -19.705  1.00  0.00           H  
ATOM   4601  HB2 SER B 733       7.756  37.652 -18.052  1.00  0.00           H  
ATOM   4602  HG  SER B 733       7.484  39.931 -18.657  1.00  0.00           H  
ATOM   4603  N   PRO B 734       4.207  36.488 -17.640  1.00  0.00           N  
ATOM   4604  CA  PRO B 734       3.506  35.530 -16.766  1.00  0.00           C  
ATOM   4605  C   PRO B 734       4.314  34.404 -16.123  1.00  0.00           C  
ATOM   4606  O   PRO B 734       3.907  34.144 -15.045  1.00  0.00           O  
ATOM   4607  CB  PRO B 734       2.168  35.221 -17.495  1.00  0.00           C  
ATOM   4608  CG  PRO B 734       2.399  35.649 -18.926  1.00  0.00           C  
ATOM   4609  CD  PRO B 734       3.511  36.671 -18.927  1.00  0.00           C  
ATOM   4610  HA  PRO B 734       3.271  36.141 -15.895  1.00  0.00           H  
ATOM   4611  HB3 PRO B 734       1.339  35.710 -16.983  1.00  0.00           H  
ATOM   4612  HB2 PRO B 734       1.978  34.154 -17.617  1.00  0.00           H  
ATOM   4613  HG3 PRO B 734       1.457  35.982 -19.363  1.00  0.00           H  
ATOM   4614  HG2 PRO B 734       2.776  34.796 -19.491  1.00  0.00           H  
ATOM   4615  HD2 PRO B 734       4.072  36.563 -19.856  1.00  0.00           H  
ATOM   4616  HD3 PRO B 734       3.022  37.641 -19.016  1.00  0.00           H  
ATOM   4617  N   PHE B 735       5.410  33.892 -16.640  1.00  0.00           N  
ATOM   4618  CA  PHE B 735       6.266  32.980 -15.927  1.00  0.00           C  
ATOM   4619  C   PHE B 735       7.244  33.631 -14.992  1.00  0.00           C  
ATOM   4620  O   PHE B 735       7.606  33.115 -13.902  1.00  0.00           O  
ATOM   4621  CB  PHE B 735       7.031  32.149 -17.010  1.00  0.00           C  
ATOM   4622  CG  PHE B 735       6.233  31.229 -17.843  1.00  0.00           C  
ATOM   4623  CD1 PHE B 735       5.319  30.291 -17.371  1.00  0.00           C  
ATOM   4624  CD2 PHE B 735       6.591  31.266 -19.240  1.00  0.00           C  
ATOM   4625  CE1 PHE B 735       4.572  29.466 -18.242  1.00  0.00           C  
ATOM   4626  CE2 PHE B 735       5.909  30.390 -20.123  1.00  0.00           C  
ATOM   4627  CZ  PHE B 735       4.818  29.547 -19.658  1.00  0.00           C  
ATOM   4628  H   PHE B 735       5.707  34.259 -17.533  1.00  0.00           H  
ATOM   4629  HA  PHE B 735       5.648  32.330 -15.309  1.00  0.00           H  
ATOM   4630  HB3 PHE B 735       7.785  31.600 -16.446  1.00  0.00           H  
ATOM   4631  HB2 PHE B 735       7.651  32.761 -17.665  1.00  0.00           H  
ATOM   4632  HD1 PHE B 735       5.127  30.424 -16.317  1.00  0.00           H  
ATOM   4633  HD2 PHE B 735       7.280  31.900 -19.778  1.00  0.00           H  
ATOM   4634  HE1 PHE B 735       3.805  28.763 -17.954  1.00  0.00           H  
ATOM   4635  HE2 PHE B 735       6.198  30.472 -21.161  1.00  0.00           H  
ATOM   4636  HZ  PHE B 735       4.271  28.952 -20.375  1.00  0.00           H  
ATOM   4637  N   VAL B 736       7.771  34.822 -15.240  1.00  0.00           N  
ATOM   4638  CA  VAL B 736       8.546  35.538 -14.108  1.00  0.00           C  
ATOM   4639  C   VAL B 736       7.541  35.866 -12.999  1.00  0.00           C  
ATOM   4640  O   VAL B 736       7.868  35.583 -11.887  1.00  0.00           O  
ATOM   4641  CB  VAL B 736       9.179  36.874 -14.634  1.00  0.00           C  
ATOM   4642  CG1 VAL B 736      10.089  37.642 -13.626  1.00  0.00           C  
ATOM   4643  CG2 VAL B 736       9.787  36.710 -16.048  1.00  0.00           C  
ATOM   4644  H   VAL B 736       7.534  35.311 -16.092  1.00  0.00           H  
ATOM   4645  HA  VAL B 736       9.375  34.921 -13.762  1.00  0.00           H  
ATOM   4646  HB  VAL B 736       8.340  37.529 -14.870  1.00  0.00           H  
ATOM   4647 HG11 VAL B 736       9.563  37.713 -12.674  1.00  0.00           H  
ATOM   4648 HG12 VAL B 736      10.996  37.119 -13.324  1.00  0.00           H  
ATOM   4649 HG13 VAL B 736      10.325  38.641 -13.992  1.00  0.00           H  
ATOM   4650 HG21 VAL B 736      10.096  37.698 -16.388  1.00  0.00           H  
ATOM   4651 HG22 VAL B 736      10.676  36.079 -16.053  1.00  0.00           H  
ATOM   4652 HG23 VAL B 736       9.165  36.317 -16.852  1.00  0.00           H  
ATOM   4653  N   VAL B 737       6.298  36.279 -13.285  1.00  0.00           N  
ATOM   4654  CA  VAL B 737       5.244  36.632 -12.296  1.00  0.00           C  
ATOM   4655  C   VAL B 737       4.645  35.411 -11.578  1.00  0.00           C  
ATOM   4656  O   VAL B 737       4.443  35.517 -10.411  1.00  0.00           O  
ATOM   4657  CB  VAL B 737       4.195  37.456 -13.117  1.00  0.00           C  
ATOM   4658  CG1 VAL B 737       2.885  37.692 -12.367  1.00  0.00           C  
ATOM   4659  CG2 VAL B 737       4.812  38.890 -13.404  1.00  0.00           C  
ATOM   4660  H   VAL B 737       6.168  36.399 -14.279  1.00  0.00           H  
ATOM   4661  HA  VAL B 737       5.605  37.238 -11.465  1.00  0.00           H  
ATOM   4662  HB  VAL B 737       3.902  36.940 -14.031  1.00  0.00           H  
ATOM   4663 HG11 VAL B 737       3.070  38.207 -11.424  1.00  0.00           H  
ATOM   4664 HG12 VAL B 737       2.193  38.345 -12.901  1.00  0.00           H  
ATOM   4665 HG13 VAL B 737       2.370  36.753 -12.165  1.00  0.00           H  
ATOM   4666 HG21 VAL B 737       4.968  39.441 -12.476  1.00  0.00           H  
ATOM   4667 HG22 VAL B 737       5.783  38.937 -13.897  1.00  0.00           H  
ATOM   4668 HG23 VAL B 737       4.075  39.451 -13.978  1.00  0.00           H  
ATOM   4669  N   PHE B 738       4.566  34.248 -12.234  1.00  0.00           N  
ATOM   4670  CA  PHE B 738       4.372  32.908 -11.628  1.00  0.00           C  
ATOM   4671  C   PHE B 738       5.426  32.606 -10.552  1.00  0.00           C  
ATOM   4672  O   PHE B 738       5.071  32.495  -9.397  1.00  0.00           O  
ATOM   4673  CB  PHE B 738       4.450  31.812 -12.776  1.00  0.00           C  
ATOM   4674  CG  PHE B 738       4.244  30.334 -12.336  1.00  0.00           C  
ATOM   4675  CD1 PHE B 738       3.223  29.954 -11.444  1.00  0.00           C  
ATOM   4676  CD2 PHE B 738       5.143  29.359 -12.796  1.00  0.00           C  
ATOM   4677  CE1 PHE B 738       3.203  28.691 -10.859  1.00  0.00           C  
ATOM   4678  CE2 PHE B 738       5.083  28.031 -12.294  1.00  0.00           C  
ATOM   4679  CZ  PHE B 738       4.083  27.728 -11.328  1.00  0.00           C  
ATOM   4680  H   PHE B 738       4.714  34.281 -13.232  1.00  0.00           H  
ATOM   4681  HA  PHE B 738       3.390  32.765 -11.179  1.00  0.00           H  
ATOM   4682  HB3 PHE B 738       5.382  31.862 -13.339  1.00  0.00           H  
ATOM   4683  HB2 PHE B 738       3.722  32.190 -13.493  1.00  0.00           H  
ATOM   4684  HD1 PHE B 738       2.513  30.687 -11.091  1.00  0.00           H  
ATOM   4685  HD2 PHE B 738       5.918  29.713 -13.461  1.00  0.00           H  
ATOM   4686  HE1 PHE B 738       2.457  28.497 -10.103  1.00  0.00           H  
ATOM   4687  HE2 PHE B 738       5.838  27.297 -12.533  1.00  0.00           H  
ATOM   4688  HZ  PHE B 738       4.071  26.737 -10.899  1.00  0.00           H  
ATOM   4689  N   SER B 739       6.687  32.619 -10.855  1.00  0.00           N  
ATOM   4690  CA  SER B 739       7.862  32.299 -10.036  1.00  0.00           C  
ATOM   4691  C   SER B 739       8.013  33.286  -8.869  1.00  0.00           C  
ATOM   4692  O   SER B 739       8.206  32.887  -7.725  1.00  0.00           O  
ATOM   4693  CB  SER B 739       9.038  32.087 -11.026  1.00  0.00           C  
ATOM   4694  OG  SER B 739       8.862  30.956 -11.727  1.00  0.00           O  
ATOM   4695  H   SER B 739       7.047  32.770 -11.787  1.00  0.00           H  
ATOM   4696  HA  SER B 739       7.593  31.400  -9.481  1.00  0.00           H  
ATOM   4697  HB3 SER B 739       9.993  31.882 -10.542  1.00  0.00           H  
ATOM   4698  HB2 SER B 739       9.141  33.028 -11.565  1.00  0.00           H  
ATOM   4699  HG  SER B 739       9.558  31.003 -12.366  1.00  0.00           H  
ATOM   4700  N   TRP B 740       7.590  34.514  -9.142  1.00  0.00           N  
ATOM   4701  CA  TRP B 740       7.649  35.546  -8.156  1.00  0.00           C  
ATOM   4702  C   TRP B 740       6.493  35.230  -7.181  1.00  0.00           C  
ATOM   4703  O   TRP B 740       6.833  35.099  -5.995  1.00  0.00           O  
ATOM   4704  CB  TRP B 740       7.299  36.843  -8.928  1.00  0.00           C  
ATOM   4705  CG  TRP B 740       7.553  38.139  -8.182  1.00  0.00           C  
ATOM   4706  CD1 TRP B 740       8.566  39.014  -8.517  1.00  0.00           C  
ATOM   4707  CD2 TRP B 740       6.819  38.894  -7.137  1.00  0.00           C  
ATOM   4708  NE1 TRP B 740       8.644  40.058  -7.665  1.00  0.00           N  
ATOM   4709  CE2 TRP B 740       7.555  40.085  -6.804  1.00  0.00           C  
ATOM   4710  CE3 TRP B 740       5.651  38.667  -6.348  1.00  0.00           C  
ATOM   4711  CZ2 TRP B 740       7.134  41.016  -5.752  1.00  0.00           C  
ATOM   4712  CZ3 TRP B 740       5.301  39.453  -5.236  1.00  0.00           C  
ATOM   4713  CH2 TRP B 740       6.080  40.614  -4.932  1.00  0.00           C  
ATOM   4714  H   TRP B 740       7.283  34.618 -10.099  1.00  0.00           H  
ATOM   4715  HA  TRP B 740       8.645  35.607  -7.719  1.00  0.00           H  
ATOM   4716  HB3 TRP B 740       6.278  36.834  -9.309  1.00  0.00           H  
ATOM   4717  HB2 TRP B 740       7.807  36.806  -9.892  1.00  0.00           H  
ATOM   4718  HD1 TRP B 740       9.272  38.762  -9.294  1.00  0.00           H  
ATOM   4719  HE1 TRP B 740       9.400  40.728  -7.674  1.00  0.00           H  
ATOM   4720  HE3 TRP B 740       4.984  37.834  -6.510  1.00  0.00           H  
ATOM   4721  HZ2 TRP B 740       7.710  41.891  -5.491  1.00  0.00           H  
ATOM   4722  HZ3 TRP B 740       4.406  39.307  -4.649  1.00  0.00           H  
ATOM   4723  HH2 TRP B 740       5.816  41.244  -4.095  1.00  0.00           H  
ATOM   4724  N   ASN B 741       5.250  34.982  -7.674  1.00  0.00           N  
ATOM   4725  CA  ASN B 741       4.160  34.668  -6.807  1.00  0.00           C  
ATOM   4726  C   ASN B 741       4.270  33.276  -6.137  1.00  0.00           C  
ATOM   4727  O   ASN B 741       3.502  32.998  -5.199  1.00  0.00           O  
ATOM   4728  CB  ASN B 741       2.815  34.677  -7.587  1.00  0.00           C  
ATOM   4729  CG  ASN B 741       2.277  36.003  -8.102  1.00  0.00           C  
ATOM   4730  OD1 ASN B 741       2.777  37.094  -7.681  1.00  0.00           O  
ATOM   4731  ND2 ASN B 741       1.342  35.999  -9.070  1.00  0.00           N  
ATOM   4732  H   ASN B 741       5.091  34.894  -8.668  1.00  0.00           H  
ATOM   4733  HA  ASN B 741       4.128  35.422  -6.020  1.00  0.00           H  
ATOM   4734  HB3 ASN B 741       1.986  34.355  -6.955  1.00  0.00           H  
ATOM   4735  HB2 ASN B 741       2.837  33.954  -8.403  1.00  0.00           H  
ATOM   4736 HD22 ASN B 741       0.999  36.872  -9.445  1.00  0.00           H  
ATOM   4737 HD21 ASN B 741       0.919  35.185  -9.491  1.00  0.00           H  
ATOM   4738  N   VAL B 742       5.095  32.355  -6.562  1.00  0.00           N  
ATOM   4739  CA  VAL B 742       5.452  31.169  -5.880  1.00  0.00           C  
ATOM   4740  C   VAL B 742       6.288  31.553  -4.644  1.00  0.00           C  
ATOM   4741  O   VAL B 742       5.962  31.314  -3.506  1.00  0.00           O  
ATOM   4742  CB  VAL B 742       6.101  30.138  -6.755  1.00  0.00           C  
ATOM   4743  CG1 VAL B 742       6.539  28.948  -5.946  1.00  0.00           C  
ATOM   4744  CG2 VAL B 742       5.032  29.531  -7.712  1.00  0.00           C  
ATOM   4745  H   VAL B 742       5.736  32.586  -7.308  1.00  0.00           H  
ATOM   4746  HA  VAL B 742       4.597  30.706  -5.389  1.00  0.00           H  
ATOM   4747  HB  VAL B 742       6.886  30.657  -7.305  1.00  0.00           H  
ATOM   4748 HG11 VAL B 742       5.736  28.597  -5.297  1.00  0.00           H  
ATOM   4749 HG12 VAL B 742       6.764  28.106  -6.601  1.00  0.00           H  
ATOM   4750 HG13 VAL B 742       7.429  29.265  -5.403  1.00  0.00           H  
ATOM   4751 HG21 VAL B 742       4.883  30.258  -8.510  1.00  0.00           H  
ATOM   4752 HG22 VAL B 742       5.260  28.624  -8.273  1.00  0.00           H  
ATOM   4753 HG23 VAL B 742       4.051  29.385  -7.261  1.00  0.00           H  
ATOM   4754  N   VAL B 743       7.408  32.278  -4.894  1.00  0.00           N  
ATOM   4755  CA  VAL B 743       8.353  32.746  -3.814  1.00  0.00           C  
ATOM   4756  C   VAL B 743       7.770  33.632  -2.681  1.00  0.00           C  
ATOM   4757  O   VAL B 743       8.078  33.516  -1.519  1.00  0.00           O  
ATOM   4758  CB  VAL B 743       9.586  33.449  -4.583  1.00  0.00           C  
ATOM   4759  CG1 VAL B 743      10.531  34.129  -3.617  1.00  0.00           C  
ATOM   4760  CG2 VAL B 743      10.288  32.287  -5.416  1.00  0.00           C  
ATOM   4761  HB  VAL B 743       9.272  34.240  -5.263  1.00  0.00           H  
ATOM   4762 HG11 VAL B 743      11.452  34.275  -4.182  1.00  0.00           H  
ATOM   4763 HG12 VAL B 743      10.166  35.120  -3.348  1.00  0.00           H  
ATOM   4764 HG13 VAL B 743      10.670  33.648  -2.649  1.00  0.00           H  
ATOM   4765 HG21 VAL B 743      10.925  32.744  -6.174  1.00  0.00           H  
ATOM   4766 HG22 VAL B 743      10.884  31.693  -4.723  1.00  0.00           H  
ATOM   4767 HG23 VAL B 743       9.588  31.650  -5.957  1.00  0.00           H  
ATOM   4768  H   VAL B 743       7.708  32.295  -5.858  1.00  0.00           H  
ATOM   4769  HA  VAL B 743       8.672  31.823  -3.329  1.00  0.00           H  
ATOM   4770  N   PHE B 744       6.836  34.476  -3.179  1.00  0.00           N  
ATOM   4771  CA  PHE B 744       5.894  35.216  -2.411  1.00  0.00           C  
ATOM   4772  C   PHE B 744       4.868  34.366  -1.657  1.00  0.00           C  
ATOM   4773  O   PHE B 744       4.540  34.662  -0.495  1.00  0.00           O  
ATOM   4774  CB  PHE B 744       5.156  36.194  -3.259  1.00  0.00           C  
ATOM   4775  CG  PHE B 744       4.080  37.089  -2.614  1.00  0.00           C  
ATOM   4776  CD1 PHE B 744       2.876  37.385  -3.245  1.00  0.00           C  
ATOM   4777  CD2 PHE B 744       4.381  37.793  -1.423  1.00  0.00           C  
ATOM   4778  CE1 PHE B 744       1.897  38.217  -2.672  1.00  0.00           C  
ATOM   4779  CE2 PHE B 744       3.570  38.817  -0.993  1.00  0.00           C  
ATOM   4780  CZ  PHE B 744       2.275  38.953  -1.540  1.00  0.00           C  
ATOM   4781  H   PHE B 744       6.689  34.548  -4.175  1.00  0.00           H  
ATOM   4782  HA  PHE B 744       6.473  35.646  -1.594  1.00  0.00           H  
ATOM   4783  HB3 PHE B 744       4.588  35.606  -3.981  1.00  0.00           H  
ATOM   4784  HB2 PHE B 744       5.959  36.776  -3.709  1.00  0.00           H  
ATOM   4785  HD1 PHE B 744       2.716  36.915  -4.204  1.00  0.00           H  
ATOM   4786  HD2 PHE B 744       5.272  37.734  -0.815  1.00  0.00           H  
ATOM   4787  HE1 PHE B 744       0.911  38.370  -3.086  1.00  0.00           H  
ATOM   4788  HE2 PHE B 744       3.866  39.460  -0.177  1.00  0.00           H  
ATOM   4789  HZ  PHE B 744       1.540  39.571  -1.048  1.00  0.00           H  
ATOM   4790  N   TYR B 745       4.398  33.196  -2.162  1.00  0.00           N  
ATOM   4791  CA  TYR B 745       3.439  32.367  -1.389  1.00  0.00           C  
ATOM   4792  C   TYR B 745       4.216  31.530  -0.452  1.00  0.00           C  
ATOM   4793  O   TYR B 745       3.696  31.225   0.626  1.00  0.00           O  
ATOM   4794  CB  TYR B 745       2.545  31.503  -2.259  1.00  0.00           C  
ATOM   4795  CG  TYR B 745       1.254  30.954  -1.555  1.00  0.00           C  
ATOM   4796  CD1 TYR B 745       0.058  31.597  -1.873  1.00  0.00           C  
ATOM   4797  CD2 TYR B 745       1.233  29.831  -0.749  1.00  0.00           C  
ATOM   4798  CE1 TYR B 745      -1.186  31.105  -1.273  1.00  0.00           C  
ATOM   4799  CE2 TYR B 745       0.080  29.318  -0.245  1.00  0.00           C  
ATOM   4800  CZ  TYR B 745      -1.172  29.989  -0.456  1.00  0.00           C  
ATOM   4801  OH  TYR B 745      -2.292  29.460   0.093  1.00  0.00           O  
ATOM   4802  H   TYR B 745       4.682  32.853  -3.069  1.00  0.00           H  
ATOM   4803  HA  TYR B 745       2.772  32.953  -0.757  1.00  0.00           H  
ATOM   4804  HB3 TYR B 745       3.122  30.697  -2.714  1.00  0.00           H  
ATOM   4805  HB2 TYR B 745       2.304  32.221  -3.043  1.00  0.00           H  
ATOM   4806  HD1 TYR B 745       0.050  32.467  -2.513  1.00  0.00           H  
ATOM   4807  HD2 TYR B 745       2.160  29.297  -0.599  1.00  0.00           H  
ATOM   4808  HE1 TYR B 745      -2.105  31.644  -1.447  1.00  0.00           H  
ATOM   4809  HE2 TYR B 745       0.059  28.372   0.276  1.00  0.00           H  
ATOM   4810  HH  TYR B 745      -3.067  29.808  -0.320  1.00  0.00           H  
ATOM   4811  N   ILE B 746       5.533  31.232  -0.727  1.00  0.00           N  
ATOM   4812  CA  ILE B 746       6.369  30.529   0.235  1.00  0.00           C  
ATOM   4813  C   ILE B 746       6.768  31.483   1.462  1.00  0.00           C  
ATOM   4814  O   ILE B 746       6.724  31.051   2.624  1.00  0.00           O  
ATOM   4815  CB  ILE B 746       7.654  29.969  -0.484  1.00  0.00           C  
ATOM   4816  CG1 ILE B 746       7.476  28.712  -1.318  1.00  0.00           C  
ATOM   4817  CG2 ILE B 746       8.940  29.917   0.468  1.00  0.00           C  
ATOM   4818  CD1 ILE B 746       8.523  28.498  -2.411  1.00  0.00           C  
ATOM   4819  H   ILE B 746       5.865  31.500  -1.643  1.00  0.00           H  
ATOM   4820  HA  ILE B 746       5.814  29.752   0.761  1.00  0.00           H  
ATOM   4821  HB  ILE B 746       8.024  30.785  -1.105  1.00  0.00           H  
ATOM   4822 HG13 ILE B 746       6.518  28.782  -1.832  1.00  0.00           H  
ATOM   4823 HG12 ILE B 746       7.355  27.885  -0.618  1.00  0.00           H  
ATOM   4824 HG21 ILE B 746       9.230  30.840   0.971  1.00  0.00           H  
ATOM   4825 HG22 ILE B 746       8.767  29.166   1.239  1.00  0.00           H  
ATOM   4826 HG23 ILE B 746       9.787  29.731  -0.191  1.00  0.00           H  
ATOM   4827 HD11 ILE B 746       9.529  28.612  -2.007  1.00  0.00           H  
ATOM   4828 HD12 ILE B 746       8.295  27.579  -2.951  1.00  0.00           H  
ATOM   4829 HD13 ILE B 746       8.462  29.373  -3.057  1.00  0.00           H  
ATOM   4830  N   ALA B 747       7.110  32.754   1.250  1.00  0.00           N  
ATOM   4831  CA  ALA B 747       7.451  33.780   2.247  1.00  0.00           C  
ATOM   4832  C   ALA B 747       6.278  34.016   3.250  1.00  0.00           C  
ATOM   4833  O   ALA B 747       6.492  33.854   4.487  1.00  0.00           O  
ATOM   4834  CB  ALA B 747       7.907  35.096   1.603  1.00  0.00           C  
ATOM   4835  H   ALA B 747       7.056  33.015   0.276  1.00  0.00           H  
ATOM   4836  HA  ALA B 747       8.340  33.360   2.716  1.00  0.00           H  
ATOM   4837  HB1 ALA B 747       7.073  35.387   0.964  1.00  0.00           H  
ATOM   4838  HB2 ALA B 747       8.287  35.874   2.266  1.00  0.00           H  
ATOM   4839  HB3 ALA B 747       8.616  34.908   0.797  1.00  0.00           H  
ATOM   4840  N   PHE B 748       5.074  34.114   2.645  1.00  0.00           N  
ATOM   4841  CA  PHE B 748       3.866  34.118   3.359  1.00  0.00           C  
ATOM   4842  C   PHE B 748       3.621  32.867   4.300  1.00  0.00           C  
ATOM   4843  O   PHE B 748       3.439  33.126   5.480  1.00  0.00           O  
ATOM   4844  CB  PHE B 748       2.744  34.220   2.320  1.00  0.00           C  
ATOM   4845  CG  PHE B 748       1.293  33.991   2.669  1.00  0.00           C  
ATOM   4846  CD1 PHE B 748       0.444  35.039   3.034  1.00  0.00           C  
ATOM   4847  CD2 PHE B 748       0.785  32.650   2.627  1.00  0.00           C  
ATOM   4848  CE1 PHE B 748      -0.861  34.768   3.467  1.00  0.00           C  
ATOM   4849  CE2 PHE B 748      -0.558  32.414   2.913  1.00  0.00           C  
ATOM   4850  CZ  PHE B 748      -1.340  33.452   3.495  1.00  0.00           C  
ATOM   4851  H   PHE B 748       4.955  33.889   1.668  1.00  0.00           H  
ATOM   4852  HA  PHE B 748       3.821  35.026   3.962  1.00  0.00           H  
ATOM   4853  HB3 PHE B 748       3.050  33.642   1.449  1.00  0.00           H  
ATOM   4854  HB2 PHE B 748       2.776  35.236   1.926  1.00  0.00           H  
ATOM   4855  HD1 PHE B 748       0.736  36.043   3.303  1.00  0.00           H  
ATOM   4856  HD2 PHE B 748       1.394  31.844   2.245  1.00  0.00           H  
ATOM   4857  HE1 PHE B 748      -1.511  35.555   3.822  1.00  0.00           H  
ATOM   4858  HE2 PHE B 748      -1.035  31.446   2.908  1.00  0.00           H  
ATOM   4859  HZ  PHE B 748      -2.341  33.219   3.827  1.00  0.00           H  
ATOM   4860  N   LEU B 749       3.904  31.576   3.944  1.00  0.00           N  
ATOM   4861  CA  LEU B 749       3.843  30.453   4.905  1.00  0.00           C  
ATOM   4862  C   LEU B 749       4.785  30.609   6.110  1.00  0.00           C  
ATOM   4863  O   LEU B 749       4.466  30.306   7.278  1.00  0.00           O  
ATOM   4864  CB  LEU B 749       4.112  29.121   4.256  1.00  0.00           C  
ATOM   4865  CG  LEU B 749       3.115  28.468   3.347  1.00  0.00           C  
ATOM   4866  CD1 LEU B 749       3.520  27.025   3.086  1.00  0.00           C  
ATOM   4867  CD2 LEU B 749       1.649  28.509   3.925  1.00  0.00           C  
ATOM   4868  H   LEU B 749       3.868  31.407   2.949  1.00  0.00           H  
ATOM   4869  HA  LEU B 749       2.839  30.432   5.330  1.00  0.00           H  
ATOM   4870  HB3 LEU B 749       4.449  28.498   5.085  1.00  0.00           H  
ATOM   4871  HB2 LEU B 749       5.039  29.239   3.696  1.00  0.00           H  
ATOM   4872  HG  LEU B 749       3.165  29.021   2.409  1.00  0.00           H  
ATOM   4873 HD11 LEU B 749       2.752  26.758   2.360  1.00  0.00           H  
ATOM   4874 HD12 LEU B 749       4.493  27.020   2.595  1.00  0.00           H  
ATOM   4875 HD13 LEU B 749       3.446  26.306   3.901  1.00  0.00           H  
ATOM   4876 HD21 LEU B 749       0.939  27.954   3.313  1.00  0.00           H  
ATOM   4877 HD22 LEU B 749       1.504  28.311   4.988  1.00  0.00           H  
ATOM   4878 HD23 LEU B 749       1.277  29.486   3.619  1.00  0.00           H  
ATOM   4879  N   LEU B 750       6.045  31.072   5.886  1.00  0.00           N  
ATOM   4880  CA  LEU B 750       7.044  31.211   6.919  1.00  0.00           C  
ATOM   4881  C   LEU B 750       6.715  32.410   7.865  1.00  0.00           C  
ATOM   4882  O   LEU B 750       7.206  32.398   9.023  1.00  0.00           O  
ATOM   4883  CB  LEU B 750       8.407  31.543   6.274  1.00  0.00           C  
ATOM   4884  CG  LEU B 750       9.009  30.554   5.328  1.00  0.00           C  
ATOM   4885  CD1 LEU B 750      10.231  31.143   4.659  1.00  0.00           C  
ATOM   4886  CD2 LEU B 750       9.479  29.282   6.090  1.00  0.00           C  
ATOM   4887  H   LEU B 750       6.399  31.161   4.944  1.00  0.00           H  
ATOM   4888  HA  LEU B 750       7.087  30.349   7.586  1.00  0.00           H  
ATOM   4889  HB3 LEU B 750       9.133  31.601   7.085  1.00  0.00           H  
ATOM   4890  HB2 LEU B 750       8.394  32.494   5.741  1.00  0.00           H  
ATOM   4891  HG  LEU B 750       8.288  30.280   4.557  1.00  0.00           H  
ATOM   4892 HD11 LEU B 750      10.056  32.160   4.308  1.00  0.00           H  
ATOM   4893 HD12 LEU B 750      11.067  31.169   5.359  1.00  0.00           H  
ATOM   4894 HD13 LEU B 750      10.537  30.536   3.807  1.00  0.00           H  
ATOM   4895 HD21 LEU B 750      10.327  29.581   6.706  1.00  0.00           H  
ATOM   4896 HD22 LEU B 750       8.733  28.750   6.681  1.00  0.00           H  
ATOM   4897 HD23 LEU B 750       9.813  28.640   5.276  1.00  0.00           H  
ATOM   4898  N   LEU B 751       5.901  33.359   7.513  1.00  0.00           N  
ATOM   4899  CA  LEU B 751       5.385  34.467   8.245  1.00  0.00           C  
ATOM   4900  C   LEU B 751       4.227  33.805   8.995  1.00  0.00           C  
ATOM   4901  O   LEU B 751       4.258  33.831  10.202  1.00  0.00           O  
ATOM   4902  CB  LEU B 751       4.845  35.548   7.285  1.00  0.00           C  
ATOM   4903  CG  LEU B 751       4.032  36.668   7.941  1.00  0.00           C  
ATOM   4904  CD1 LEU B 751       4.870  37.516   8.862  1.00  0.00           C  
ATOM   4905  CD2 LEU B 751       3.283  37.445   6.866  1.00  0.00           C  
ATOM   4906  H   LEU B 751       5.501  33.334   6.586  1.00  0.00           H  
ATOM   4907  HA  LEU B 751       6.115  34.864   8.951  1.00  0.00           H  
ATOM   4908  HB3 LEU B 751       4.278  35.053   6.496  1.00  0.00           H  
ATOM   4909  HB2 LEU B 751       5.665  35.912   6.666  1.00  0.00           H  
ATOM   4910  HG  LEU B 751       3.259  36.203   8.552  1.00  0.00           H  
ATOM   4911 HD11 LEU B 751       5.304  36.998   9.717  1.00  0.00           H  
ATOM   4912 HD12 LEU B 751       5.664  38.038   8.328  1.00  0.00           H  
ATOM   4913 HD13 LEU B 751       4.191  38.286   9.228  1.00  0.00           H  
ATOM   4914 HD21 LEU B 751       2.708  36.676   6.350  1.00  0.00           H  
ATOM   4915 HD22 LEU B 751       2.563  38.187   7.212  1.00  0.00           H  
ATOM   4916 HD23 LEU B 751       3.993  37.980   6.234  1.00  0.00           H  
ATOM   4917  N   PHE B 752       3.152  33.270   8.358  1.00  0.00           N  
ATOM   4918  CA  PHE B 752       2.098  32.490   9.023  1.00  0.00           C  
ATOM   4919  C   PHE B 752       2.659  31.418  10.046  1.00  0.00           C  
ATOM   4920  O   PHE B 752       2.105  31.367  11.150  1.00  0.00           O  
ATOM   4921  CB  PHE B 752       1.054  31.932   7.919  1.00  0.00           C  
ATOM   4922  CG  PHE B 752      -0.295  31.382   8.392  1.00  0.00           C  
ATOM   4923  CD1 PHE B 752      -0.775  31.574   9.694  1.00  0.00           C  
ATOM   4924  CD2 PHE B 752      -1.093  30.652   7.438  1.00  0.00           C  
ATOM   4925  CE1 PHE B 752      -2.033  31.052  10.039  1.00  0.00           C  
ATOM   4926  CE2 PHE B 752      -2.307  30.158   7.893  1.00  0.00           C  
ATOM   4927  CZ  PHE B 752      -2.859  30.343   9.149  1.00  0.00           C  
ATOM   4928  H   PHE B 752       3.139  33.310   7.349  1.00  0.00           H  
ATOM   4929  HA  PHE B 752       1.547  33.198   9.643  1.00  0.00           H  
ATOM   4930  HB3 PHE B 752       1.614  31.165   7.385  1.00  0.00           H  
ATOM   4931  HB2 PHE B 752       1.043  32.804   7.264  1.00  0.00           H  
ATOM   4932  HD1 PHE B 752      -0.149  32.211  10.302  1.00  0.00           H  
ATOM   4933  HD2 PHE B 752      -0.864  30.442   6.404  1.00  0.00           H  
ATOM   4934  HE1 PHE B 752      -2.285  31.213  11.077  1.00  0.00           H  
ATOM   4935  HE2 PHE B 752      -2.878  29.552   7.205  1.00  0.00           H  
ATOM   4936  HZ  PHE B 752      -3.809  29.879   9.367  1.00  0.00           H  
ATOM   4937  N   ALA B 753       3.693  30.663   9.810  1.00  0.00           N
[truncated: 1,010,471 more chars]
