# Supplementary material for: In Vitro and In Vivo Pharmacological Characterization of a Novel TRPM8 Inhibitor Chemotype Identified by Small-Scale Preclinical Screening
Source: Int J Mol Sci. 2022 Feb 13;23(4):2070. doi: 10.3390/ijms23042070 (PMC8877448; doi:10.3390/ijms23042070)
Supplement: Supplementary file 1 [file ijms-23-02070-s001.zip › hTRPM8_BB0322720.pdb]

TITLE     hTRPM8_BB0322720
REMARK   4      COMPLIES WITH FORMAT V. 3.0, 1-DEC-2006
REMARK 888
REMARK 888 WRITTEN BY MAESTRO (A PRODUCT OF SCHRODINGER, LLC)
ATOM      1  CH3 ACE     1     -56.517  12.183 -15.216  1.00  0.00           C  
ATOM      2  C   ACE     1     -55.215  12.265 -14.346  1.00  0.00           C  
ATOM      3  O   ACE     1     -55.372  12.376 -13.138  1.00  0.00           O  
ATOM      4  H1  ACE     1     -57.475  12.393 -14.740  1.00  0.00           H  
ATOM      5  H2  ACE     1     -56.431  12.875 -16.054  1.00  0.00           H  
ATOM      6  H3  ACE     1     -56.646  11.174 -15.605  1.00  0.00           H  
ATOM      7  N   NMA   101     -42.305   2.249  -4.959  1.00  0.00           N  
ATOM      8  N   NMA   101       2.785  41.380  -4.621  1.00  0.00           N  
ATOM      9  N   NMA   101      42.228  -1.828  -4.999  1.00  0.00           N  
ATOM     10  N   NMA   101      -3.002 -41.678  -4.823  1.00  0.00           N  
ATOM     11  CA  NMA   101     -43.224   3.092  -4.232  1.00  0.00           C  
ATOM     12  CA  NMA   101       3.490  42.282  -3.649  1.00  0.00           C  
ATOM     13  CA  NMA   101      43.317  -2.346  -4.173  1.00  0.00           C  
ATOM     14  CA  NMA   101      -3.778 -42.423  -3.803  1.00  0.00           C  
ATOM     15  H   NMA   101     -42.463   2.270  -5.957  1.00  0.00           H  
ATOM     16  HA1 NMA   101     -43.233   2.915  -3.157  1.00  0.00           H  
ATOM     17  HA2 NMA   101     -42.858   4.100  -4.430  1.00  0.00           H  
ATOM     18  HA3 NMA   101     -44.194   2.989  -4.719  1.00  0.00           H  
ATOM     19  H   NMA   101       3.298  40.719  -5.188  1.00  0.00           H  
ATOM     20  HA1 NMA   101       2.974  43.230  -3.501  1.00  0.00           H  
ATOM     21  HA2 NMA   101       3.531  41.780  -2.682  1.00  0.00           H  
ATOM     22  HA3 NMA   101       4.518  42.524  -3.919  1.00  0.00           H  
ATOM     23  H   NMA   101      42.433  -1.212  -5.772  1.00  0.00           H  
ATOM     24  HA1 NMA   101      43.697  -1.499  -3.601  1.00  0.00           H  
ATOM     25  HA2 NMA   101      42.936  -3.141  -3.532  1.00  0.00           H  
ATOM     26  HA3 NMA   101      44.075  -2.829  -4.790  1.00  0.00           H  
ATOM     27  H   NMA   101      -3.439 -41.735  -5.731  1.00  0.00           H  
ATOM     28  HA1 NMA   101      -4.746 -42.740  -4.189  1.00  0.00           H  
ATOM     29  HA2 NMA   101      -3.221 -43.309  -3.498  1.00  0.00           H  
ATOM     30  HA3 NMA   101      -3.944 -41.814  -2.915  1.00  0.00           H  
ATOM     31  CH3 ACE   722      10.212  54.443 -13.606  1.00  0.00           C  
ATOM     32  CH3 ACE   722      55.253 -12.035 -13.201  1.00  0.00           C  
ATOM     33  CH3 ACE   722     -10.388 -56.120 -14.222  1.00  0.00           C  
ATOM     34  C   ACE   722      10.999  53.238 -13.132  1.00  0.00           C  
ATOM     35  C   ACE   722      53.850 -12.286 -12.697  1.00  0.00           C  
ATOM     36  C   ACE   722     -11.538 -55.143 -13.948  1.00  0.00           C  
ATOM     37  O   ACE   722      11.286  53.126 -11.961  1.00  0.00           O  
ATOM     38  O   ACE   722      53.664 -12.673 -11.544  1.00  0.00           O  
ATOM     39  O   ACE   722     -12.598 -55.611 -13.537  1.00  0.00           O  
ATOM     40  H1  ACE   722      10.508  54.652 -14.634  1.00  0.00           H  
ATOM     41  H2  ACE   722       9.124  54.386 -13.611  1.00  0.00           H  
ATOM     42  H3  ACE   722      10.594  55.278 -13.020  1.00  0.00           H  
ATOM     43  H1  ACE   722      55.715 -11.078 -12.958  1.00  0.00           H  
ATOM     44  H2  ACE   722      55.878 -12.851 -12.837  1.00  0.00           H  
ATOM     45  H3  ACE   722      55.493 -12.023 -14.264  1.00  0.00           H  
ATOM     46  H1  ACE   722     -10.144 -56.086 -15.284  1.00  0.00           H  
ATOM     47  H2  ACE   722      -9.544 -55.895 -13.570  1.00  0.00           H  
ATOM     48  H3  ACE   722     -10.527 -57.167 -13.952  1.00  0.00           H  
ATOM     49  N   NMA   912      -6.800  -4.065  15.612  1.00  0.00           N  
ATOM     50  N   NMA   912      -3.676   5.696  14.848  1.00  0.00           N  
ATOM     51  N   NMA   912       5.802   3.467  15.086  1.00  0.00           N  
ATOM     52  N   NMA   912       3.661  -6.572  15.332  1.00  0.00           N  
ATOM     53  CA  NMA   912      -6.597  -3.152  16.706  1.00  0.00           C  
ATOM     54  CA  NMA   912      -3.084   4.819  15.826  1.00  0.00           C  
ATOM     55  CA  NMA   912       5.441   2.662  16.265  1.00  0.00           C  
ATOM     56  CA  NMA   912       3.164  -6.456  16.707  1.00  0.00           C  
ATOM     57  H   NMA   912      -7.677  -4.154  15.120  1.00  0.00           H  
ATOM     58  HA1 NMA   912      -6.128  -2.243  16.330  1.00  0.00           H  
ATOM     59  HA2 NMA   912      -7.606  -2.840  16.976  1.00  0.00           H  
ATOM     60  HA3 NMA   912      -5.982  -3.569  17.503  1.00  0.00           H  
ATOM     61  H   NMA   912      -3.135   5.867  14.012  1.00  0.00           H  
ATOM     62  HA1 NMA   912      -3.174   3.773  15.535  1.00  0.00           H  
ATOM     63  HA2 NMA   912      -2.006   4.968  15.769  1.00  0.00           H  
ATOM     64  HA3 NMA   912      -3.339   5.093  16.851  1.00  0.00           H  
ATOM     65  H   NMA   912       6.217   3.008  14.288  1.00  0.00           H  
ATOM     66  HA1 NMA   912       4.414   2.744  16.621  1.00  0.00           H  
ATOM     67  HA2 NMA   912       5.534   1.591  16.087  1.00  0.00           H  
ATOM     68  HA3 NMA   912       6.085   3.068  17.045  1.00  0.00           H  
ATOM     69  H   NMA   912       3.063  -6.818  14.556  1.00  0.00           H  
ATOM     70  HA1 NMA   912       3.080  -7.438  17.174  1.00  0.00           H  
ATOM     71  HA2 NMA   912       3.802  -5.924  17.412  1.00  0.00           H  
ATOM     72  HA3 NMA   912       2.233  -5.890  16.739  1.00  0.00           H  
ATOM     73  CH3 ACE   950      12.046 -21.392  24.999  1.00  0.00           C  
ATOM     74  CH3 ACE   950     -21.278 -11.967  23.986  1.00  0.00           C  
ATOM     75  CH3 ACE   950     -12.300  20.874  25.041  1.00  0.00           C  
ATOM     76  CH3 ACE   950      20.772  12.646  24.792  1.00  0.00           C  
ATOM     77  C   ACE   950      11.650 -21.526  23.524  1.00  0.00           C  
ATOM     78  C   ACE   950     -21.219 -11.523  22.537  1.00  0.00           C  
ATOM     79  C   ACE   950     -11.909  21.179  23.632  1.00  0.00           C  
ATOM     80  C   ACE   950      21.162  12.157  23.469  1.00  0.00           C  
ATOM     81  O   ACE   950      12.258 -22.353  22.866  1.00  0.00           O  
ATOM     82  O   ACE   950     -22.064 -12.052  21.733  1.00  0.00           O  
ATOM     83  O   ACE   950     -12.591  22.072  23.077  1.00  0.00           O  
ATOM     84  O   ACE   950      22.206  12.553  22.988  1.00  0.00           O  
ATOM     85  H1  ACE   950      12.080 -22.386  25.444  1.00  0.00           H  
ATOM     86  H2  ACE   950      12.989 -20.847  25.025  1.00  0.00           H  
ATOM     87  H3  ACE   950      11.287 -20.831  25.546  1.00  0.00           H  
ATOM     88  H1  ACE   950     -22.157 -12.526  24.307  1.00  0.00           H  
ATOM     89  H2  ACE   950     -20.416 -12.629  24.065  1.00  0.00           H  
ATOM     90  H3  ACE   950     -21.109 -11.063  24.571  1.00  0.00           H  
ATOM     91  H1  ACE   950     -13.124  20.173  24.903  1.00  0.00           H  
ATOM     92  H2  ACE   950     -11.463  20.504  25.634  1.00  0.00           H  
ATOM     93  H3  ACE   950     -12.646  21.778  25.541  1.00  0.00           H  
ATOM     94  H1  ACE   950      19.721  12.521  25.054  1.00  0.00           H  
ATOM     95  H2  ACE   950      21.275  12.018  25.527  1.00  0.00           H  
ATOM     96  H3  ACE   950      21.175  13.651  24.918  1.00  0.00           H  
TER      97      ACE   950
ATOM     98  N   LEU A 723     -54.019  12.265 -14.984  1.00  0.00           N  
ATOM     99  CA  LEU A 723     -52.787  12.637 -14.281  1.00  0.00           C  
ATOM    100  C   LEU A 723     -51.689  13.277 -15.176  1.00  0.00           C  
ATOM    101  O   LEU A 723     -50.633  13.640 -14.657  1.00  0.00           O  
ATOM    102  CB  LEU A 723     -52.319  11.550 -13.338  1.00  0.00           C  
ATOM    103  CG  LEU A 723     -51.640  11.966 -12.031  1.00  0.00           C  
ATOM    104  CD1 LEU A 723     -52.602  12.679 -11.078  1.00  0.00           C  
ATOM    105  CD2 LEU A 723     -51.068  10.776 -11.245  1.00  0.00           C  
ATOM    106  HB2 LEU A 723     -53.161  10.889 -13.132  1.00  0.00           H  
ATOM    107  HB3 LEU A 723     -51.630  10.926 -13.907  1.00  0.00           H  
ATOM    108  HG  LEU A 723     -50.832  12.609 -12.381  1.00  0.00           H  
ATOM    109 HD11 LEU A 723     -52.266  12.728 -10.042  1.00  0.00           H  
ATOM    110 HD12 LEU A 723     -52.666  13.723 -11.387  1.00  0.00           H  
ATOM    111 HD13 LEU A 723     -53.637  12.351 -11.170  1.00  0.00           H  
ATOM    112 HD21 LEU A 723     -50.340  10.219 -11.835  1.00  0.00           H  
ATOM    113 HD22 LEU A 723     -50.448  11.120 -10.417  1.00  0.00           H  
ATOM    114 HD23 LEU A 723     -51.783  10.065 -10.829  1.00  0.00           H  
ATOM    115  H   LEU A 723     -54.052  12.324 -15.992  1.00  0.00           H  
ATOM    116  HA  LEU A 723     -53.058  13.490 -13.659  1.00  0.00           H  
ATOM    117  N   LEU A 724     -51.989  13.395 -16.494  1.00  0.00           N  
ATOM    118  CA  LEU A 724     -51.150  13.826 -17.580  1.00  0.00           C  
ATOM    119  C   LEU A 724     -50.295  12.607 -18.036  1.00  0.00           C  
ATOM    120  O   LEU A 724     -49.666  11.906 -17.198  1.00  0.00           O  
ATOM    121  CB  LEU A 724     -50.237  15.062 -17.254  1.00  0.00           C  
ATOM    122  CG  LEU A 724     -51.088  16.324 -16.849  1.00  0.00           C  
ATOM    123  CD1 LEU A 724     -50.156  17.275 -16.075  1.00  0.00           C  
ATOM    124  CD2 LEU A 724     -51.665  17.198 -18.013  1.00  0.00           C  
ATOM    125  HB2 LEU A 724     -49.453  14.809 -16.540  1.00  0.00           H  
ATOM    126  HB3 LEU A 724     -49.639  15.363 -18.114  1.00  0.00           H  
ATOM    127  HG  LEU A 724     -51.918  16.135 -16.168  1.00  0.00           H  
ATOM    128 HD11 LEU A 724     -50.723  18.128 -15.701  1.00  0.00           H  
ATOM    129 HD12 LEU A 724     -49.846  16.782 -15.154  1.00  0.00           H  
ATOM    130 HD13 LEU A 724     -49.300  17.550 -16.692  1.00  0.00           H  
ATOM    131 HD21 LEU A 724     -50.877  17.418 -18.734  1.00  0.00           H  
ATOM    132 HD22 LEU A 724     -52.352  16.626 -18.636  1.00  0.00           H  
ATOM    133 HD23 LEU A 724     -52.011  18.146 -17.601  1.00  0.00           H  
ATOM    134  HA  LEU A 724     -51.785  14.150 -18.405  1.00  0.00           H  
ATOM    135  H   LEU A 724     -52.877  13.013 -16.783  1.00  0.00           H  
ATOM    136  N   TRP A 725     -50.260  12.368 -19.362  1.00  0.00           N  
ATOM    137  CA  TRP A 725     -49.645  11.275 -20.014  1.00  0.00           C  
ATOM    138  C   TRP A 725     -48.096  11.467 -19.953  1.00  0.00           C  
ATOM    139  O   TRP A 725     -47.377  10.478 -19.750  1.00  0.00           O  
ATOM    140  CB  TRP A 725     -50.045  11.125 -21.497  1.00  0.00           C  
ATOM    141  CG  TRP A 725     -49.540   9.857 -22.072  1.00  0.00           C  
ATOM    142  CD1 TRP A 725     -50.181   8.661 -22.070  1.00  0.00           C  
ATOM    143  CD2 TRP A 725     -48.351   9.622 -22.838  1.00  0.00           C  
ATOM    144  NE1 TRP A 725     -49.452   7.727 -22.780  1.00  0.00           N  
ATOM    145  CE2 TRP A 725     -48.367   8.290 -23.354  1.00  0.00           C  
ATOM    146  CE3 TRP A 725     -47.188  10.401 -23.133  1.00  0.00           C  
ATOM    147  CZ2 TRP A 725     -47.295   7.772 -24.115  1.00  0.00           C  
ATOM    148  CZ3 TRP A 725     -46.132   9.890 -23.919  1.00  0.00           C  
ATOM    149  CH2 TRP A 725     -46.230   8.643 -24.510  1.00  0.00           C  
ATOM    150  HB2 TRP A 725     -51.133  11.145 -21.561  1.00  0.00           H  
ATOM    151  HB3 TRP A 725     -49.586  11.873 -22.143  1.00  0.00           H  
ATOM    152  HD1 TRP A 725     -51.112   8.447 -21.566  1.00  0.00           H  
ATOM    153  HE1 TRP A 725     -49.732   6.757 -22.805  1.00  0.00           H  
ATOM    154  HE3 TRP A 725     -47.191  11.377 -22.670  1.00  0.00           H  
ATOM    155  HZ2 TRP A 725     -47.203   6.717 -24.323  1.00  0.00           H  
ATOM    156  HZ3 TRP A 725     -45.186  10.394 -24.053  1.00  0.00           H  
ATOM    157  HH2 TRP A 725     -45.457   8.163 -25.091  1.00  0.00           H  
ATOM    158  H   TRP A 725     -50.759  12.926 -20.039  1.00  0.00           H  
ATOM    159  HA  TRP A 725     -49.804  10.352 -19.456  1.00  0.00           H  
ATOM    160  N   TYR A 726     -47.493  12.630 -20.199  1.00  0.00           N  
ATOM    161  CA  TYR A 726     -46.020  12.795 -20.123  1.00  0.00           C  
ATOM    162  C   TYR A 726     -45.421  12.775 -18.705  1.00  0.00           C  
ATOM    163  O   TYR A 726     -44.189  12.607 -18.643  1.00  0.00           O  
ATOM    164  CB  TYR A 726     -45.725  14.181 -20.785  1.00  0.00           C  
ATOM    165  CG  TYR A 726     -46.357  15.489 -20.248  1.00  0.00           C  
ATOM    166  CD1 TYR A 726     -45.576  16.341 -19.437  1.00  0.00           C  
ATOM    167  CD2 TYR A 726     -47.652  15.898 -20.605  1.00  0.00           C  
ATOM    168  CE1 TYR A 726     -46.043  17.614 -19.107  1.00  0.00           C  
ATOM    169  CE2 TYR A 726     -48.171  17.139 -20.124  1.00  0.00           C  
ATOM    170  CZ  TYR A 726     -47.344  17.997 -19.376  1.00  0.00           C  
ATOM    171  OH  TYR A 726     -47.740  19.278 -19.046  1.00  0.00           O  
ATOM    172  H   TYR A 726     -48.007  13.473 -20.412  1.00  0.00           H  
ATOM    173  HA  TYR A 726     -45.595  12.004 -20.741  1.00  0.00           H  
ATOM    174  HB3 TYR A 726     -45.799  14.094 -21.869  1.00  0.00           H  
ATOM    175  HB2 TYR A 726     -44.672  14.461 -20.760  1.00  0.00           H  
ATOM    176  HD1 TYR A 726     -44.556  16.041 -19.246  1.00  0.00           H  
ATOM    177  HD2 TYR A 726     -48.212  15.247 -21.260  1.00  0.00           H  
ATOM    178  HE1 TYR A 726     -45.300  18.186 -18.572  1.00  0.00           H  
ATOM    179  HE2 TYR A 726     -49.182  17.483 -20.285  1.00  0.00           H  
ATOM    180  HH  TYR A 726     -48.627  19.592 -19.136  1.00  0.00           H  
ATOM    181  N   TYR A 727     -46.244  12.887 -17.663  1.00  0.00           N  
ATOM    182  CA  TYR A 727     -45.966  12.885 -16.200  1.00  0.00           C  
ATOM    183  C   TYR A 727     -45.648  11.501 -15.793  1.00  0.00           C  
ATOM    184  O   TYR A 727     -44.553  11.265 -15.249  1.00  0.00           O  
ATOM    185  CB  TYR A 727     -47.160  13.409 -15.333  1.00  0.00           C  
ATOM    186  CG  TYR A 727     -47.007  14.883 -14.960  1.00  0.00           C  
ATOM    187  CD1 TYR A 727     -47.314  15.340 -13.680  1.00  0.00           C  
ATOM    188  CD2 TYR A 727     -46.661  15.816 -15.931  1.00  0.00           C  
ATOM    189  CE1 TYR A 727     -47.367  16.613 -13.323  1.00  0.00           C  
ATOM    190  CE2 TYR A 727     -46.747  17.160 -15.550  1.00  0.00           C  
ATOM    191  CZ  TYR A 727     -47.007  17.614 -14.260  1.00  0.00           C  
ATOM    192  OH  TYR A 727     -46.993  18.913 -13.997  1.00  0.00           O  
ATOM    193  H   TYR A 727     -47.215  12.864 -17.940  1.00  0.00           H  
ATOM    194  HA  TYR A 727     -45.135  13.578 -16.068  1.00  0.00           H  
ATOM    195  HB3 TYR A 727     -47.530  12.747 -14.550  1.00  0.00           H  
ATOM    196  HB2 TYR A 727     -47.977  13.395 -16.055  1.00  0.00           H  
ATOM    197  HD1 TYR A 727     -47.497  14.562 -12.953  1.00  0.00           H  
ATOM    198  HD2 TYR A 727     -46.656  15.494 -16.962  1.00  0.00           H  
ATOM    199  HE1 TYR A 727     -47.620  16.923 -12.320  1.00  0.00           H  
ATOM    200  HE2 TYR A 727     -46.585  17.901 -16.318  1.00  0.00           H  
ATOM    201  HH  TYR A 727     -47.372  19.323 -13.235  1.00  0.00           H  
ATOM    202  N   VAL A 728     -46.605  10.535 -16.104  1.00  0.00           N  
ATOM    203  CA  VAL A 728     -46.497   9.119 -15.810  1.00  0.00           C  
ATOM    204  C   VAL A 728     -45.488   8.463 -16.733  1.00  0.00           C  
ATOM    205  O   VAL A 728     -44.770   7.638 -16.245  1.00  0.00           O  
ATOM    206  CB  VAL A 728     -47.937   8.494 -15.899  1.00  0.00           C  
ATOM    207  CG1 VAL A 728     -48.952   9.100 -15.007  1.00  0.00           C  
ATOM    208  CG2 VAL A 728     -48.608   8.521 -17.365  1.00  0.00           C  
ATOM    209  H   VAL A 728     -47.487  10.832 -16.494  1.00  0.00           H  
ATOM    210  HA  VAL A 728     -46.137   8.952 -14.794  1.00  0.00           H  
ATOM    211  HB  VAL A 728     -47.866   7.429 -15.680  1.00  0.00           H  
ATOM    212 HG11 VAL A 728     -49.222  10.132 -15.228  1.00  0.00           H  
ATOM    213 HG12 VAL A 728     -49.863   8.501 -15.017  1.00  0.00           H  
ATOM    214 HG13 VAL A 728     -48.644   9.012 -13.965  1.00  0.00           H  
ATOM    215 HG21 VAL A 728     -48.776   9.545 -17.699  1.00  0.00           H  
ATOM    216 HG22 VAL A 728     -47.973   8.163 -18.175  1.00  0.00           H  
ATOM    217 HG23 VAL A 728     -49.556   8.002 -17.507  1.00  0.00           H  
ATOM    218  N   ALA A 729     -45.308   8.823 -17.999  1.00  0.00           N  
ATOM    219  CA  ALA A 729     -44.268   8.326 -18.925  1.00  0.00           C  
ATOM    220  C   ALA A 729     -42.854   8.747 -18.525  1.00  0.00           C  
ATOM    221  O   ALA A 729     -41.961   7.947 -18.714  1.00  0.00           O  
ATOM    222  CB  ALA A 729     -44.602   8.710 -20.361  1.00  0.00           C  
ATOM    223  HB1 ALA A 729     -45.637   8.582 -20.676  1.00  0.00           H  
ATOM    224  HB2 ALA A 729     -44.497   9.785 -20.506  1.00  0.00           H  
ATOM    225  HB3 ALA A 729     -43.948   8.273 -21.116  1.00  0.00           H  
ATOM    226  H   ALA A 729     -45.973   9.474 -18.392  1.00  0.00           H  
ATOM    227  HA  ALA A 729     -44.248   7.237 -18.963  1.00  0.00           H  
ATOM    228  N   PHE A 730     -42.629   9.994 -18.039  1.00  0.00           N  
ATOM    229  CA  PHE A 730     -41.352  10.489 -17.542  1.00  0.00           C  
ATOM    230  C   PHE A 730     -40.987   9.594 -16.380  1.00  0.00           C  
ATOM    231  O   PHE A 730     -39.900   8.954 -16.426  1.00  0.00           O  
ATOM    232  CB  PHE A 730     -41.374  12.003 -17.250  1.00  0.00           C  
ATOM    233  CG  PHE A 730     -40.059  12.565 -16.797  1.00  0.00           C  
ATOM    234  CD1 PHE A 730     -39.045  12.840 -17.729  1.00  0.00           C  
ATOM    235  CD2 PHE A 730     -39.867  12.841 -15.478  1.00  0.00           C  
ATOM    236  CE1 PHE A 730     -37.818  13.358 -17.345  1.00  0.00           C  
ATOM    237  CE2 PHE A 730     -38.604  13.284 -15.073  1.00  0.00           C  
ATOM    238  CZ  PHE A 730     -37.534  13.551 -15.985  1.00  0.00           C  
ATOM    239  H   PHE A 730     -43.413  10.626 -17.958  1.00  0.00           H  
ATOM    240  HA  PHE A 730     -40.619  10.198 -18.294  1.00  0.00           H  
ATOM    241  HB3 PHE A 730     -42.209  12.190 -16.575  1.00  0.00           H  
ATOM    242  HB2 PHE A 730     -41.598  12.529 -18.178  1.00  0.00           H  
ATOM    243  HD1 PHE A 730     -39.162  12.594 -18.775  1.00  0.00           H  
ATOM    244  HD2 PHE A 730     -40.686  12.734 -14.782  1.00  0.00           H  
ATOM    245  HE1 PHE A 730     -37.042  13.576 -18.064  1.00  0.00           H  
ATOM    246  HE2 PHE A 730     -38.441  13.533 -14.035  1.00  0.00           H  
ATOM    247  HZ  PHE A 730     -36.568  13.899 -15.650  1.00  0.00           H  
ATOM    248  N   PHE A 731     -41.870   9.437 -15.356  1.00  0.00           N  
ATOM    249  CA  PHE A 731     -41.483   8.658 -14.131  1.00  0.00           C  
ATOM    250  C   PHE A 731     -41.536   7.059 -14.363  1.00  0.00           C  
ATOM    251  O   PHE A 731     -41.665   6.329 -13.385  1.00  0.00           O  
ATOM    252  CB  PHE A 731     -42.268   9.158 -12.927  1.00  0.00           C  
ATOM    253  CG  PHE A 731     -41.749  10.412 -12.219  1.00  0.00           C  
ATOM    254  CD1 PHE A 731     -40.763  10.280 -11.189  1.00  0.00           C  
ATOM    255  CD2 PHE A 731     -42.041  11.701 -12.630  1.00  0.00           C  
ATOM    256  CE1 PHE A 731     -40.072  11.380 -10.654  1.00  0.00           C  
ATOM    257  CE2 PHE A 731     -41.303  12.784 -12.201  1.00  0.00           C  
ATOM    258  CZ  PHE A 731     -40.370  12.688 -11.136  1.00  0.00           C  
ATOM    259  H   PHE A 731     -42.806   9.816 -15.399  1.00  0.00           H  
ATOM    260  HA  PHE A 731     -40.397   8.661 -14.033  1.00  0.00           H  
ATOM    261  HB3 PHE A 731     -42.351   8.448 -12.104  1.00  0.00           H  
ATOM    262  HB2 PHE A 731     -43.297   9.368 -13.217  1.00  0.00           H  
ATOM    263  HD1 PHE A 731     -40.611   9.280 -10.812  1.00  0.00           H  
ATOM    264  HD2 PHE A 731     -42.666  11.794 -13.506  1.00  0.00           H  
ATOM    265  HE1 PHE A 731     -39.308  11.335  -9.892  1.00  0.00           H  
ATOM    266  HE2 PHE A 731     -41.465  13.762 -12.631  1.00  0.00           H  
ATOM    267  HZ  PHE A 731     -39.753  13.490 -10.759  1.00  0.00           H  
ATOM    268  N   THR A 732     -41.285   6.626 -15.619  1.00  0.00           N  
ATOM    269  CA  THR A 732     -41.139   5.189 -15.885  1.00  0.00           C  
ATOM    270  C   THR A 732     -40.025   5.099 -16.986  1.00  0.00           C  
ATOM    271  O   THR A 732     -39.866   4.030 -17.583  1.00  0.00           O  
ATOM    272  CB  THR A 732     -42.515   4.537 -16.255  1.00  0.00           C  
ATOM    273  OG1 THR A 732     -43.123   5.273 -17.331  1.00  0.00           O  
ATOM    274  CG2 THR A 732     -43.470   4.481 -15.051  1.00  0.00           C  
ATOM    275  H   THR A 732     -41.243   7.275 -16.392  1.00  0.00           H  
ATOM    276  HA  THR A 732     -40.668   4.706 -15.028  1.00  0.00           H  
ATOM    277  HB  THR A 732     -42.408   3.490 -16.539  1.00  0.00           H  
ATOM    278  HG1 THR A 732     -43.395   6.039 -16.849  1.00  0.00           H  
ATOM    279 HG21 THR A 732     -43.919   5.406 -14.689  1.00  0.00           H  
ATOM    280 HG22 THR A 732     -44.340   3.943 -15.426  1.00  0.00           H  
ATOM    281 HG23 THR A 732     -43.069   3.884 -14.232  1.00  0.00           H  
ATOM    282  N   SER A 733     -39.215   6.125 -17.260  1.00  0.00           N  
ATOM    283  CA  SER A 733     -37.992   5.969 -18.144  1.00  0.00           C  
ATOM    284  C   SER A 733     -36.779   5.606 -17.281  1.00  0.00           C  
ATOM    285  O   SER A 733     -36.734   5.980 -16.150  1.00  0.00           O  
ATOM    286  CB  SER A 733     -37.759   7.331 -18.816  1.00  0.00           C  
ATOM    287  OG  SER A 733     -36.750   7.226 -19.832  1.00  0.00           O  
ATOM    288  H   SER A 733     -39.324   7.044 -16.855  1.00  0.00           H  
ATOM    289  HA  SER A 733     -38.206   5.246 -18.931  1.00  0.00           H  
ATOM    290  HB3 SER A 733     -37.387   8.144 -18.192  1.00  0.00           H  
ATOM    291  HB2 SER A 733     -38.710   7.683 -19.213  1.00  0.00           H  
ATOM    292  HG  SER A 733     -35.906   7.233 -19.409  1.00  0.00           H  
ATOM    293  N   PRO A 734     -35.993   4.666 -17.803  1.00  0.00           N  
ATOM    294  CA  PRO A 734     -34.982   3.892 -17.006  1.00  0.00           C  
ATOM    295  C   PRO A 734     -33.992   4.600 -16.004  1.00  0.00           C  
ATOM    296  O   PRO A 734     -33.689   4.073 -14.945  1.00  0.00           O  
ATOM    297  CB  PRO A 734     -34.478   2.756 -17.964  1.00  0.00           C  
ATOM    298  CG  PRO A 734     -34.506   3.380 -19.281  1.00  0.00           C  
ATOM    299  CD  PRO A 734     -35.836   4.181 -19.196  1.00  0.00           C  
ATOM    300  HA  PRO A 734     -35.702   3.462 -16.309  1.00  0.00           H  
ATOM    301  HB3 PRO A 734     -35.126   1.881 -18.024  1.00  0.00           H  
ATOM    302  HB2 PRO A 734     -33.529   2.277 -17.724  1.00  0.00           H  
ATOM    303  HG3 PRO A 734     -34.475   2.650 -20.090  1.00  0.00           H  
ATOM    304  HG2 PRO A 734     -33.704   4.104 -19.420  1.00  0.00           H  
ATOM    305  HD2 PRO A 734     -35.857   5.028 -19.882  1.00  0.00           H  
ATOM    306  HD3 PRO A 734     -36.761   3.627 -19.357  1.00  0.00           H  
ATOM    307  N   PHE A 735     -33.554   5.793 -16.341  1.00  0.00           N  
ATOM    308  CA  PHE A 735     -32.638   6.629 -15.494  1.00  0.00           C  
ATOM    309  C   PHE A 735     -33.448   7.475 -14.574  1.00  0.00           C  
ATOM    310  O   PHE A 735     -32.916   7.856 -13.548  1.00  0.00           O  
ATOM    311  CB  PHE A 735     -31.857   7.548 -16.419  1.00  0.00           C  
ATOM    312  CG  PHE A 735     -30.439   7.679 -16.013  1.00  0.00           C  
ATOM    313  CD1 PHE A 735     -29.514   6.606 -16.316  1.00  0.00           C  
ATOM    314  CD2 PHE A 735     -30.062   8.856 -15.279  1.00  0.00           C  
ATOM    315  CE1 PHE A 735     -28.190   6.783 -15.852  1.00  0.00           C  
ATOM    316  CE2 PHE A 735     -28.725   9.030 -14.924  1.00  0.00           C  
ATOM    317  CZ  PHE A 735     -27.778   7.979 -15.232  1.00  0.00           C  
ATOM    318  H   PHE A 735     -33.808   6.266 -17.196  1.00  0.00           H  
ATOM    319  HA  PHE A 735     -32.057   5.932 -14.890  1.00  0.00           H  
ATOM    320  HB3 PHE A 735     -32.263   8.518 -16.705  1.00  0.00           H  
ATOM    321  HB2 PHE A 735     -31.867   7.044 -17.385  1.00  0.00           H  
ATOM    322  HD1 PHE A 735     -29.881   5.786 -16.916  1.00  0.00           H  
ATOM    323  HD2 PHE A 735     -30.852   9.564 -15.076  1.00  0.00           H  
ATOM    324  HE1 PHE A 735     -27.514   5.941 -15.865  1.00  0.00           H  
ATOM    325  HE2 PHE A 735     -28.388   9.943 -14.455  1.00  0.00           H  
ATOM    326  HZ  PHE A 735     -26.752   8.137 -14.934  1.00  0.00           H  
ATOM    327  N   VAL A 736     -34.680   7.860 -14.898  1.00  0.00           N  
ATOM    328  CA  VAL A 736     -35.544   8.622 -13.958  1.00  0.00           C  
ATOM    329  C   VAL A 736     -35.951   7.621 -12.852  1.00  0.00           C  
ATOM    330  O   VAL A 736     -36.019   7.912 -11.645  1.00  0.00           O  
ATOM    331  CB  VAL A 736     -36.751   9.180 -14.713  1.00  0.00           C  
ATOM    332  CG1 VAL A 736     -37.622  10.049 -13.802  1.00  0.00           C  
ATOM    333  CG2 VAL A 736     -36.449  10.060 -15.892  1.00  0.00           C  
ATOM    334  H   VAL A 736     -35.127   7.663 -15.782  1.00  0.00           H  
ATOM    335  HA  VAL A 736     -35.045   9.425 -13.416  1.00  0.00           H  
ATOM    336  HB  VAL A 736     -37.372   8.345 -15.038  1.00  0.00           H  
ATOM    337 HG11 VAL A 736     -38.471  10.513 -14.303  1.00  0.00           H  
ATOM    338 HG12 VAL A 736     -38.121   9.438 -13.050  1.00  0.00           H  
ATOM    339 HG13 VAL A 736     -37.056  10.738 -13.175  1.00  0.00           H  
ATOM    340 HG21 VAL A 736     -37.428  10.230 -16.341  1.00  0.00           H  
ATOM    341 HG22 VAL A 736     -35.975  10.996 -15.599  1.00  0.00           H  
ATOM    342 HG23 VAL A 736     -35.831   9.568 -16.643  1.00  0.00           H  
ATOM    343  N   VAL A 737     -36.243   6.336 -13.206  1.00  0.00           N  
ATOM    344  CA  VAL A 737     -36.454   5.284 -12.226  1.00  0.00           C  
ATOM    345  C   VAL A 737     -35.153   4.994 -11.395  1.00  0.00           C  
ATOM    346  O   VAL A 737     -35.215   4.783 -10.130  1.00  0.00           O  
ATOM    347  CB  VAL A 737     -36.963   4.043 -12.935  1.00  0.00           C  
ATOM    348  CG1 VAL A 737     -36.969   2.741 -12.132  1.00  0.00           C  
ATOM    349  CG2 VAL A 737     -38.348   4.211 -13.560  1.00  0.00           C  
ATOM    350  H   VAL A 737     -36.351   6.101 -14.183  1.00  0.00           H  
ATOM    351  HA  VAL A 737     -37.130   5.536 -11.408  1.00  0.00           H  
ATOM    352  HB  VAL A 737     -36.163   3.880 -13.657  1.00  0.00           H  
ATOM    353 HG11 VAL A 737     -37.658   2.849 -11.293  1.00  0.00           H  
ATOM    354 HG12 VAL A 737     -37.132   1.874 -12.772  1.00  0.00           H  
ATOM    355 HG13 VAL A 737     -36.036   2.527 -11.610  1.00  0.00           H  
ATOM    356 HG21 VAL A 737     -38.350   5.029 -14.280  1.00  0.00           H  
ATOM    357 HG22 VAL A 737     -38.721   3.284 -13.995  1.00  0.00           H  
ATOM    358 HG23 VAL A 737     -39.097   4.554 -12.847  1.00  0.00           H  
ATOM    359  N   PHE A 738     -33.965   4.967 -12.133  1.00  0.00           N  
ATOM    360  CA  PHE A 738     -32.667   4.703 -11.494  1.00  0.00           C  
ATOM    361  C   PHE A 738     -32.419   5.824 -10.402  1.00  0.00           C  
ATOM    362  O   PHE A 738     -31.990   5.432  -9.300  1.00  0.00           O  
ATOM    363  CB  PHE A 738     -31.565   4.752 -12.490  1.00  0.00           C  
ATOM    364  CG  PHE A 738     -30.133   4.698 -11.935  1.00  0.00           C  
ATOM    365  CD1 PHE A 738     -29.826   3.588 -11.093  1.00  0.00           C  
ATOM    366  CD2 PHE A 738     -29.200   5.763 -12.087  1.00  0.00           C  
ATOM    367  CE1 PHE A 738     -28.552   3.587 -10.406  1.00  0.00           C  
ATOM    368  CE2 PHE A 738     -27.943   5.674 -11.451  1.00  0.00           C  
ATOM    369  CZ  PHE A 738     -27.575   4.576 -10.633  1.00  0.00           C  
ATOM    370  H   PHE A 738     -34.017   4.798 -13.128  1.00  0.00           H  
ATOM    371  HA  PHE A 738     -32.632   3.656 -11.193  1.00  0.00           H  
ATOM    372  HB3 PHE A 738     -31.580   5.740 -12.948  1.00  0.00           H  
ATOM    373  HB2 PHE A 738     -31.725   3.928 -13.186  1.00  0.00           H  
ATOM    374  HD1 PHE A 738     -30.606   2.912 -10.774  1.00  0.00           H  
ATOM    375  HD2 PHE A 738     -29.301   6.569 -12.798  1.00  0.00           H  
ATOM    376  HE1 PHE A 738     -28.372   2.935  -9.564  1.00  0.00           H  
ATOM    377  HE2 PHE A 738     -27.299   6.504 -11.698  1.00  0.00           H  
ATOM    378  HZ  PHE A 738     -26.615   4.640 -10.142  1.00  0.00           H  
ATOM    379  N   SER A 739     -32.738   7.105 -10.683  1.00  0.00           N  
ATOM    380  CA  SER A 739     -32.692   8.234  -9.709  1.00  0.00           C  
ATOM    381  C   SER A 739     -33.549   8.054  -8.435  1.00  0.00           C  
ATOM    382  O   SER A 739     -32.934   7.900  -7.357  1.00  0.00           O  
ATOM    383  CB  SER A 739     -32.938   9.589 -10.403  1.00  0.00           C  
ATOM    384  OG  SER A 739     -32.003   9.764 -11.486  1.00  0.00           O  
ATOM    385  H   SER A 739     -33.209   7.266 -11.561  1.00  0.00           H  
ATOM    386  HA  SER A 739     -31.670   8.201  -9.330  1.00  0.00           H  
ATOM    387  HB3 SER A 739     -32.763  10.325  -9.618  1.00  0.00           H  
ATOM    388  HB2 SER A 739     -33.948   9.774 -10.768  1.00  0.00           H  
ATOM    389  HG  SER A 739     -32.324   9.129 -12.107  1.00  0.00           H  
ATOM    390  N   TRP A 740     -34.822   7.686  -8.616  1.00  0.00           N  
ATOM    391  CA  TRP A 740     -35.794   7.310  -7.590  1.00  0.00           C  
ATOM    392  C   TRP A 740     -35.375   6.052  -6.757  1.00  0.00           C  
ATOM    393  O   TRP A 740     -35.325   6.171  -5.528  1.00  0.00           O  
ATOM    394  CB  TRP A 740     -37.124   7.140  -8.355  1.00  0.00           C  
ATOM    395  CG  TRP A 740     -38.338   7.345  -7.562  1.00  0.00           C  
ATOM    396  CD1 TRP A 740     -39.309   8.326  -7.741  1.00  0.00           C  
ATOM    397  CD2 TRP A 740     -38.849   6.559  -6.392  1.00  0.00           C  
ATOM    398  NE1 TRP A 740     -40.221   8.296  -6.733  1.00  0.00           N  
ATOM    399  CE2 TRP A 740     -40.078   7.216  -5.894  1.00  0.00           C  
ATOM    400  CE3 TRP A 740     -38.598   5.339  -5.835  1.00  0.00           C  
ATOM    401  CZ2 TRP A 740     -40.847   6.659  -4.770  1.00  0.00           C  
ATOM    402  CZ3 TRP A 740     -39.167   4.836  -4.674  1.00  0.00           C  
ATOM    403  CH2 TRP A 740     -40.344   5.467  -4.174  1.00  0.00           C  
ATOM    404  H   TRP A 740     -35.172   7.667  -9.564  1.00  0.00           H  
ATOM    405  HA  TRP A 740     -35.860   8.221  -6.995  1.00  0.00           H  
ATOM    406  HB3 TRP A 740     -37.153   6.149  -8.807  1.00  0.00           H  
ATOM    407  HB2 TRP A 740     -37.137   7.730  -9.271  1.00  0.00           H  
ATOM    408  HD1 TRP A 740     -39.269   9.048  -8.543  1.00  0.00           H  
ATOM    409  HE1 TRP A 740     -40.971   8.972  -6.700  1.00  0.00           H  
ATOM    410  HE3 TRP A 740     -37.805   4.733  -6.248  1.00  0.00           H  
ATOM    411  HZ2 TRP A 740     -41.716   7.240  -4.497  1.00  0.00           H  
ATOM    412  HZ3 TRP A 740     -38.752   3.921  -4.277  1.00  0.00           H  
ATOM    413  HH2 TRP A 740     -40.842   4.945  -3.370  1.00  0.00           H  
ATOM    414  N   ASN A 741     -34.881   4.976  -7.427  1.00  0.00           N  
ATOM    415  CA  ASN A 741     -34.654   3.739  -6.682  1.00  0.00           C  
ATOM    416  C   ASN A 741     -33.327   3.899  -5.838  1.00  0.00           C  
ATOM    417  O   ASN A 741     -33.323   3.505  -4.665  1.00  0.00           O  
ATOM    418  CB  ASN A 741     -34.624   2.568  -7.625  1.00  0.00           C  
ATOM    419  CG  ASN A 741     -36.089   2.173  -8.038  1.00  0.00           C  
ATOM    420  OD1 ASN A 741     -36.997   2.785  -7.518  1.00  0.00           O  
ATOM    421  ND2 ASN A 741     -36.340   1.271  -8.955  1.00  0.00           N  
ATOM    422  H   ASN A 741     -34.858   5.033  -8.435  1.00  0.00           H  
ATOM    423  HA  ASN A 741     -35.370   3.500  -5.895  1.00  0.00           H  
ATOM    424  HB3 ASN A 741     -34.133   1.721  -7.145  1.00  0.00           H  
ATOM    425  HB2 ASN A 741     -34.164   2.813  -8.582  1.00  0.00           H  
ATOM    426 HD22 ASN A 741     -37.295   1.197  -9.275  1.00  0.00           H  
ATOM    427 HD21 ASN A 741     -35.635   0.640  -9.308  1.00  0.00           H  
ATOM    428  N   VAL A 742     -32.381   4.682  -6.337  1.00  0.00           N  
ATOM    429  CA  VAL A 742     -31.241   5.221  -5.550  1.00  0.00           C  
ATOM    430  C   VAL A 742     -31.593   6.085  -4.371  1.00  0.00           C  
ATOM    431  O   VAL A 742     -31.116   5.756  -3.294  1.00  0.00           O  
ATOM    432  CB  VAL A 742     -30.142   5.766  -6.513  1.00  0.00           C  
ATOM    433  CG1 VAL A 742     -28.812   6.194  -5.789  1.00  0.00           C  
ATOM    434  CG2 VAL A 742     -29.700   4.656  -7.473  1.00  0.00           C  
ATOM    435  H   VAL A 742     -32.534   5.201  -7.190  1.00  0.00           H  
ATOM    436  HA  VAL A 742     -30.895   4.278  -5.127  1.00  0.00           H  
ATOM    437  HB  VAL A 742     -30.489   6.599  -7.125  1.00  0.00           H  
ATOM    438 HG11 VAL A 742     -28.951   7.213  -5.428  1.00  0.00           H  
ATOM    439 HG12 VAL A 742     -28.590   5.663  -4.863  1.00  0.00           H  
ATOM    440 HG13 VAL A 742     -27.915   6.311  -6.397  1.00  0.00           H  
ATOM    441 HG21 VAL A 742     -29.063   3.970  -6.915  1.00  0.00           H  
ATOM    442 HG22 VAL A 742     -30.470   4.049  -7.949  1.00  0.00           H  
ATOM    443 HG23 VAL A 742     -29.160   5.030  -8.344  1.00  0.00           H  
ATOM    444  N   VAL A 743     -32.459   7.064  -4.562  1.00  0.00           N  
ATOM    445  CA  VAL A 743     -32.844   8.044  -3.532  1.00  0.00           C  
ATOM    446  C   VAL A 743     -33.637   7.264  -2.503  1.00  0.00           C  
ATOM    447  O   VAL A 743     -33.431   7.424  -1.292  1.00  0.00           O  
ATOM    448  CB  VAL A 743     -33.633   9.229  -4.193  1.00  0.00           C  
ATOM    449  CG1 VAL A 743     -34.278  10.180  -3.112  1.00  0.00           C  
ATOM    450  CG2 VAL A 743     -32.844   9.967  -5.240  1.00  0.00           C  
ATOM    451  HB  VAL A 743     -34.585   8.914  -4.621  1.00  0.00           H  
ATOM    452 HG11 VAL A 743     -34.740  11.080  -3.517  1.00  0.00           H  
ATOM    453 HG12 VAL A 743     -34.953   9.716  -2.393  1.00  0.00           H  
ATOM    454 HG13 VAL A 743     -33.523  10.718  -2.538  1.00  0.00           H  
ATOM    455 HG21 VAL A 743     -32.356  10.844  -4.815  1.00  0.00           H  
ATOM    456 HG22 VAL A 743     -32.092   9.382  -5.769  1.00  0.00           H  
ATOM    457 HG23 VAL A 743     -33.517  10.394  -5.983  1.00  0.00           H  
ATOM    458  H   VAL A 743     -32.778   7.195  -5.511  1.00  0.00           H  
ATOM    459  HA  VAL A 743     -31.994   8.506  -3.029  1.00  0.00           H  
ATOM    460  N   PHE A 744     -34.450   6.321  -2.916  1.00  0.00           N  
ATOM    461  CA  PHE A 744     -35.124   5.323  -2.057  1.00  0.00           C  
ATOM    462  C   PHE A 744     -34.185   4.490  -1.146  1.00  0.00           C  
ATOM    463  O   PHE A 744     -34.404   4.444   0.064  1.00  0.00           O  
ATOM    464  CB  PHE A 744     -36.113   4.436  -2.894  1.00  0.00           C  
ATOM    465  CG  PHE A 744     -36.647   3.225  -2.201  1.00  0.00           C  
ATOM    466  CD1 PHE A 744     -35.949   1.990  -2.250  1.00  0.00           C  
ATOM    467  CD2 PHE A 744     -37.717   3.404  -1.351  1.00  0.00           C  
ATOM    468  CE1 PHE A 744     -36.394   0.914  -1.537  1.00  0.00           C  
ATOM    469  CE2 PHE A 744     -38.007   2.369  -0.398  1.00  0.00           C  
ATOM    470  CZ  PHE A 744     -37.455   1.081  -0.594  1.00  0.00           C  
ATOM    471  H   PHE A 744     -34.665   6.186  -3.893  1.00  0.00           H  
ATOM    472  HA  PHE A 744     -35.723   5.970  -1.415  1.00  0.00           H  
ATOM    473  HB3 PHE A 744     -35.749   4.198  -3.894  1.00  0.00           H  
ATOM    474  HB2 PHE A 744     -36.916   5.093  -3.227  1.00  0.00           H  
ATOM    475  HD1 PHE A 744     -35.192   2.001  -3.020  1.00  0.00           H  
ATOM    476  HD2 PHE A 744     -38.285   4.322  -1.363  1.00  0.00           H  
ATOM    477  HE1 PHE A 744     -35.841  -0.006  -1.658  1.00  0.00           H  
ATOM    478  HE2 PHE A 744     -38.885   2.492   0.218  1.00  0.00           H  
ATOM    479  HZ  PHE A 744     -37.682   0.203  -0.007  1.00  0.00           H  
ATOM    480  N   TYR A 745     -33.172   3.837  -1.794  1.00  0.00           N  
ATOM    481  CA  TYR A 745     -32.064   3.155  -1.136  1.00  0.00           C  
ATOM    482  C   TYR A 745     -31.436   3.995  -0.017  1.00  0.00           C  
ATOM    483  O   TYR A 745     -31.192   3.613   1.133  1.00  0.00           O  
ATOM    484  CB  TYR A 745     -31.047   2.674  -2.201  1.00  0.00           C  
ATOM    485  CG  TYR A 745     -30.651   1.239  -2.269  1.00  0.00           C  
ATOM    486  CD1 TYR A 745     -29.828   0.645  -1.310  1.00  0.00           C  
ATOM    487  CD2 TYR A 745     -31.355   0.338  -3.104  1.00  0.00           C  
ATOM    488  CE1 TYR A 745     -29.625  -0.750  -1.292  1.00  0.00           C  
ATOM    489  CE2 TYR A 745     -31.226  -1.093  -3.089  1.00  0.00           C  
ATOM    490  CZ  TYR A 745     -30.388  -1.601  -2.158  1.00  0.00           C  
ATOM    491  OH  TYR A 745     -30.172  -2.951  -2.175  1.00  0.00           O  
ATOM    492  H   TYR A 745     -33.054   3.998  -2.784  1.00  0.00           H  
ATOM    493  HA  TYR A 745     -32.526   2.344  -0.573  1.00  0.00           H  
ATOM    494  HB3 TYR A 745     -30.122   3.247  -2.272  1.00  0.00           H  
ATOM    495  HB2 TYR A 745     -31.344   2.947  -3.214  1.00  0.00           H  
ATOM    496  HD1 TYR A 745     -29.274   1.138  -0.525  1.00  0.00           H  
ATOM    497  HD2 TYR A 745     -32.144   0.745  -3.719  1.00  0.00           H  
ATOM    498  HE1 TYR A 745     -28.929  -1.157  -0.573  1.00  0.00           H  
ATOM    499  HE2 TYR A 745     -31.878  -1.715  -3.685  1.00  0.00           H  
ATOM    500  HH  TYR A 745     -30.804  -3.449  -2.670  1.00  0.00           H  
ATOM    501  N   ILE A 746     -31.090   5.264  -0.351  1.00  0.00           N  
ATOM    502  CA  ILE A 746     -30.420   6.222   0.561  1.00  0.00           C  
ATOM    503  C   ILE A 746     -31.339   6.584   1.808  1.00  0.00           C  
ATOM    504  O   ILE A 746     -30.921   6.398   2.913  1.00  0.00           O  
ATOM    505  CB  ILE A 746     -29.832   7.429  -0.249  1.00  0.00           C  
ATOM    506  CG1 ILE A 746     -28.660   7.002  -1.151  1.00  0.00           C  
ATOM    507  CG2 ILE A 746     -29.178   8.512   0.612  1.00  0.00           C  
ATOM    508  CD1 ILE A 746     -28.518   7.810  -2.530  1.00  0.00           C  
ATOM    509  H   ILE A 746     -31.245   5.475  -1.327  1.00  0.00           H  
ATOM    510  HA  ILE A 746     -29.552   5.693   0.954  1.00  0.00           H  
ATOM    511  HB  ILE A 746     -30.646   7.843  -0.843  1.00  0.00           H  
ATOM    512 HG13 ILE A 746     -28.714   5.958  -1.460  1.00  0.00           H  
ATOM    513 HG12 ILE A 746     -27.697   7.003  -0.641  1.00  0.00           H  
ATOM    514 HG21 ILE A 746     -29.980   9.060   1.106  1.00  0.00           H  
ATOM    515 HG22 ILE A 746     -28.395   8.121   1.262  1.00  0.00           H  
ATOM    516 HG23 ILE A 746     -28.634   9.165  -0.070  1.00  0.00           H  
ATOM    517 HD11 ILE A 746     -29.504   7.766  -2.995  1.00  0.00           H  
ATOM    518 HD12 ILE A 746     -28.355   8.882  -2.423  1.00  0.00           H  
ATOM    519 HD13 ILE A 746     -27.716   7.441  -3.170  1.00  0.00           H  
ATOM    520  N   ALA A 747     -32.582   6.978   1.493  1.00  0.00           N  
ATOM    521  CA  ALA A 747     -33.570   7.267   2.502  1.00  0.00           C  
ATOM    522  C   ALA A 747     -33.860   6.042   3.393  1.00  0.00           C  
ATOM    523  O   ALA A 747     -34.137   6.217   4.586  1.00  0.00           O  
ATOM    524  CB  ALA A 747     -34.795   7.694   1.713  1.00  0.00           C  
ATOM    525  H   ALA A 747     -32.903   7.281   0.584  1.00  0.00           H  
ATOM    526  HA  ALA A 747     -33.344   8.132   3.124  1.00  0.00           H  
ATOM    527  HB1 ALA A 747     -34.687   8.581   1.089  1.00  0.00           H  
ATOM    528  HB2 ALA A 747     -35.190   6.909   1.068  1.00  0.00           H  
ATOM    529  HB3 ALA A 747     -35.610   7.931   2.397  1.00  0.00           H  
ATOM    530  N   PHE A 748     -33.844   4.811   2.821  1.00  0.00           N  
ATOM    531  CA  PHE A 748     -34.088   3.557   3.525  1.00  0.00           C  
ATOM    532  C   PHE A 748     -32.883   3.334   4.463  1.00  0.00           C  
ATOM    533  O   PHE A 748     -33.129   3.202   5.680  1.00  0.00           O  
ATOM    534  CB  PHE A 748     -34.185   2.377   2.457  1.00  0.00           C  
ATOM    535  CG  PHE A 748     -33.684   0.905   2.875  1.00  0.00           C  
ATOM    536  CD1 PHE A 748     -34.574   0.094   3.551  1.00  0.00           C  
ATOM    537  CD2 PHE A 748     -32.445   0.365   2.487  1.00  0.00           C  
ATOM    538  CE1 PHE A 748     -34.172  -1.207   3.967  1.00  0.00           C  
ATOM    539  CE2 PHE A 748     -32.018  -0.925   2.826  1.00  0.00           C  
ATOM    540  CZ  PHE A 748     -32.914  -1.709   3.610  1.00  0.00           C  
ATOM    541  H   PHE A 748     -33.759   4.818   1.815  1.00  0.00           H  
ATOM    542  HA  PHE A 748     -34.916   3.559   4.233  1.00  0.00           H  
ATOM    543  HB3 PHE A 748     -33.545   2.727   1.648  1.00  0.00           H  
ATOM    544  HB2 PHE A 748     -35.195   2.327   2.051  1.00  0.00           H  
ATOM    545  HD1 PHE A 748     -35.442   0.619   3.923  1.00  0.00           H  
ATOM    546  HD2 PHE A 748     -31.742   1.086   2.098  1.00  0.00           H  
ATOM    547  HE1 PHE A 748     -34.859  -1.764   4.587  1.00  0.00           H  
ATOM    548  HE2 PHE A 748     -31.125  -1.354   2.397  1.00  0.00           H  
ATOM    549  HZ  PHE A 748     -32.588  -2.677   3.960  1.00  0.00           H  
ATOM    550  N   LEU A 749     -31.661   3.634   4.078  1.00  0.00           N  
ATOM    551  CA  LEU A 749     -30.531   3.494   4.957  1.00  0.00           C  
ATOM    552  C   LEU A 749     -30.345   4.717   5.910  1.00  0.00           C  
ATOM    553  O   LEU A 749     -29.862   4.591   7.050  1.00  0.00           O  
ATOM    554  CB  LEU A 749     -29.298   3.476   4.068  1.00  0.00           C  
ATOM    555  CG  LEU A 749     -28.981   2.080   3.484  1.00  0.00           C  
ATOM    556  CD1 LEU A 749     -28.313   2.120   2.067  1.00  0.00           C  
ATOM    557  CD2 LEU A 749     -28.021   1.221   4.427  1.00  0.00           C  
ATOM    558  H   LEU A 749     -31.542   3.761   3.083  1.00  0.00           H  
ATOM    559  HA  LEU A 749     -30.526   2.551   5.505  1.00  0.00           H  
ATOM    560  HB3 LEU A 749     -28.456   3.808   4.676  1.00  0.00           H  
ATOM    561  HB2 LEU A 749     -29.236   4.273   3.328  1.00  0.00           H  
ATOM    562  HG  LEU A 749     -29.930   1.574   3.306  1.00  0.00           H  
ATOM    563 HD11 LEU A 749     -28.848   2.756   1.361  1.00  0.00           H  
ATOM    564 HD12 LEU A 749     -27.299   2.466   2.263  1.00  0.00           H  
ATOM    565 HD13 LEU A 749     -28.160   1.099   1.717  1.00  0.00           H  
ATOM    566 HD21 LEU A 749     -28.439   0.817   5.349  1.00  0.00           H  
ATOM    567 HD22 LEU A 749     -27.637   0.333   3.927  1.00  0.00           H  
ATOM    568 HD23 LEU A 749     -27.157   1.823   4.707  1.00  0.00           H  
ATOM    569  N   LEU A 750     -30.890   5.942   5.712  1.00  0.00           N  
ATOM    570  CA  LEU A 750     -31.088   6.958   6.695  1.00  0.00           C  
ATOM    571  C   LEU A 750     -32.149   6.568   7.753  1.00  0.00           C  
ATOM    572  O   LEU A 750     -31.869   6.649   8.944  1.00  0.00           O  
ATOM    573  CB  LEU A 750     -31.306   8.367   6.116  1.00  0.00           C  
ATOM    574  CG  LEU A 750     -30.125   8.996   5.412  1.00  0.00           C  
ATOM    575  CD1 LEU A 750     -30.530  10.120   4.464  1.00  0.00           C  
ATOM    576  CD2 LEU A 750     -28.997   9.559   6.272  1.00  0.00           C  
ATOM    577  H   LEU A 750     -31.297   6.193   4.822  1.00  0.00           H  
ATOM    578  HA  LEU A 750     -30.194   7.123   7.296  1.00  0.00           H  
ATOM    579  HB3 LEU A 750     -31.608   9.134   6.829  1.00  0.00           H  
ATOM    580  HB2 LEU A 750     -32.165   8.375   5.445  1.00  0.00           H  
ATOM    581  HG  LEU A 750     -29.702   8.217   4.778  1.00  0.00           H  
ATOM    582 HD11 LEU A 750     -30.947  10.970   5.004  1.00  0.00           H  
ATOM    583 HD12 LEU A 750     -29.605  10.377   3.947  1.00  0.00           H  
ATOM    584 HD13 LEU A 750     -31.201   9.947   3.623  1.00  0.00           H  
ATOM    585 HD21 LEU A 750     -28.101   9.687   5.666  1.00  0.00           H  
ATOM    586 HD22 LEU A 750     -29.344  10.421   6.843  1.00  0.00           H  
ATOM    587 HD23 LEU A 750     -28.606   8.815   6.965  1.00  0.00           H  
ATOM    588  N   LEU A 751     -33.282   6.009   7.295  1.00  0.00           N  
ATOM    589  CA  LEU A 751     -34.266   5.429   8.176  1.00  0.00           C  
ATOM    590  C   LEU A 751     -33.727   4.331   9.147  1.00  0.00           C  
ATOM    591  O   LEU A 751     -34.016   4.306  10.305  1.00  0.00           O  
ATOM    592  CB  LEU A 751     -35.524   4.937   7.360  1.00  0.00           C  
ATOM    593  CG  LEU A 751     -36.689   4.276   8.124  1.00  0.00           C  
ATOM    594  CD1 LEU A 751     -37.308   5.243   9.225  1.00  0.00           C  
ATOM    595  CD2 LEU A 751     -37.758   3.703   7.197  1.00  0.00           C  
ATOM    596  H   LEU A 751     -33.351   5.861   6.299  1.00  0.00           H  
ATOM    597  HA  LEU A 751     -34.672   6.252   8.764  1.00  0.00           H  
ATOM    598  HB3 LEU A 751     -35.110   4.267   6.605  1.00  0.00           H  
ATOM    599  HB2 LEU A 751     -35.894   5.700   6.676  1.00  0.00           H  
ATOM    600  HG  LEU A 751     -36.411   3.451   8.780  1.00  0.00           H  
ATOM    601 HD11 LEU A 751     -37.252   6.256   8.826  1.00  0.00           H  
ATOM    602 HD12 LEU A 751     -38.218   4.917   9.729  1.00  0.00           H  
ATOM    603 HD13 LEU A 751     -36.664   5.374  10.095  1.00  0.00           H  
ATOM    604 HD21 LEU A 751     -37.274   3.248   6.333  1.00  0.00           H  
ATOM    605 HD22 LEU A 751     -38.202   2.840   7.694  1.00  0.00           H  
ATOM    606 HD23 LEU A 751     -38.532   4.452   7.027  1.00  0.00           H  
ATOM    607  N   PHE A 752     -32.974   3.366   8.571  1.00  0.00           N  
ATOM    608  CA  PHE A 752     -32.441   2.143   9.209  1.00  0.00           C  
ATOM    609  C   PHE A 752     -31.306   2.566  10.158  1.00  0.00           C  
ATOM    610  O   PHE A 752     -31.211   2.006  11.255  1.00  0.00           O  
ATOM    611  CB  PHE A 752     -32.030   1.168   8.108  1.00  0.00           C  
ATOM    612  CG  PHE A 752     -31.418  -0.190   8.475  1.00  0.00           C  
ATOM    613  CD1 PHE A 752     -31.463  -0.841   9.732  1.00  0.00           C  
ATOM    614  CD2 PHE A 752     -30.797  -0.816   7.352  1.00  0.00           C  
ATOM    615  CE1 PHE A 752     -30.772  -2.088   9.922  1.00  0.00           C  
ATOM    616  CE2 PHE A 752     -30.176  -2.107   7.503  1.00  0.00           C  
ATOM    617  CZ  PHE A 752     -30.185  -2.714   8.792  1.00  0.00           C  
ATOM    618  H   PHE A 752     -32.708   3.595   7.624  1.00  0.00           H  
ATOM    619  HA  PHE A 752     -33.221   1.771   9.873  1.00  0.00           H  
ATOM    620  HB3 PHE A 752     -31.378   1.777   7.482  1.00  0.00           H  
ATOM    621  HB2 PHE A 752     -32.849   0.806   7.487  1.00  0.00           H  
ATOM    622  HD1 PHE A 752     -32.024  -0.425  10.556  1.00  0.00           H  
ATOM    623  HD2 PHE A 752     -30.836  -0.313   6.398  1.00  0.00           H  
ATOM    624  HE1 PHE A 752     -30.631  -2.575  10.875  1.00  0.00           H  
ATOM    625  HE2 PHE A 752     -29.618  -2.474   6.654  1.00  0.00           H  
ATOM    626  HZ  PHE A 752     -29.552  -3.589   8.799  1.00  0.00           H  
ATOM    627  N   ALA A 753     -30.555   3.655   9.875  1.00  0.00           N  
ATOM    628  CA  ALA A 753     -29.700   4.329  10.852  1.00  0.00           C  
ATOM    629  C   ALA A 753     -30.439   4.874  12.077  1.00  0.00           C  
ATOM    630  O   ALA A 753     -30.153   4.490  13.216  1.00  0.00           O  
ATOM    631  CB  ALA A 753     -28.871   5.406  10.114  1.00  0.00           C  
ATOM    632  H   ALA A 753     -30.644   4.022   8.938  1.00  0.00           H  
ATOM    633  HA  ALA A 753     -29.009   3.602  11.278  1.00  0.00           H  
ATOM    634  HB1 ALA A 753     -28.447   4.911   9.241  1.00  0.00           H  
ATOM    635  HB2 ALA A 753     -29.484   6.278   9.888  1.00  0.00           H  
ATOM    636  HB3 ALA A 753     -28.102   5.769  10.797  1.00  0.00           H  
ATOM    637  N   TYR A 754     -31.475   5.674  11.866  1.00  0.00           N  
ATOM    638  CA  TYR A 754     -32.275   6.330  12.865  1.00  0.00           C  
ATOM    639  C   TYR A 754     -32.842   5.103  13.683  1.00  0.00           C  
ATOM    640  O   TYR A 754     -32.861   5.106  14.917  1.00  0.00           O  
ATOM    641  CB  TYR A 754     -33.407   7.113  12.144  1.00  0.00           C  
ATOM    642  CG  TYR A 754     -34.451   7.644  13.136  1.00  0.00           C  
ATOM    643  CD1 TYR A 754     -34.311   8.939  13.751  1.00  0.00           C  
ATOM    644  CD2 TYR A 754     -35.537   6.834  13.574  1.00  0.00           C  
ATOM    645  CE1 TYR A 754     -35.285   9.325  14.730  1.00  0.00           C  
ATOM    646  CE2 TYR A 754     -36.570   7.307  14.414  1.00  0.00           C  
ATOM    647  CZ  TYR A 754     -36.439   8.569  15.015  1.00  0.00           C  
ATOM    648  OH  TYR A 754     -37.394   9.021  15.926  1.00  0.00           O  
ATOM    649  H   TYR A 754     -31.812   5.765  10.918  1.00  0.00           H  
ATOM    650  HA  TYR A 754     -31.764   7.033  13.524  1.00  0.00           H  
ATOM    651  HB3 TYR A 754     -33.913   6.474  11.420  1.00  0.00           H  
ATOM    652  HB2 TYR A 754     -33.015   7.953  11.571  1.00  0.00           H  
ATOM    653  HD1 TYR A 754     -33.435   9.537  13.549  1.00  0.00           H  
ATOM    654  HD2 TYR A 754     -35.752   5.899  13.077  1.00  0.00           H  
ATOM    655  HE1 TYR A 754     -35.221  10.222  15.328  1.00  0.00           H  
ATOM    656  HE2 TYR A 754     -37.365   6.588  14.551  1.00  0.00           H  
ATOM    657  HH  TYR A 754     -37.070   9.697  16.502  1.00  0.00           H  
ATOM    658  N   VAL A 755     -33.504   4.156  13.141  1.00  0.00           N  
ATOM    659  CA  VAL A 755     -33.876   2.856  13.788  1.00  0.00           C  
ATOM    660  C   VAL A 755     -32.806   2.163  14.657  1.00  0.00           C  
ATOM    661  O   VAL A 755     -33.061   2.018  15.908  1.00  0.00           O  
ATOM    662  CB  VAL A 755     -34.481   1.921  12.685  1.00  0.00           C  
ATOM    663  CG1 VAL A 755     -34.586   0.346  12.962  1.00  0.00           C  
ATOM    664  CG2 VAL A 755     -35.851   2.415  12.290  1.00  0.00           C  
ATOM    665  H   VAL A 755     -33.638   4.244  12.143  1.00  0.00           H  
ATOM    666  HA  VAL A 755     -34.768   2.963  14.406  1.00  0.00           H  
ATOM    667  HB  VAL A 755     -33.790   2.035  11.849  1.00  0.00           H  
ATOM    668 HG11 VAL A 755     -34.937  -0.250  12.120  1.00  0.00           H  
ATOM    669 HG12 VAL A 755     -33.605  -0.032  13.250  1.00  0.00           H  
ATOM    670 HG13 VAL A 755     -35.245   0.134  13.804  1.00  0.00           H  
ATOM    671 HG21 VAL A 755     -36.523   2.353  13.146  1.00  0.00           H  
ATOM    672 HG22 VAL A 755     -35.855   3.477  12.044  1.00  0.00           H  
ATOM    673 HG23 VAL A 755     -36.215   1.830  11.446  1.00  0.00           H  
ATOM    674  N   LEU A 756     -31.585   1.842  14.153  1.00  0.00           N  
ATOM    675  CA  LEU A 756     -30.423   1.373  14.941  1.00  0.00           C  
ATOM    676  C   LEU A 756     -29.896   2.228  16.110  1.00  0.00           C  
ATOM    677  O   LEU A 756     -29.379   1.753  17.095  1.00  0.00           O  
ATOM    678  CB  LEU A 756     -29.249   0.922  14.066  1.00  0.00           C  
ATOM    679  CG  LEU A 756     -29.559  -0.291  13.207  1.00  0.00           C  
ATOM    680  CD1 LEU A 756     -28.467  -0.571  12.211  1.00  0.00           C  
ATOM    681  CD2 LEU A 756     -29.668  -1.507  14.135  1.00  0.00           C  
ATOM    682  H   LEU A 756     -31.404   2.061  13.183  1.00  0.00           H  
ATOM    683  HA  LEU A 756     -30.821   0.549  15.532  1.00  0.00           H  
ATOM    684  HB3 LEU A 756     -28.374   0.675  14.668  1.00  0.00           H  
ATOM    685  HB2 LEU A 756     -28.857   1.739  13.460  1.00  0.00           H  
ATOM    686  HG  LEU A 756     -30.487  -0.248  12.638  1.00  0.00           H  
ATOM    687 HD11 LEU A 756     -27.490  -0.693  12.678  1.00  0.00           H  
ATOM    688 HD12 LEU A 756     -28.643  -1.507  11.682  1.00  0.00           H  
ATOM    689 HD13 LEU A 756     -28.341   0.260  11.517  1.00  0.00           H  
ATOM    690 HD21 LEU A 756     -28.973  -1.342  14.958  1.00  0.00           H  
ATOM    691 HD22 LEU A 756     -30.628  -1.409  14.642  1.00  0.00           H  
ATOM    692 HD23 LEU A 756     -29.700  -2.490  13.665  1.00  0.00           H  
ATOM    693  N   LEU A 757     -30.086   3.541  15.894  1.00  0.00           N  
ATOM    694  CA  LEU A 757     -29.486   4.534  16.756  1.00  0.00           C  
ATOM    695  C   LEU A 757     -30.505   5.073  17.807  1.00  0.00           C  
ATOM    696  O   LEU A 757     -30.082   5.231  18.952  1.00  0.00           O  
ATOM    697  CB  LEU A 757     -28.977   5.743  15.912  1.00  0.00           C  
ATOM    698  CG  LEU A 757     -27.940   5.392  14.838  1.00  0.00           C  
ATOM    699  CD1 LEU A 757     -27.879   6.590  13.896  1.00  0.00           C  
ATOM    700  CD2 LEU A 757     -26.536   5.078  15.471  1.00  0.00           C  
ATOM    701  H   LEU A 757     -30.540   3.847  15.046  1.00  0.00           H  
ATOM    702  HA  LEU A 757     -28.620   4.117  17.269  1.00  0.00           H  
ATOM    703  HB3 LEU A 757     -28.581   6.582  16.484  1.00  0.00           H  
ATOM    704  HB2 LEU A 757     -29.851   6.206  15.456  1.00  0.00           H  
ATOM    705  HG  LEU A 757     -28.197   4.510  14.251  1.00  0.00           H  
ATOM    706 HD11 LEU A 757     -27.335   6.302  12.996  1.00  0.00           H  
ATOM    707 HD12 LEU A 757     -28.855   6.948  13.568  1.00  0.00           H  
ATOM    708 HD13 LEU A 757     -27.290   7.380  14.362  1.00  0.00           H  
ATOM    709 HD21 LEU A 757     -26.298   5.902  16.143  1.00  0.00           H  
ATOM    710 HD22 LEU A 757     -26.599   4.163  16.060  1.00  0.00           H  
ATOM    711 HD23 LEU A 757     -25.833   5.000  14.642  1.00  0.00           H  
ATOM    712  N   MET A 758     -31.734   5.402  17.341  1.00  0.00           N  
ATOM    713  CA  MET A 758     -32.583   6.298  18.078  1.00  0.00           C  
ATOM    714  C   MET A 758     -33.856   5.655  18.599  1.00  0.00           C  
ATOM    715  O   MET A 758     -34.621   6.379  19.181  1.00  0.00           O  
ATOM    716  CB  MET A 758     -32.829   7.629  17.252  1.00  0.00           C  
ATOM    717  CG  MET A 758     -31.614   8.539  17.023  1.00  0.00           C  
ATOM    718  SD  MET A 758     -32.019  10.096  16.112  1.00  0.00           S  
ATOM    719  CE  MET A 758     -32.711  11.072  17.551  1.00  0.00           C  
ATOM    720  H   MET A 758     -31.916   5.001  16.432  1.00  0.00           H  
ATOM    721  HA  MET A 758     -32.009   6.537  18.973  1.00  0.00           H  
ATOM    722  HB3 MET A 758     -33.580   8.274  17.709  1.00  0.00           H  
ATOM    723  HB2 MET A 758     -33.151   7.446  16.227  1.00  0.00           H  
ATOM    724  HG3 MET A 758     -30.842   8.019  16.457  1.00  0.00           H  
ATOM    725  HG2 MET A 758     -31.129   8.876  17.939  1.00  0.00           H  
ATOM    726  HE1 MET A 758     -31.996  11.349  18.325  1.00  0.00           H  
ATOM    727  HE2 MET A 758     -33.091  12.075  17.357  1.00  0.00           H  
ATOM    728  HE3 MET A 758     -33.621  10.586  17.904  1.00  0.00           H  
ATOM    729  N   ASP A 759     -34.160   4.393  18.383  1.00  0.00           N  
ATOM    730  CA  ASP A 759     -35.173   3.673  19.139  1.00  0.00           C  
ATOM    731  C   ASP A 759     -34.559   2.277  19.442  1.00  0.00           C  
ATOM    732  O   ASP A 759     -33.526   2.176  20.190  1.00  0.00           O  
ATOM    733  CB  ASP A 759     -36.589   3.633  18.410  1.00  0.00           C  
ATOM    734  CG  ASP A 759     -37.805   3.202  19.199  1.00  0.00           C  
ATOM    735  OD1 ASP A 759     -37.803   2.082  19.746  1.00  0.00           O  
ATOM    736  OD2 ASP A 759     -38.790   3.970  19.289  1.00  0.00           O1-
ATOM    737  H   ASP A 759     -33.472   3.876  17.853  1.00  0.00           H  
ATOM    738  HA  ASP A 759     -35.338   4.045  20.150  1.00  0.00           H  
ATOM    739  HB3 ASP A 759     -36.534   3.177  17.422  1.00  0.00           H  
ATOM    740  HB2 ASP A 759     -36.717   4.681  18.136  1.00  0.00           H  
ATOM    741  N   PHE A 760     -35.140   1.184  18.904  1.00  0.00           N  
ATOM    742  CA  PHE A 760     -34.637  -0.176  18.880  1.00  0.00           C  
ATOM    743  C   PHE A 760     -34.944  -0.896  20.231  1.00  0.00           C  
ATOM    744  O   PHE A 760     -34.423  -1.944  20.527  1.00  0.00           O  
ATOM    745  CB  PHE A 760     -33.209  -0.392  18.315  1.00  0.00           C  
ATOM    746  CG  PHE A 760     -33.175  -1.500  17.300  1.00  0.00           C  
ATOM    747  CD1 PHE A 760     -33.589  -1.265  15.989  1.00  0.00           C  
ATOM    748  CD2 PHE A 760     -32.790  -2.815  17.677  1.00  0.00           C  
ATOM    749  CE1 PHE A 760     -33.561  -2.276  14.993  1.00  0.00           C  
ATOM    750  CE2 PHE A 760     -32.863  -3.889  16.806  1.00  0.00           C  
ATOM    751  CZ  PHE A 760     -33.451  -3.605  15.485  1.00  0.00           C  
ATOM    752  H   PHE A 760     -36.118   1.216  18.653  1.00  0.00           H  
ATOM    753  HA  PHE A 760     -35.271  -0.786  18.237  1.00  0.00           H  
ATOM    754  HB3 PHE A 760     -32.405  -0.487  19.044  1.00  0.00           H  
ATOM    755  HB2 PHE A 760     -32.803   0.512  17.861  1.00  0.00           H  
ATOM    756  HD1 PHE A 760     -33.934  -0.261  15.793  1.00  0.00           H  
ATOM    757  HD2 PHE A 760     -32.570  -3.076  18.701  1.00  0.00           H  
ATOM    758  HE1 PHE A 760     -33.890  -2.015  13.998  1.00  0.00           H  
ATOM    759  HE2 PHE A 760     -32.542  -4.884  17.080  1.00  0.00           H  
ATOM    760  HZ  PHE A 760     -33.525  -4.414  14.772  1.00  0.00           H  
ATOM    761  N   HIS A 761     -35.854  -0.256  21.030  1.00  0.00           N  
ATOM    762  CA  HIS A 761     -36.339  -0.445  22.373  1.00  0.00           C  
ATOM    763  C   HIS A 761     -36.474  -1.879  22.914  1.00  0.00           C  
ATOM    764  O   HIS A 761     -35.524  -2.395  23.536  1.00  0.00           O  
ATOM    765  CB  HIS A 761     -37.656   0.304  22.620  1.00  0.00           C  
ATOM    766  CG  HIS A 761     -38.095   0.303  24.051  1.00  0.00           C  
ATOM    767  ND1 HIS A 761     -39.085  -0.590  24.583  1.00  0.00           N1+
ATOM    768  CD2 HIS A 761     -37.701   1.044  25.151  1.00  0.00           C  
ATOM    769  CE1 HIS A 761     -39.128  -0.416  25.906  1.00  0.00           C  
ATOM    770  NE2 HIS A 761     -38.270   0.541  26.280  1.00  0.00           N  
ATOM    771  HB2 HIS A 761     -37.439   1.358  22.446  1.00  0.00           H  
ATOM    772  HB3 HIS A 761     -38.501  -0.203  22.154  1.00  0.00           H  
ATOM    773  HD2 HIS A 761     -36.994   1.840  25.331  1.00  0.00           H  
ATOM    774  HE1 HIS A 761     -39.775  -0.993  26.550  1.00  0.00           H  
ATOM    775  HE2 HIS A 761     -37.993   0.893  27.185  1.00  0.00           H  
ATOM    776  H   HIS A 761     -36.225   0.623  20.698  1.00  0.00           H  
ATOM    777  HA  HIS A 761     -35.520  -0.047  22.973  1.00  0.00           H  
ATOM    778  N   SER A 762     -37.604  -2.586  22.592  1.00  0.00           N  
ATOM    779  CA  SER A 762     -37.781  -4.003  22.837  1.00  0.00           C  
ATOM    780  C   SER A 762     -38.727  -4.688  21.796  1.00  0.00           C  
ATOM    781  O   SER A 762     -38.505  -5.811  21.330  1.00  0.00           O  
ATOM    782  CB  SER A 762     -38.159  -4.249  24.283  1.00  0.00           C  
ATOM    783  OG  SER A 762     -39.315  -3.502  24.603  1.00  0.00           O  
ATOM    784  HB2 SER A 762     -38.362  -5.297  24.499  1.00  0.00           H  
ATOM    785  HB3 SER A 762     -37.322  -3.946  24.912  1.00  0.00           H  
ATOM    786  HG  SER A 762     -39.022  -2.606  24.531  1.00  0.00           H  
ATOM    787  H   SER A 762     -38.371  -2.060  22.199  1.00  0.00           H  
ATOM    788  HA  SER A 762     -36.834  -4.498  22.624  1.00  0.00           H  
ATOM    789  N   VAL A 763     -39.854  -3.996  21.497  1.00  0.00           N  
ATOM    790  CA  VAL A 763     -40.925  -4.422  20.606  1.00  0.00           C  
ATOM    791  C   VAL A 763     -40.869  -3.502  19.370  1.00  0.00           C  
ATOM    792  O   VAL A 763     -40.532  -2.323  19.434  1.00  0.00           O  
ATOM    793  CB  VAL A 763     -42.328  -4.349  21.366  1.00  0.00           C  
ATOM    794  CG1 VAL A 763     -42.512  -5.517  22.400  1.00  0.00           C  
ATOM    795  CG2 VAL A 763     -42.612  -2.967  22.016  1.00  0.00           C  
ATOM    796  HB  VAL A 763     -43.152  -4.437  20.658  1.00  0.00           H  
ATOM    797 HG11 VAL A 763     -43.482  -5.438  22.890  1.00  0.00           H  
ATOM    798 HG12 VAL A 763     -42.337  -6.480  21.921  1.00  0.00           H  
ATOM    799 HG13 VAL A 763     -41.693  -5.404  23.111  1.00  0.00           H  
ATOM    800 HG21 VAL A 763     -43.525  -3.017  22.609  1.00  0.00           H  
ATOM    801 HG22 VAL A 763     -41.799  -2.508  22.578  1.00  0.00           H  
ATOM    802 HG23 VAL A 763     -42.867  -2.243  21.242  1.00  0.00           H  
ATOM    803  H   VAL A 763     -40.096  -3.156  22.002  1.00  0.00           H  
ATOM    804  HA  VAL A 763     -40.756  -5.461  20.326  1.00  0.00           H  
ATOM    805  N   PRO A 764     -41.343  -4.036  18.221  1.00  0.00           N  
ATOM    806  CA  PRO A 764     -41.187  -3.397  16.921  1.00  0.00           C  
ATOM    807  C   PRO A 764     -42.064  -2.142  16.776  1.00  0.00           C  
ATOM    808  O   PRO A 764     -43.291  -2.196  16.865  1.00  0.00           O  
ATOM    809  CB  PRO A 764     -41.512  -4.515  15.909  1.00  0.00           C  
ATOM    810  CG  PRO A 764     -42.421  -5.428  16.684  1.00  0.00           C  
ATOM    811  CD  PRO A 764     -42.031  -5.292  18.085  1.00  0.00           C  
ATOM    812  HA  PRO A 764     -40.159  -3.053  16.799  1.00  0.00           H  
ATOM    813  HB3 PRO A 764     -40.595  -5.068  15.707  1.00  0.00           H  
ATOM    814  HB2 PRO A 764     -41.865  -4.216  14.922  1.00  0.00           H  
ATOM    815  HG3 PRO A 764     -42.438  -6.461  16.337  1.00  0.00           H  
ATOM    816  HG2 PRO A 764     -43.452  -5.078  16.641  1.00  0.00           H  
ATOM    817  HD2 PRO A 764     -42.956  -5.372  18.658  1.00  0.00           H  
ATOM    818  HD3 PRO A 764     -41.519  -6.194  18.419  1.00  0.00           H  
ATOM    819  N   HIS A 765     -41.342  -1.011  16.614  1.00  0.00           N  
ATOM    820  CA  HIS A 765     -41.911   0.338  16.575  1.00  0.00           C  
ATOM    821  C   HIS A 765     -42.405   0.626  15.038  1.00  0.00           C  
ATOM    822  O   HIS A 765     -41.850   0.016  14.125  1.00  0.00           O  
ATOM    823  CB  HIS A 765     -40.833   1.329  17.077  1.00  0.00           C  
ATOM    824  CG  HIS A 765     -39.461   1.352  16.427  1.00  0.00           C  
ATOM    825  ND1 HIS A 765     -38.528   0.369  16.433  1.00  0.00           N  
ATOM    826  CD2 HIS A 765     -38.758   2.401  15.860  1.00  0.00           C  
ATOM    827  CE1 HIS A 765     -37.416   0.837  15.812  1.00  0.00           C  
ATOM    828  NE2 HIS A 765     -37.430   2.101  15.470  1.00  0.00           N  
ATOM    829  HB2 HIS A 765     -41.204   2.349  16.974  1.00  0.00           H  
ATOM    830  HB3 HIS A 765     -40.698   1.355  18.158  1.00  0.00           H  
ATOM    831  HD2 HIS A 765     -39.144   3.410  15.844  1.00  0.00           H  
ATOM    832  HE1 HIS A 765     -36.579   0.156  15.761  1.00  0.00           H  
ATOM    833  H   HIS A 765     -40.417  -1.182  16.245  1.00  0.00           H  
ATOM    834  HA  HIS A 765     -42.765   0.278  17.248  1.00  0.00           H  
ATOM    835  HD1 HIS A 765     -38.578  -0.571  16.799  1.00  0.00           H  
ATOM    836  N   PRO A 766     -43.317   1.545  14.791  1.00  0.00           N  
ATOM    837  CA  PRO A 766     -43.657   1.993  13.428  1.00  0.00           C  
ATOM    838  C   PRO A 766     -42.542   2.196  12.380  1.00  0.00           C  
ATOM    839  O   PRO A 766     -42.651   1.577  11.333  1.00  0.00           O  
ATOM    840  CD  PRO A 766     -44.032   2.284  15.797  1.00  0.00           C  
ATOM    841  CB  PRO A 766     -44.677   3.235  13.578  1.00  0.00           C  
ATOM    842  CG  PRO A 766     -44.915   3.327  15.065  1.00  0.00           C  
ATOM    843  HD3 PRO A 766     -44.630   1.521  16.295  1.00  0.00           H  
ATOM    844  HD2 PRO A 766     -43.386   2.744  16.545  1.00  0.00           H  
ATOM    845  HB2 PRO A 766     -44.419   4.205  13.152  1.00  0.00           H  
ATOM    846  HB3 PRO A 766     -45.596   3.000  13.041  1.00  0.00           H  
ATOM    847  HG3 PRO A 766     -45.973   3.299  15.326  1.00  0.00           H  
ATOM    848  HG2 PRO A 766     -44.628   4.305  15.452  1.00  0.00           H  
ATOM    849  HA  PRO A 766     -44.225   1.163  13.007  1.00  0.00           H  
ATOM    850  N   PRO A 767     -41.509   3.062  12.598  1.00  0.00           N  
ATOM    851  CA  PRO A 767     -40.301   3.098  11.737  1.00  0.00           C  
ATOM    852  C   PRO A 767     -39.755   1.724  11.418  1.00  0.00           C  
ATOM    853  O   PRO A 767     -39.598   1.371  10.257  1.00  0.00           O  
ATOM    854  CD  PRO A 767     -41.370   4.111  13.659  1.00  0.00           C  
ATOM    855  CB  PRO A 767     -39.238   3.972  12.495  1.00  0.00           C  
ATOM    856  CG  PRO A 767     -40.126   4.786  13.418  1.00  0.00           C  
ATOM    857  HD3 PRO A 767     -42.175   4.844  13.606  1.00  0.00           H  
ATOM    858  HD2 PRO A 767     -41.440   3.619  14.629  1.00  0.00           H  
ATOM    859  HB2 PRO A 767     -38.574   3.319  13.061  1.00  0.00           H  
ATOM    860  HB3 PRO A 767     -38.523   4.597  11.959  1.00  0.00           H  
ATOM    861  HG3 PRO A 767     -40.381   5.731  12.940  1.00  0.00           H  
ATOM    862  HG2 PRO A 767     -39.609   5.065  14.336  1.00  0.00           H  
ATOM    863  HA  PRO A 767     -40.611   3.471  10.761  1.00  0.00           H  
ATOM    864  N   GLU A 768     -39.424   0.857  12.431  1.00  0.00           N  
ATOM    865  CA  GLU A 768     -38.994  -0.536  12.218  1.00  0.00           C  
ATOM    866  C   GLU A 768     -40.002  -1.383  11.443  1.00  0.00           C  
ATOM    867  O   GLU A 768     -39.527  -2.151  10.609  1.00  0.00           O  
ATOM    868  CB  GLU A 768     -38.503  -1.155  13.571  1.00  0.00           C  
ATOM    869  CG  GLU A 768     -38.087  -2.636  13.543  1.00  0.00           C  
ATOM    870  CD  GLU A 768     -37.840  -3.131  14.922  1.00  0.00           C  
ATOM    871  OE1 GLU A 768     -37.956  -2.261  15.764  1.00  0.00           O  
ATOM    872  OE2 GLU A 768     -37.592  -4.303  15.218  1.00  0.00           O1-
ATOM    873  H   GLU A 768     -39.583   1.168  13.379  1.00  0.00           H  
ATOM    874  HA  GLU A 768     -38.217  -0.321  11.484  1.00  0.00           H  
ATOM    875  HB3 GLU A 768     -39.238  -1.074  14.372  1.00  0.00           H  
ATOM    876  HB2 GLU A 768     -37.742  -0.448  13.900  1.00  0.00           H  
ATOM    877  HG3 GLU A 768     -37.088  -2.770  13.126  1.00  0.00           H  
ATOM    878  HG2 GLU A 768     -38.849  -3.306  13.143  1.00  0.00           H  
ATOM    879  N   LEU A 769     -41.315  -1.246  11.601  1.00  0.00           N  
ATOM    880  CA  LEU A 769     -42.280  -2.000  10.810  1.00  0.00           C  
ATOM    881  C   LEU A 769     -42.377  -1.483   9.349  1.00  0.00           C  
ATOM    882  O   LEU A 769     -42.564  -2.261   8.398  1.00  0.00           O  
ATOM    883  CB  LEU A 769     -43.677  -1.780  11.451  1.00  0.00           C  
ATOM    884  CG  LEU A 769     -43.824  -2.450  12.833  1.00  0.00           C  
ATOM    885  CD1 LEU A 769     -45.092  -1.971  13.587  1.00  0.00           C  
ATOM    886  CD2 LEU A 769     -43.759  -4.028  12.641  1.00  0.00           C  
ATOM    887  HB2 LEU A 769     -43.927  -0.738  11.651  1.00  0.00           H  
ATOM    888  HB3 LEU A 769     -44.472  -2.109  10.783  1.00  0.00           H  
ATOM    889  HG  LEU A 769     -43.044  -2.092  13.504  1.00  0.00           H  
ATOM    890 HD11 LEU A 769     -45.187  -2.370  14.597  1.00  0.00           H  
ATOM    891 HD12 LEU A 769     -44.969  -0.906  13.786  1.00  0.00           H  
ATOM    892 HD13 LEU A 769     -45.926  -2.150  12.908  1.00  0.00           H  
ATOM    893 HD21 LEU A 769     -43.743  -4.510  13.619  1.00  0.00           H  
ATOM    894 HD22 LEU A 769     -44.631  -4.335  12.063  1.00  0.00           H  
ATOM    895 HD23 LEU A 769     -42.811  -4.325  12.192  1.00  0.00           H  
ATOM    896  H   LEU A 769     -41.792  -0.660  12.270  1.00  0.00           H  
ATOM    897  HA  LEU A 769     -41.887  -3.016  10.766  1.00  0.00           H  
ATOM    898  N   VAL A 770     -42.272  -0.204   9.102  1.00  0.00           N  
ATOM    899  CA  VAL A 770     -42.110   0.375   7.730  1.00  0.00           C  
ATOM    900  C   VAL A 770     -40.755  -0.170   7.157  1.00  0.00           C  
ATOM    901  O   VAL A 770     -40.723  -0.662   6.054  1.00  0.00           O  
ATOM    902  CB  VAL A 770     -42.319   1.832   7.780  1.00  0.00           C  
ATOM    903  CG1 VAL A 770     -42.069   2.454   6.406  1.00  0.00           C  
ATOM    904  CG2 VAL A 770     -43.745   2.253   8.141  1.00  0.00           C  
ATOM    905  HB  VAL A 770     -41.683   2.382   8.473  1.00  0.00           H  
ATOM    906 HG11 VAL A 770     -40.994   2.422   6.228  1.00  0.00           H  
ATOM    907 HG12 VAL A 770     -42.405   1.911   5.522  1.00  0.00           H  
ATOM    908 HG13 VAL A 770     -42.360   3.502   6.332  1.00  0.00           H  
ATOM    909 HG21 VAL A 770     -44.407   2.159   7.281  1.00  0.00           H  
ATOM    910 HG22 VAL A 770     -43.898   1.678   9.054  1.00  0.00           H  
ATOM    911 HG23 VAL A 770     -43.642   3.306   8.406  1.00  0.00           H  
ATOM    912  H   VAL A 770     -42.097   0.449   9.853  1.00  0.00           H  
ATOM    913  HA  VAL A 770     -42.983   0.055   7.162  1.00  0.00           H  
ATOM    914  N   LEU A 771     -39.681  -0.256   7.998  1.00  0.00           N  
ATOM    915  CA  LEU A 771     -38.447  -0.922   7.638  1.00  0.00           C  
ATOM    916  C   LEU A 771     -38.608  -2.376   7.186  1.00  0.00           C  
ATOM    917  O   LEU A 771     -38.132  -2.702   6.115  1.00  0.00           O  
ATOM    918  CB  LEU A 771     -37.258  -0.714   8.571  1.00  0.00           C  
ATOM    919  CG  LEU A 771     -35.884  -1.329   8.211  1.00  0.00           C  
ATOM    920  CD1 LEU A 771     -35.264  -0.547   7.079  1.00  0.00           C  
ATOM    921  CD2 LEU A 771     -34.969  -1.377   9.388  1.00  0.00           C  
ATOM    922  H   LEU A 771     -39.724   0.204   8.896  1.00  0.00           H  
ATOM    923  HA  LEU A 771     -38.158  -0.379   6.737  1.00  0.00           H  
ATOM    924  HB3 LEU A 771     -37.493  -1.042   9.584  1.00  0.00           H  
ATOM    925  HB2 LEU A 771     -37.131   0.332   8.851  1.00  0.00           H  
ATOM    926  HG  LEU A 771     -35.989  -2.361   7.875  1.00  0.00           H  
ATOM    927 HD11 LEU A 771     -34.967   0.452   7.398  1.00  0.00           H  
ATOM    928 HD12 LEU A 771     -34.263  -0.963   6.965  1.00  0.00           H  
ATOM    929 HD13 LEU A 771     -35.909  -0.659   6.207  1.00  0.00           H  
ATOM    930 HD21 LEU A 771     -35.419  -1.862  10.254  1.00  0.00           H  
ATOM    931 HD22 LEU A 771     -34.061  -1.912   9.108  1.00  0.00           H  
ATOM    932 HD23 LEU A 771     -34.730  -0.365   9.714  1.00  0.00           H  
ATOM    933  N   TYR A 772     -39.370  -3.167   7.938  1.00  0.00           N  
ATOM    934  CA  TYR A 772     -39.754  -4.526   7.572  1.00  0.00           C  
ATOM    935  C   TYR A 772     -40.461  -4.625   6.240  1.00  0.00           C  
ATOM    936  O   TYR A 772     -40.195  -5.529   5.394  1.00  0.00           O  
ATOM    937  CB  TYR A 772     -40.590  -5.274   8.654  1.00  0.00           C  
ATOM    938  CG  TYR A 772     -40.132  -5.628  10.024  1.00  0.00           C  
ATOM    939  CD1 TYR A 772     -38.857  -5.374  10.487  1.00  0.00           C  
ATOM    940  CD2 TYR A 772     -41.001  -6.256  10.900  1.00  0.00           C  
ATOM    941  CE1 TYR A 772     -38.459  -5.667  11.830  1.00  0.00           C  
ATOM    942  CE2 TYR A 772     -40.629  -6.643  12.215  1.00  0.00           C  
ATOM    943  CZ  TYR A 772     -39.378  -6.229  12.711  1.00  0.00           C  
ATOM    944  OH  TYR A 772     -39.034  -6.466  14.056  1.00  0.00           O  
ATOM    945  H   TYR A 772     -39.578  -2.884   8.885  1.00  0.00           H  
ATOM    946  HA  TYR A 772     -38.860  -5.147   7.517  1.00  0.00           H  
ATOM    947  HB3 TYR A 772     -40.798  -6.160   8.054  1.00  0.00           H  
ATOM    948  HB2 TYR A 772     -41.559  -4.781   8.738  1.00  0.00           H  
ATOM    949  HD1 TYR A 772     -38.136  -4.920   9.824  1.00  0.00           H  
ATOM    950  HD2 TYR A 772     -42.014  -6.454  10.582  1.00  0.00           H  
ATOM    951  HE1 TYR A 772     -37.441  -5.457  12.124  1.00  0.00           H  
ATOM    952  HE2 TYR A 772     -41.259  -7.237  12.860  1.00  0.00           H  
ATOM    953  HH  TYR A 772     -38.484  -5.753  14.345  1.00  0.00           H  
ATOM    954  N   SER A 773     -41.348  -3.669   5.994  1.00  0.00           N  
ATOM    955  CA  SER A 773     -42.172  -3.559   4.786  1.00  0.00           C  
ATOM    956  C   SER A 773     -41.304  -3.204   3.576  1.00  0.00           C  
ATOM    957  O   SER A 773     -41.518  -3.740   2.512  1.00  0.00           O  
ATOM    958  CB  SER A 773     -43.226  -2.464   4.871  1.00  0.00           C  
ATOM    959  OG  SER A 773     -44.133  -2.605   5.929  1.00  0.00           O  
ATOM    960  HB2 SER A 773     -42.769  -1.474   4.893  1.00  0.00           H  
ATOM    961  HB3 SER A 773     -43.882  -2.422   4.002  1.00  0.00           H  
ATOM    962  HG  SER A 773     -43.598  -2.760   6.692  1.00  0.00           H  
ATOM    963  H   SER A 773     -41.468  -2.869   6.598  1.00  0.00           H  
ATOM    964  HA  SER A 773     -42.721  -4.479   4.588  1.00  0.00           H  
ATOM    965  N   LEU A 774     -40.288  -2.288   3.755  1.00  0.00           N  
ATOM    966  CA  LEU A 774     -39.282  -1.868   2.811  1.00  0.00           C  
ATOM    967  C   LEU A 774     -38.437  -3.009   2.235  1.00  0.00           C  
ATOM    968  O   LEU A 774     -38.258  -3.110   1.044  1.00  0.00           O  
ATOM    969  CB  LEU A 774     -38.552  -0.692   3.426  1.00  0.00           C  
ATOM    970  CG  LEU A 774     -38.926   0.701   2.773  1.00  0.00           C  
ATOM    971  CD1 LEU A 774     -40.451   0.975   2.876  1.00  0.00           C  
ATOM    972  CD2 LEU A 774     -38.300   1.875   3.507  1.00  0.00           C  
ATOM    973  H   LEU A 774     -40.189  -1.813   4.641  1.00  0.00           H  
ATOM    974  HA  LEU A 774     -39.851  -1.462   1.976  1.00  0.00           H  
ATOM    975  HB3 LEU A 774     -37.467  -0.779   3.364  1.00  0.00           H  
ATOM    976  HB2 LEU A 774     -38.802  -0.677   4.487  1.00  0.00           H  
ATOM    977  HG  LEU A 774     -38.611   0.705   1.729  1.00  0.00           H  
ATOM    978 HD11 LEU A 774     -41.074   0.160   2.508  1.00  0.00           H  
ATOM    979 HD12 LEU A 774     -40.824   1.020   3.900  1.00  0.00           H  
ATOM    980 HD13 LEU A 774     -40.723   1.846   2.281  1.00  0.00           H  
ATOM    981 HD21 LEU A 774     -37.215   1.965   3.560  1.00  0.00           H  
ATOM    982 HD22 LEU A 774     -38.678   2.830   3.141  1.00  0.00           H  
ATOM    983 HD23 LEU A 774     -38.577   1.911   4.560  1.00  0.00           H  
ATOM    984  N   VAL A 775     -37.858  -3.842   3.086  1.00  0.00           N  
ATOM    985  CA  VAL A 775     -37.247  -5.163   2.693  1.00  0.00           C  
ATOM    986  C   VAL A 775     -38.166  -6.186   1.904  1.00  0.00           C  
ATOM    987  O   VAL A 775     -37.739  -7.051   1.181  1.00  0.00           O  
ATOM    988  CB  VAL A 775     -36.345  -5.796   3.780  1.00  0.00           C  
ATOM    989  CG1 VAL A 775     -35.162  -4.845   4.199  1.00  0.00           C  
ATOM    990  CG2 VAL A 775     -37.267  -6.268   4.965  1.00  0.00           C  
ATOM    991  H   VAL A 775     -37.993  -3.679   4.074  1.00  0.00           H  
ATOM    992  HA  VAL A 775     -36.614  -4.859   1.860  1.00  0.00           H  
ATOM    993  HB  VAL A 775     -35.935  -6.713   3.359  1.00  0.00           H  
ATOM    994 HG11 VAL A 775     -34.432  -4.734   3.397  1.00  0.00           H  
ATOM    995 HG12 VAL A 775     -35.595  -3.882   4.472  1.00  0.00           H  
ATOM    996 HG13 VAL A 775     -34.588  -5.362   4.967  1.00  0.00           H  
ATOM    997 HG21 VAL A 775     -38.138  -6.885   4.743  1.00  0.00           H  
ATOM    998 HG22 VAL A 775     -36.702  -6.616   5.830  1.00  0.00           H  
ATOM    999 HG23 VAL A 775     -37.646  -5.325   5.358  1.00  0.00           H  
ATOM   1000  N   PHE A 776     -39.487  -6.160   2.193  1.00  0.00           N  
ATOM   1001  CA  PHE A 776     -40.526  -6.972   1.473  1.00  0.00           C  
ATOM   1002  C   PHE A 776     -40.706  -6.547   0.083  1.00  0.00           C  
ATOM   1003  O   PHE A 776     -40.625  -7.470  -0.796  1.00  0.00           O  
ATOM   1004  CB  PHE A 776     -41.842  -6.759   2.249  1.00  0.00           C  
ATOM   1005  CG  PHE A 776     -42.761  -8.008   2.333  1.00  0.00           C  
ATOM   1006  CD1 PHE A 776     -43.275  -8.621   1.167  1.00  0.00           C  
ATOM   1007  CD2 PHE A 776     -43.082  -8.534   3.607  1.00  0.00           C  
ATOM   1008  CE1 PHE A 776     -43.885  -9.866   1.299  1.00  0.00           C  
ATOM   1009  CE2 PHE A 776     -43.786  -9.717   3.680  1.00  0.00           C  
ATOM   1010  CZ  PHE A 776     -44.178 -10.403   2.547  1.00  0.00           C  
ATOM   1011  H   PHE A 776     -39.859  -5.483   2.844  1.00  0.00           H  
ATOM   1012  HA  PHE A 776     -40.212  -8.011   1.575  1.00  0.00           H  
ATOM   1013  HB3 PHE A 776     -42.412  -5.917   1.856  1.00  0.00           H  
ATOM   1014  HB2 PHE A 776     -41.617  -6.477   3.278  1.00  0.00           H  
ATOM   1015  HD1 PHE A 776     -42.966  -8.202   0.221  1.00  0.00           H  
ATOM   1016  HD2 PHE A 776     -42.836  -7.959   4.487  1.00  0.00           H  
ATOM   1017  HE1 PHE A 776     -44.262 -10.342   0.406  1.00  0.00           H  
ATOM   1018  HE2 PHE A 776     -43.904 -10.053   4.700  1.00  0.00           H  
ATOM   1019  HZ  PHE A 776     -44.757 -11.315   2.561  1.00  0.00           H  
ATOM   1020  N   VAL A 777     -40.621  -5.239  -0.275  1.00  0.00           N  
ATOM   1021  CA  VAL A 777     -40.580  -4.662  -1.621  1.00  0.00           C  
ATOM   1022  C   VAL A 777     -39.278  -5.128  -2.363  1.00  0.00           C  
ATOM   1023  O   VAL A 777     -39.390  -5.665  -3.444  1.00  0.00           O  
ATOM   1024  CB  VAL A 777     -40.686  -3.131  -1.651  1.00  0.00           C  
ATOM   1025  CG1 VAL A 777     -41.421  -2.619  -2.891  1.00  0.00           C  
ATOM   1026  CG2 VAL A 777     -41.553  -2.577  -0.514  1.00  0.00           C  
ATOM   1027  H   VAL A 777     -40.681  -4.556   0.467  1.00  0.00           H  
ATOM   1028  HA  VAL A 777     -41.424  -5.029  -2.205  1.00  0.00           H  
ATOM   1029  HB  VAL A 777     -39.695  -2.680  -1.596  1.00  0.00           H  
ATOM   1030 HG11 VAL A 777     -42.405  -3.086  -2.931  1.00  0.00           H  
ATOM   1031 HG12 VAL A 777     -41.549  -1.543  -2.773  1.00  0.00           H  
ATOM   1032 HG13 VAL A 777     -40.762  -2.671  -3.758  1.00  0.00           H  
ATOM   1033 HG21 VAL A 777     -41.013  -2.448   0.424  1.00  0.00           H  
ATOM   1034 HG22 VAL A 777     -41.880  -1.556  -0.709  1.00  0.00           H  
ATOM   1035 HG23 VAL A 777     -42.361  -3.283  -0.321  1.00  0.00           H  
ATOM   1036  N   LEU A 778     -38.158  -4.978  -1.690  1.00  0.00           N  
ATOM   1037  CA  LEU A 778     -36.935  -5.592  -2.081  1.00  0.00           C  
ATOM   1038  C   LEU A 778     -37.038  -7.116  -2.360  1.00  0.00           C  
ATOM   1039  O   LEU A 778     -36.657  -7.611  -3.406  1.00  0.00           O  
ATOM   1040  CB  LEU A 778     -35.769  -5.184  -1.220  1.00  0.00           C  
ATOM   1041  CG  LEU A 778     -35.248  -3.713  -1.146  1.00  0.00           C  
ATOM   1042  CD1 LEU A 778     -34.018  -3.622  -0.242  1.00  0.00           C  
ATOM   1043  CD2 LEU A 778     -35.053  -3.051  -2.535  1.00  0.00           C  
ATOM   1044  H   LEU A 778     -38.209  -4.669  -0.730  1.00  0.00           H  
ATOM   1045  HA  LEU A 778     -36.659  -5.197  -3.059  1.00  0.00           H  
ATOM   1046  HB3 LEU A 778     -34.899  -5.796  -1.460  1.00  0.00           H  
ATOM   1047  HB2 LEU A 778     -36.027  -5.614  -0.252  1.00  0.00           H  
ATOM   1048  HG  LEU A 778     -36.008  -3.080  -0.687  1.00  0.00           H  
ATOM   1049 HD11 LEU A 778     -33.482  -2.676  -0.320  1.00  0.00           H  
ATOM   1050 HD12 LEU A 778     -34.430  -3.767   0.757  1.00  0.00           H  
ATOM   1051 HD13 LEU A 778     -33.338  -4.446  -0.455  1.00  0.00           H  
ATOM   1052 HD21 LEU A 778     -36.014  -2.975  -3.044  1.00  0.00           H  
ATOM   1053 HD22 LEU A 778     -34.441  -2.150  -2.508  1.00  0.00           H  
ATOM   1054 HD23 LEU A 778     -34.458  -3.755  -3.118  1.00  0.00           H  
ATOM   1055  N   PHE A 779     -37.582  -7.879  -1.429  1.00  0.00           N  
ATOM   1056  CA  PHE A 779     -37.692  -9.361  -1.469  1.00  0.00           C  
ATOM   1057  C   PHE A 779     -38.629  -9.697  -2.694  1.00  0.00           C  
ATOM   1058  O   PHE A 779     -38.296 -10.677  -3.360  1.00  0.00           O  
ATOM   1059  CB  PHE A 779     -38.172  -9.871  -0.128  1.00  0.00           C  
ATOM   1060  CG  PHE A 779     -37.881 -11.363   0.057  1.00  0.00           C  
ATOM   1061  CD1 PHE A 779     -38.887 -12.291  -0.339  1.00  0.00           C  
ATOM   1062  CD2 PHE A 779     -36.780 -11.833   0.806  1.00  0.00           C  
ATOM   1063  CE1 PHE A 779     -38.671 -13.682  -0.203  1.00  0.00           C  
ATOM   1064  CE2 PHE A 779     -36.523 -13.205   0.906  1.00  0.00           C  
ATOM   1065  CZ  PHE A 779     -37.417 -14.120   0.372  1.00  0.00           C  
ATOM   1066  HB2 PHE A 779     -37.572  -9.292   0.573  1.00  0.00           H  
ATOM   1067  HB3 PHE A 779     -39.253  -9.740  -0.066  1.00  0.00           H  
ATOM   1068  HD1 PHE A 779     -39.791 -11.961  -0.828  1.00  0.00           H  
ATOM   1069  HD2 PHE A 779     -36.075 -11.135   1.234  1.00  0.00           H  
ATOM   1070  HE1 PHE A 779     -39.305 -14.447  -0.625  1.00  0.00           H  
ATOM   1071  HE2 PHE A 779     -35.553 -13.461   1.305  1.00  0.00           H  
ATOM   1072  HZ  PHE A 779     -37.224 -15.180   0.435  1.00  0.00           H  
ATOM   1073  H   PHE A 779     -37.939  -7.460  -0.582  1.00  0.00           H  
ATOM   1074  HA  PHE A 779     -36.659  -9.665  -1.641  1.00  0.00           H  
ATOM   1075  N   CYS A 780     -39.643  -8.804  -3.013  1.00  0.00           N  
ATOM   1076  CA  CYS A 780     -40.508  -9.006  -4.169  1.00  0.00           C  
ATOM   1077  C   CYS A 780     -39.768  -8.806  -5.503  1.00  0.00           C  
ATOM   1078  O   CYS A 780     -39.858  -9.643  -6.396  1.00  0.00           O  
ATOM   1079  CB  CYS A 780     -41.741  -8.155  -4.063  1.00  0.00           C  
ATOM   1080  SG  CYS A 780     -42.775  -8.624  -2.595  1.00  0.00           S  
ATOM   1081  H   CYS A 780     -39.851  -8.155  -2.268  1.00  0.00           H  
ATOM   1082  HA  CYS A 780     -40.799 -10.055  -4.219  1.00  0.00           H  
ATOM   1083  HB3 CYS A 780     -42.270  -8.203  -5.014  1.00  0.00           H  
ATOM   1084  HB2 CYS A 780     -41.628  -7.072  -4.019  1.00  0.00           H  
ATOM   1085  HG  CYS A 780     -41.876  -8.945  -1.661  1.00  0.00           H  
ATOM   1086  N   ASP A 781     -38.984  -7.771  -5.608  1.00  0.00           N  
ATOM   1087  CA  ASP A 781     -37.915  -7.529  -6.574  1.00  0.00           C  
ATOM   1088  C   ASP A 781     -36.871  -8.734  -6.644  1.00  0.00           C  
ATOM   1089  O   ASP A 781     -36.700  -9.320  -7.725  1.00  0.00           O  
ATOM   1090  CB  ASP A 781     -37.273  -6.159  -6.459  1.00  0.00           C  
ATOM   1091  CG  ASP A 781     -35.782  -6.012  -6.847  1.00  0.00           C  
ATOM   1092  OD1 ASP A 781     -35.592  -5.859  -8.107  1.00  0.00           O  
ATOM   1093  OD2 ASP A 781     -34.850  -6.084  -6.066  1.00  0.00           O1-
ATOM   1094  H   ASP A 781     -38.977  -7.117  -4.838  1.00  0.00           H  
ATOM   1095  HA  ASP A 781     -38.474  -7.574  -7.508  1.00  0.00           H  
ATOM   1096  HB3 ASP A 781     -37.421  -5.876  -5.417  1.00  0.00           H  
ATOM   1097  HB2 ASP A 781     -37.847  -5.447  -7.052  1.00  0.00           H  
ATOM   1098  N   GLU A 782     -36.311  -9.181  -5.513  1.00  0.00           N  
ATOM   1099  CA  GLU A 782     -35.361 -10.329  -5.470  1.00  0.00           C  
ATOM   1100  C   GLU A 782     -35.953 -11.638  -6.052  1.00  0.00           C  
ATOM   1101  O   GLU A 782     -35.355 -12.281  -6.936  1.00  0.00           O  
ATOM   1102  CB  GLU A 782     -34.818 -10.479  -4.028  1.00  0.00           C  
ATOM   1103  CG  GLU A 782     -33.382 -11.098  -4.063  1.00  0.00           C  
ATOM   1104  CD  GLU A 782     -32.361 -10.027  -4.206  1.00  0.00           C  
ATOM   1105  OE1 GLU A 782     -32.470  -8.938  -4.737  1.00  0.00           O  
ATOM   1106  OE2 GLU A 782     -31.400 -10.364  -3.336  1.00  0.00           O  
ATOM   1107  H   GLU A 782     -36.401  -8.657  -4.655  1.00  0.00           H  
ATOM   1108  HA  GLU A 782     -34.475 -10.202  -6.093  1.00  0.00           H  
ATOM   1109  HB3 GLU A 782     -35.536 -11.011  -3.404  1.00  0.00           H  
ATOM   1110  HB2 GLU A 782     -34.823  -9.474  -3.606  1.00  0.00           H  
ATOM   1111  HG3 GLU A 782     -33.349 -11.876  -4.825  1.00  0.00           H  
ATOM   1112  HG2 GLU A 782     -33.254 -11.574  -3.090  1.00  0.00           H  
ATOM   1113  HE2 GLU A 782     -30.657  -9.791  -3.454  1.00  0.00           H  
ATOM   1114  N   VAL A 783     -37.198 -11.978  -5.654  1.00  0.00           N  
ATOM   1115  CA  VAL A 783     -37.770 -13.266  -6.019  1.00  0.00           C  
ATOM   1116  C   VAL A 783     -38.464 -13.257  -7.362  1.00  0.00           C  
ATOM   1117  O   VAL A 783     -38.536 -14.258  -8.074  1.00  0.00           O  
ATOM   1118  CB  VAL A 783     -38.719 -13.774  -4.892  1.00  0.00           C  
ATOM   1119  CG1 VAL A 783     -39.303 -15.171  -5.222  1.00  0.00           C  
ATOM   1120  CG2 VAL A 783     -38.001 -13.922  -3.461  1.00  0.00           C  
ATOM   1121  H   VAL A 783     -37.770 -11.434  -5.025  1.00  0.00           H  
ATOM   1122  HA  VAL A 783     -36.906 -13.929  -6.073  1.00  0.00           H  
ATOM   1123  HB  VAL A 783     -39.548 -13.099  -4.676  1.00  0.00           H  
ATOM   1124 HG11 VAL A 783     -38.610 -15.957  -5.521  1.00  0.00           H  
ATOM   1125 HG12 VAL A 783     -39.773 -15.615  -4.344  1.00  0.00           H  
ATOM   1126 HG13 VAL A 783     -39.948 -15.056  -6.093  1.00  0.00           H  
ATOM   1127 HG21 VAL A 783     -37.850 -13.016  -2.875  1.00  0.00           H  
ATOM   1128 HG22 VAL A 783     -38.472 -14.639  -2.788  1.00  0.00           H  
ATOM   1129 HG23 VAL A 783     -36.984 -14.299  -3.574  1.00  0.00           H  
ATOM   1130  N   ARG A 784     -38.815 -12.074  -7.860  1.00  0.00           N  
ATOM   1131  CA  ARG A 784     -39.315 -11.869  -9.240  1.00  0.00           C  
ATOM   1132  C   ARG A 784     -38.096 -11.783 -10.249  1.00  0.00           C  
ATOM   1133  O   ARG A 784     -38.248 -12.139 -11.407  1.00  0.00           O  
ATOM   1134  CB  ARG A 784     -40.198 -10.642  -9.325  1.00  0.00           C  
ATOM   1135  CG  ARG A 784     -40.747 -10.303 -10.757  1.00  0.00           C  
ATOM   1136  CD  ARG A 784     -40.474  -8.837 -11.178  1.00  0.00           C  
ATOM   1137  NE  ARG A 784     -39.000  -8.648 -11.400  1.00  0.00           N  
ATOM   1138  CZ  ARG A 784     -38.383  -8.677 -12.559  1.00  0.00           C  
ATOM   1139  NH1 ARG A 784     -39.032  -9.099 -13.670  1.00  0.00           N1+
ATOM   1140  NH2 ARG A 784     -37.152  -8.224 -12.571  1.00  0.00           N  
ATOM   1141  H   ARG A 784     -38.673 -11.283  -7.249  1.00  0.00           H  
ATOM   1142  HA  ARG A 784     -39.951 -12.691  -9.570  1.00  0.00           H  
ATOM   1143  HB3 ARG A 784     -39.570  -9.816  -8.990  1.00  0.00           H  
ATOM   1144  HB2 ARG A 784     -40.883 -10.715  -8.481  1.00  0.00           H  
ATOM   1145  HG3 ARG A 784     -41.830 -10.303 -10.632  1.00  0.00           H  
ATOM   1146  HG2 ARG A 784     -40.606 -10.990 -11.591  1.00  0.00           H  
ATOM   1147  HD3 ARG A 784     -40.711  -8.157 -10.359  1.00  0.00           H  
ATOM   1148  HD2 ARG A 784     -41.038  -8.552 -12.066  1.00  0.00           H  
ATOM   1149  HE  ARG A 784     -38.519  -8.210 -10.627  1.00  0.00           H  
ATOM   1150 HH12 ARG A 784     -38.471  -9.208 -14.503  1.00  0.00           H  
ATOM   1151 HH11 ARG A 784     -39.983  -9.440 -13.695  1.00  0.00           H  
ATOM   1152 HH22 ARG A 784     -36.747  -8.142 -13.493  1.00  0.00           H  
ATOM   1153 HH21 ARG A 784     -36.639  -7.924 -11.755  1.00  0.00           H  
ATOM   1154  N   GLN A 785     -36.945 -11.380  -9.738  1.00  0.00           N  
ATOM   1155  CA  GLN A 785     -35.701 -11.338 -10.513  1.00  0.00           C  
ATOM   1156  C   GLN A 785     -35.096 -12.773 -10.673  1.00  0.00           C  
ATOM   1157  O   GLN A 785     -34.458 -12.990 -11.700  1.00  0.00           O  
ATOM   1158  CB  GLN A 785     -34.652 -10.544  -9.767  1.00  0.00           C  
ATOM   1159  CG  GLN A 785     -33.271 -10.291 -10.446  1.00  0.00           C  
ATOM   1160  CD  GLN A 785     -33.419  -9.718 -11.802  1.00  0.00           C  
ATOM   1161  OE1 GLN A 785     -34.412  -9.317 -12.245  1.00  0.00           O  
ATOM   1162  NE2 GLN A 785     -32.259  -9.716 -12.547  1.00  0.00           N  
ATOM   1163  H   GLN A 785     -36.912 -11.197  -8.745  1.00  0.00           H  
ATOM   1164  HA  GLN A 785     -35.904 -10.937 -11.507  1.00  0.00           H  
ATOM   1165  HB3 GLN A 785     -34.447 -10.886  -8.752  1.00  0.00           H  
ATOM   1166  HB2 GLN A 785     -35.023  -9.564  -9.469  1.00  0.00           H  
ATOM   1167  HG3 GLN A 785     -32.635 -11.170 -10.551  1.00  0.00           H  
ATOM   1168  HG2 GLN A 785     -32.734  -9.551  -9.853  1.00  0.00           H  
ATOM   1169 HE22 GLN A 785     -32.176  -9.249 -13.439  1.00  0.00           H  
ATOM   1170 HE21 GLN A 785     -31.343  -9.803 -12.130  1.00  0.00           H  
ATOM   1171  N   TRP A 786     -35.386 -13.656  -9.664  1.00  0.00           N  
ATOM   1172  CA  TRP A 786     -35.303 -15.158  -9.653  1.00  0.00           C  
ATOM   1173  C   TRP A 786     -36.166 -15.817 -10.722  1.00  0.00           C  
ATOM   1174  O   TRP A 786     -36.085 -17.036 -11.032  1.00  0.00           O  
ATOM   1175  CB  TRP A 786     -35.397 -15.852  -8.260  1.00  0.00           C  
ATOM   1176  CG  TRP A 786     -34.530 -15.495  -7.149  1.00  0.00           C  
ATOM   1177  CD1 TRP A 786     -33.320 -14.887  -7.209  1.00  0.00           C  
ATOM   1178  CD2 TRP A 786     -34.694 -15.803  -5.733  1.00  0.00           C  
ATOM   1179  NE1 TRP A 786     -32.868 -14.596  -5.938  1.00  0.00           N  
ATOM   1180  CE2 TRP A 786     -33.723 -15.076  -4.969  1.00  0.00           C  
ATOM   1181  CE3 TRP A 786     -35.643 -16.462  -4.939  1.00  0.00           C  
ATOM   1182  CZ2 TRP A 786     -33.685 -15.036  -3.551  1.00  0.00           C  
ATOM   1183  CZ3 TRP A 786     -35.630 -16.464  -3.494  1.00  0.00           C  
ATOM   1184  CH2 TRP A 786     -34.599 -15.809  -2.850  1.00  0.00           C  
ATOM   1185  H   TRP A 786     -35.728 -13.201  -8.830  1.00  0.00           H  
ATOM   1186  HA  TRP A 786     -34.327 -15.309 -10.115  1.00  0.00           H  
ATOM   1187  HB3 TRP A 786     -35.238 -16.920  -8.407  1.00  0.00           H  
ATOM   1188  HB2 TRP A 786     -36.401 -15.852  -7.838  1.00  0.00           H  
ATOM   1189  HD1 TRP A 786     -32.780 -14.683  -8.122  1.00  0.00           H  
ATOM   1190  HE1 TRP A 786     -31.975 -14.131  -5.857  1.00  0.00           H  
ATOM   1191  HE3 TRP A 786     -36.425 -16.994  -5.462  1.00  0.00           H  
ATOM   1192  HZ2 TRP A 786     -32.970 -14.393  -3.059  1.00  0.00           H  
ATOM   1193  HZ3 TRP A 786     -36.304 -17.012  -2.852  1.00  0.00           H  
ATOM   1194  HH2 TRP A 786     -34.635 -15.627  -1.786  1.00  0.00           H  
ATOM   1195  N   TYR A 787     -37.109 -15.050 -11.383  1.00  0.00           N  
ATOM   1196  CA  TYR A 787     -37.923 -15.578 -12.513  1.00  0.00           C  
ATOM   1197  C   TYR A 787     -37.172 -15.460 -13.808  1.00  0.00           C  
ATOM   1198  O   TYR A 787     -36.500 -14.467 -14.088  1.00  0.00           O  
ATOM   1199  CB  TYR A 787     -39.218 -14.764 -12.621  1.00  0.00           C  
ATOM   1200  CG  TYR A 787     -40.319 -15.384 -13.416  1.00  0.00           C  
ATOM   1201  CD1 TYR A 787     -40.958 -16.502 -12.772  1.00  0.00           C  
ATOM   1202  CD2 TYR A 787     -40.712 -14.972 -14.709  1.00  0.00           C  
ATOM   1203  CE1 TYR A 787     -41.813 -17.311 -13.581  1.00  0.00           C  
ATOM   1204  CE2 TYR A 787     -41.716 -15.698 -15.476  1.00  0.00           C  
ATOM   1205  CZ  TYR A 787     -42.268 -16.886 -14.864  1.00  0.00           C  
ATOM   1206  OH  TYR A 787     -43.194 -17.641 -15.502  1.00  0.00           O  
ATOM   1207  H   TYR A 787     -37.086 -14.046 -11.279  1.00  0.00           H  
ATOM   1208  HA  TYR A 787     -38.111 -16.635 -12.325  1.00  0.00           H  
ATOM   1209  HB3 TYR A 787     -39.092 -13.808 -13.130  1.00  0.00           H  
ATOM   1210  HB2 TYR A 787     -39.702 -14.462 -11.693  1.00  0.00           H  
ATOM   1211  HD1 TYR A 787     -40.680 -16.931 -11.821  1.00  0.00           H  
ATOM   1212  HD2 TYR A 787     -40.251 -14.124 -15.195  1.00  0.00           H  
ATOM   1213  HE1 TYR A 787     -42.213 -18.200 -13.116  1.00  0.00           H  
ATOM   1214  HE2 TYR A 787     -41.921 -15.338 -16.473  1.00  0.00           H  
ATOM   1215  HH  TYR A 787     -43.645 -17.224 -16.220  1.00  0.00           H  
ATOM   1216  N   VAL A 788     -37.300 -16.415 -14.675  1.00  0.00           N  
ATOM   1217  CA  VAL A 788     -36.545 -16.620 -15.876  1.00  0.00           C  
ATOM   1218  C   VAL A 788     -35.056 -16.349 -15.810  1.00  0.00           C  
ATOM   1219  O   VAL A 788     -34.495 -15.811 -16.775  1.00  0.00           O  
ATOM   1220  CB  VAL A 788     -37.336 -16.064 -17.145  1.00  0.00           C  
ATOM   1221  CG1 VAL A 788     -38.578 -16.809 -17.471  1.00  0.00           C  
ATOM   1222  CG2 VAL A 788     -37.504 -14.494 -17.104  1.00  0.00           C  
ATOM   1223  HB  VAL A 788     -36.783 -16.443 -18.004  1.00  0.00           H  
ATOM   1224 HG11 VAL A 788     -39.331 -16.740 -16.686  1.00  0.00           H  
ATOM   1225 HG12 VAL A 788     -38.985 -16.530 -18.442  1.00  0.00           H  
ATOM   1226 HG13 VAL A 788     -38.326 -17.870 -17.477  1.00  0.00           H  
ATOM   1227 HG21 VAL A 788     -38.210 -14.175 -16.337  1.00  0.00           H  
ATOM   1228 HG22 VAL A 788     -36.552 -13.997 -16.921  1.00  0.00           H  
ATOM   1229 HG23 VAL A 788     -37.739 -14.141 -18.108  1.00  0.00           H  
ATOM   1230  H   VAL A 788     -37.942 -17.163 -14.457  1.00  0.00           H  
ATOM   1231  HA  VAL A 788     -36.603 -17.698 -16.032  1.00  0.00           H  
ATOM   1232  N   ASN A 789     -34.453 -16.794 -14.756  1.00  0.00           N  
ATOM   1233  CA  ASN A 789     -33.022 -16.411 -14.462  1.00  0.00           C  
ATOM   1234  C   ASN A 789     -32.083 -17.547 -14.910  1.00  0.00           C  
ATOM   1235  O   ASN A 789     -30.827 -17.444 -15.008  1.00  0.00           O  
ATOM   1236  CB  ASN A 789     -32.862 -16.027 -12.991  1.00  0.00           C  
ATOM   1237  CG  ASN A 789     -32.537 -17.218 -12.055  1.00  0.00           C  
ATOM   1238  OD1 ASN A 789     -31.407 -17.607 -11.993  1.00  0.00           O  
ATOM   1239  ND2 ASN A 789     -33.510 -17.902 -11.550  1.00  0.00           N  
ATOM   1240  H   ASN A 789     -34.959 -17.367 -14.096  1.00  0.00           H  
ATOM   1241  HA  ASN A 789     -32.808 -15.505 -15.027  1.00  0.00           H  
ATOM   1242  HB3 ASN A 789     -33.673 -15.508 -12.481  1.00  0.00           H  
ATOM   1243  HB2 ASN A 789     -32.124 -15.225 -12.960  1.00  0.00           H  
ATOM   1244 HD22 ASN A 789     -33.246 -18.698 -10.987  1.00  0.00           H  
ATOM   1245 HD21 ASN A 789     -34.455 -17.571 -11.678  1.00  0.00           H  
ATOM   1246  N   GLY A 790     -32.578 -18.771 -15.192  1.00  0.00           N  
ATOM   1247  CA  GLY A 790     -31.807 -19.996 -15.581  1.00  0.00           C  
ATOM   1248  C   GLY A 790     -30.697 -20.425 -14.691  1.00  0.00           C  
ATOM   1249  O   GLY A 790     -29.846 -21.211 -15.159  1.00  0.00           O  
ATOM   1250  H   GLY A 790     -33.570 -18.927 -15.084  1.00  0.00           H  
ATOM   1251  HA3 GLY A 790     -31.237 -19.807 -16.491  1.00  0.00           H  
ATOM   1252  HA2 GLY A 790     -32.544 -20.779 -15.756  1.00  0.00           H  
ATOM   1253  N   VAL A 791     -30.559 -19.826 -13.454  1.00  0.00           N  
ATOM   1254  CA  VAL A 791     -29.423 -20.041 -12.445  1.00  0.00           C  
ATOM   1255  C   VAL A 791     -28.358 -18.992 -12.483  1.00  0.00           C  
ATOM   1256  O   VAL A 791     -27.487 -18.848 -11.569  1.00  0.00           O  
ATOM   1257  CB  VAL A 791     -28.999 -21.462 -12.173  1.00  0.00           C  
ATOM   1258  CG1 VAL A 791     -28.058 -21.683 -10.961  1.00  0.00           C  
ATOM   1259  CG2 VAL A 791     -30.274 -22.312 -11.968  1.00  0.00           C  
ATOM   1260  HB  VAL A 791     -28.462 -21.903 -13.013  1.00  0.00           H  
ATOM   1261 HG11 VAL A 791     -27.080 -21.280 -11.225  1.00  0.00           H  
ATOM   1262 HG12 VAL A 791     -28.370 -21.112 -10.086  1.00  0.00           H  
ATOM   1263 HG13 VAL A 791     -27.983 -22.752 -10.766  1.00  0.00           H  
ATOM   1264 HG21 VAL A 791     -29.995 -23.282 -11.555  1.00  0.00           H  
ATOM   1265 HG22 VAL A 791     -30.845 -21.819 -11.181  1.00  0.00           H  
ATOM   1266 HG23 VAL A 791     -30.873 -22.352 -12.878  1.00  0.00           H  
ATOM   1267  H   VAL A 791     -31.267 -19.129 -13.275  1.00  0.00           H  
ATOM   1268  HA  VAL A 791     -29.963 -19.838 -11.520  1.00  0.00           H  
ATOM   1269  N   ASN A 792     -28.319 -18.188 -13.570  1.00  0.00           N  
ATOM   1270  CA  ASN A 792     -27.316 -17.225 -13.989  1.00  0.00           C  
ATOM   1271  C   ASN A 792     -27.231 -15.999 -12.969  1.00  0.00           C  
ATOM   1272  O   ASN A 792     -26.139 -15.462 -12.846  1.00  0.00           O  
ATOM   1273  CB  ASN A 792     -27.549 -16.791 -15.440  1.00  0.00           C  
ATOM   1274  CG  ASN A 792     -26.320 -16.224 -16.135  1.00  0.00           C  
ATOM   1275  OD1 ASN A 792     -25.584 -15.318 -15.710  1.00  0.00           O  
ATOM   1276  ND2 ASN A 792     -25.918 -16.832 -17.292  1.00  0.00           N  
ATOM   1277  HB2 ASN A 792     -28.134 -17.534 -15.982  1.00  0.00           H  
ATOM   1278  HB3 ASN A 792     -28.232 -15.942 -15.434  1.00  0.00           H  
ATOM   1279 HD22 ASN A 792     -25.198 -16.383 -17.840  1.00  0.00           H  
ATOM   1280 HD21 ASN A 792     -26.560 -17.487 -17.715  1.00  0.00           H  
ATOM   1281  H   ASN A 792     -29.192 -18.133 -14.074  1.00  0.00           H  
ATOM   1282  HA  ASN A 792     -26.411 -17.830 -14.046  1.00  0.00           H  
ATOM   1283  N   TYR A 793     -28.222 -15.772 -12.160  1.00  0.00           N  
ATOM   1284  CA  TYR A 793     -28.387 -14.788 -11.116  1.00  0.00           C  
ATOM   1285  C   TYR A 793     -27.307 -14.987  -9.958  1.00  0.00           C  
ATOM   1286  O   TYR A 793     -26.750 -13.993  -9.540  1.00  0.00           O  
ATOM   1287  CB  TYR A 793     -29.769 -14.954 -10.610  1.00  0.00           C  
ATOM   1288  CG  TYR A 793     -30.044 -14.116  -9.375  1.00  0.00           C  
ATOM   1289  CD1 TYR A 793     -30.497 -12.838  -9.511  1.00  0.00           C  
ATOM   1290  CD2 TYR A 793     -29.904 -14.691  -8.033  1.00  0.00           C  
ATOM   1291  CE1 TYR A 793     -30.645 -12.005  -8.375  1.00  0.00           C  
ATOM   1292  CE2 TYR A 793     -30.158 -13.891  -6.857  1.00  0.00           C  
ATOM   1293  CZ  TYR A 793     -30.490 -12.515  -7.084  1.00  0.00           C  
ATOM   1294  OH  TYR A 793     -30.643 -11.603  -6.042  1.00  0.00           O  
ATOM   1295  H   TYR A 793     -28.985 -16.386 -12.410  1.00  0.00           H  
ATOM   1296  HA  TYR A 793     -28.339 -13.782 -11.531  1.00  0.00           H  
ATOM   1297  HB3 TYR A 793     -30.033 -16.006 -10.510  1.00  0.00           H  
ATOM   1298  HB2 TYR A 793     -30.531 -14.601 -11.305  1.00  0.00           H  
ATOM   1299  HD1 TYR A 793     -30.630 -12.444 -10.508  1.00  0.00           H  
ATOM   1300  HD2 TYR A 793     -29.620 -15.723  -7.892  1.00  0.00           H  
ATOM   1301  HE1 TYR A 793     -30.844 -10.945  -8.434  1.00  0.00           H  
ATOM   1302  HE2 TYR A 793     -30.095 -14.339  -5.876  1.00  0.00           H  
ATOM   1303  HH  TYR A 793     -30.608 -11.963  -5.170  1.00  0.00           H  
ATOM   1304  N   PHE A 794     -26.976 -16.202  -9.622  1.00  0.00           N  
ATOM   1305  CA  PHE A 794     -26.038 -16.618  -8.583  1.00  0.00           C  
ATOM   1306  C   PHE A 794     -24.563 -16.580  -9.080  1.00  0.00           C  
ATOM   1307  O   PHE A 794     -23.684 -16.840  -8.302  1.00  0.00           O  
ATOM   1308  CB  PHE A 794     -26.471 -18.033  -8.071  1.00  0.00           C  
ATOM   1309  CG  PHE A 794     -27.892 -18.063  -7.402  1.00  0.00           C  
ATOM   1310  CD1 PHE A 794     -28.995 -18.608  -8.159  1.00  0.00           C  
ATOM   1311  CD2 PHE A 794     -28.138 -17.508  -6.141  1.00  0.00           C  
ATOM   1312  CE1 PHE A 794     -30.306 -18.530  -7.652  1.00  0.00           C  
ATOM   1313  CE2 PHE A 794     -29.382 -17.459  -5.576  1.00  0.00           C  
ATOM   1314  CZ  PHE A 794     -30.457 -17.940  -6.345  1.00  0.00           C  
ATOM   1315  H   PHE A 794     -27.419 -16.971 -10.103  1.00  0.00           H  
ATOM   1316  HA  PHE A 794     -26.181 -15.906  -7.770  1.00  0.00           H  
ATOM   1317  HB3 PHE A 794     -25.714 -18.328  -7.345  1.00  0.00           H  
ATOM   1318  HB2 PHE A 794     -26.409 -18.773  -8.869  1.00  0.00           H  
ATOM   1319  HD1 PHE A 794     -28.915 -19.048  -9.142  1.00  0.00           H  
ATOM   1320  HD2 PHE A 794     -27.372 -17.138  -5.476  1.00  0.00           H  
ATOM   1321  HE1 PHE A 794     -31.135 -18.983  -8.175  1.00  0.00           H  
ATOM   1322  HE2 PHE A 794     -29.558 -17.121  -4.565  1.00  0.00           H  
ATOM   1323  HZ  PHE A 794     -31.474 -17.765  -6.026  1.00  0.00           H  
ATOM   1324  N   THR A 795     -24.260 -16.207 -10.324  1.00  0.00           N  
ATOM   1325  CA  THR A 795     -22.968 -16.212 -10.933  1.00  0.00           C  
ATOM   1326  C   THR A 795     -22.357 -14.776 -11.142  1.00  0.00           C  
ATOM   1327  O   THR A 795     -21.111 -14.625 -11.290  1.00  0.00           O  
ATOM   1328  CB  THR A 795     -23.113 -17.014 -12.244  1.00  0.00           C  
ATOM   1329  OG1 THR A 795     -23.581 -16.291 -13.364  1.00  0.00           O  
ATOM   1330  CG2 THR A 795     -23.886 -18.339 -12.189  1.00  0.00           C  
ATOM   1331  HB  THR A 795     -22.103 -17.323 -12.516  1.00  0.00           H  
ATOM   1332  HG1 THR A 795     -24.397 -15.866 -13.147  1.00  0.00           H  
ATOM   1333 HG21 THR A 795     -23.473 -18.941 -11.379  1.00  0.00           H  
ATOM   1334 HG22 THR A 795     -24.946 -18.222 -11.966  1.00  0.00           H  
ATOM   1335 HG23 THR A 795     -23.860 -18.933 -13.102  1.00  0.00           H  
ATOM   1336  H   THR A 795     -25.074 -15.942 -10.861  1.00  0.00           H  
ATOM   1337  HA  THR A 795     -22.258 -16.727 -10.286  1.00  0.00           H  
ATOM   1338  N   ASP A 796     -23.201 -13.791 -10.819  1.00  0.00           N  
ATOM   1339  CA  ASP A 796     -22.990 -12.373 -10.844  1.00  0.00           C  
ATOM   1340  C   ASP A 796     -23.089 -11.835  -9.425  1.00  0.00           C  
ATOM   1341  O   ASP A 796     -24.175 -11.658  -8.873  1.00  0.00           O  
ATOM   1342  CB  ASP A 796     -24.010 -11.632 -11.819  1.00  0.00           C  
ATOM   1343  CG  ASP A 796     -23.682 -11.893 -13.269  1.00  0.00           C  
ATOM   1344  OD1 ASP A 796     -22.468 -11.928 -13.667  1.00  0.00           O  
ATOM   1345  OD2 ASP A 796     -24.653 -11.935 -14.016  1.00  0.00           O1-
ATOM   1346  H   ASP A 796     -24.159 -14.104 -10.751  1.00  0.00           H  
ATOM   1347  HA  ASP A 796     -21.995 -12.162 -11.235  1.00  0.00           H  
ATOM   1348  HB3 ASP A 796     -23.985 -10.576 -11.550  1.00  0.00           H  
ATOM   1349  HB2 ASP A 796     -25.005 -11.977 -11.540  1.00  0.00           H  
ATOM   1350  N   LEU A 797     -21.869 -11.540  -8.808  1.00  0.00           N  
ATOM   1351  CA  LEU A 797     -21.500 -11.754  -7.421  1.00  0.00           C  
ATOM   1352  C   LEU A 797     -22.202 -10.764  -6.417  1.00  0.00           C  
ATOM   1353  O   LEU A 797     -22.691 -11.031  -5.343  1.00  0.00           O  
ATOM   1354  CB  LEU A 797     -19.916 -11.610  -7.249  1.00  0.00           C  
ATOM   1355  CG  LEU A 797     -18.968 -12.459  -8.144  1.00  0.00           C  
ATOM   1356  CD1 LEU A 797     -17.569 -12.147  -7.795  1.00  0.00           C  
ATOM   1357  CD2 LEU A 797     -19.196 -13.976  -8.024  1.00  0.00           C  
ATOM   1358  H   LEU A 797     -21.063 -11.495  -9.416  1.00  0.00           H  
ATOM   1359  HA  LEU A 797     -21.887 -12.733  -7.137  1.00  0.00           H  
ATOM   1360  HB3 LEU A 797     -19.630 -11.923  -6.245  1.00  0.00           H  
ATOM   1361  HB2 LEU A 797     -19.560 -10.586  -7.358  1.00  0.00           H  
ATOM   1362  HG  LEU A 797     -19.053 -12.213  -9.203  1.00  0.00           H  
ATOM   1363 HD11 LEU A 797     -17.245 -11.148  -8.087  1.00  0.00           H  
ATOM   1364 HD12 LEU A 797     -17.464 -12.311  -6.722  1.00  0.00           H  
ATOM   1365 HD13 LEU A 797     -16.814 -12.841  -8.163  1.00  0.00           H  
ATOM   1366 HD21 LEU A 797     -18.886 -14.402  -7.070  1.00  0.00           H  
ATOM   1367 HD22 LEU A 797     -20.215 -14.203  -8.338  1.00  0.00           H  
ATOM   1368 HD23 LEU A 797     -18.527 -14.509  -8.701  1.00  0.00           H  
ATOM   1369  N   TRP A 798     -22.464  -9.572  -6.986  1.00  0.00           N  
ATOM   1370  CA  TRP A 798     -23.283  -8.461  -6.633  1.00  0.00           C  
ATOM   1371  C   TRP A 798     -24.757  -8.887  -6.294  1.00  0.00           C  
ATOM   1372  O   TRP A 798     -25.281  -8.437  -5.298  1.00  0.00           O  
ATOM   1373  CB  TRP A 798     -23.210  -7.349  -7.708  1.00  0.00           C  
ATOM   1374  CG  TRP A 798     -23.034  -7.750  -9.142  1.00  0.00           C  
ATOM   1375  CD1 TRP A 798     -23.960  -7.732 -10.093  1.00  0.00           C  
ATOM   1376  CD2 TRP A 798     -21.787  -8.142  -9.810  1.00  0.00           C  
ATOM   1377  NE1 TRP A 798     -23.441  -8.133 -11.279  1.00  0.00           N  
ATOM   1378  CE2 TRP A 798     -22.080  -8.414 -11.171  1.00  0.00           C  
ATOM   1379  CE3 TRP A 798     -20.476  -8.408  -9.352  1.00  0.00           C  
ATOM   1380  CZ2 TRP A 798     -21.124  -8.900 -12.021  1.00  0.00           C  
ATOM   1381  CZ3 TRP A 798     -19.456  -8.746 -10.264  1.00  0.00           C  
ATOM   1382  CH2 TRP A 798     -19.816  -9.063 -11.611  1.00  0.00           C  
ATOM   1383  H   TRP A 798     -22.290  -9.691  -7.974  1.00  0.00           H  
ATOM   1384  HA  TRP A 798     -22.863  -8.151  -5.676  1.00  0.00           H  
ATOM   1385  HB3 TRP A 798     -22.332  -6.747  -7.474  1.00  0.00           H  
ATOM   1386  HB2 TRP A 798     -23.956  -6.556  -7.658  1.00  0.00           H  
ATOM   1387  HD1 TRP A 798     -24.971  -7.409  -9.892  1.00  0.00           H  
ATOM   1388  HE1 TRP A 798     -23.994  -8.167 -12.123  1.00  0.00           H  
ATOM   1389  HE3 TRP A 798     -20.157  -8.250  -8.332  1.00  0.00           H  
ATOM   1390  HZ2 TRP A 798     -21.488  -9.165 -13.003  1.00  0.00           H  
ATOM   1391  HZ3 TRP A 798     -18.456  -8.749  -9.858  1.00  0.00           H  
ATOM   1392  HH2 TRP A 798     -19.037  -9.259 -12.333  1.00  0.00           H  
ATOM   1393  N   ASN A 799     -25.274  -9.857  -6.970  1.00  0.00           N  
ATOM   1394  CA  ASN A 799     -26.678 -10.278  -6.667  1.00  0.00           C  
ATOM   1395  C   ASN A 799     -26.780 -11.262  -5.507  1.00  0.00           C  
ATOM   1396  O   ASN A 799     -27.769 -11.281  -4.804  1.00  0.00           O  
ATOM   1397  CB  ASN A 799     -27.211 -11.127  -7.854  1.00  0.00           C  
ATOM   1398  CG  ASN A 799     -27.271 -10.476  -9.224  1.00  0.00           C  
ATOM   1399  OD1 ASN A 799     -27.269  -9.267  -9.400  1.00  0.00           O  
ATOM   1400  ND2 ASN A 799     -27.339 -11.329 -10.241  1.00  0.00           N  
ATOM   1401  H   ASN A 799     -24.668 -10.287  -7.654  1.00  0.00           H  
ATOM   1402  HA  ASN A 799     -27.326  -9.467  -6.334  1.00  0.00           H  
ATOM   1403  HB3 ASN A 799     -28.198 -11.579  -7.762  1.00  0.00           H  
ATOM   1404  HB2 ASN A 799     -26.617 -12.028  -8.004  1.00  0.00           H  
ATOM   1405 HD22 ASN A 799     -27.237 -10.951 -11.172  1.00  0.00           H  
ATOM   1406 HD21 ASN A 799     -27.301 -12.316 -10.032  1.00  0.00           H  
ATOM   1407  N   VAL A 800     -25.726 -12.120  -5.335  1.00  0.00           N  
ATOM   1408  CA  VAL A 800     -25.482 -12.921  -4.153  1.00  0.00           C  
ATOM   1409  C   VAL A 800     -25.438 -12.163  -2.875  1.00  0.00           C  
ATOM   1410  O   VAL A 800     -26.068 -12.627  -1.892  1.00  0.00           O  
ATOM   1411  CB  VAL A 800     -24.356 -13.963  -4.397  1.00  0.00           C  
ATOM   1412  CG1 VAL A 800     -24.363 -15.100  -3.377  1.00  0.00           C  
ATOM   1413  CG2 VAL A 800     -24.298 -14.452  -5.908  1.00  0.00           C  
ATOM   1414  H   VAL A 800     -24.935 -11.905  -5.925  1.00  0.00           H  
ATOM   1415  HA  VAL A 800     -26.426 -13.465  -4.136  1.00  0.00           H  
ATOM   1416  HB  VAL A 800     -23.429 -13.404  -4.269  1.00  0.00           H  
ATOM   1417 HG11 VAL A 800     -25.252 -15.730  -3.342  1.00  0.00           H  
ATOM   1418 HG12 VAL A 800     -23.433 -15.655  -3.498  1.00  0.00           H  
ATOM   1419 HG13 VAL A 800     -24.134 -14.766  -2.365  1.00  0.00           H  
ATOM   1420 HG21 VAL A 800     -24.277 -13.671  -6.667  1.00  0.00           H  
ATOM   1421 HG22 VAL A 800     -23.520 -15.208  -6.009  1.00  0.00           H  
ATOM   1422 HG23 VAL A 800     -25.307 -14.839  -6.048  1.00  0.00           H  
ATOM   1423  N   MET A 801     -24.747 -11.016  -2.782  1.00  0.00           N  
ATOM   1424  CA  MET A 801     -24.577 -10.119  -1.624  1.00  0.00           C  
ATOM   1425  C   MET A 801     -25.924  -9.668  -0.963  1.00  0.00           C  
ATOM   1426  O   MET A 801     -26.079  -9.857   0.244  1.00  0.00           O  
ATOM   1427  CB  MET A 801     -23.739  -8.968  -2.102  1.00  0.00           C  
ATOM   1428  CG  MET A 801     -23.556  -7.773  -1.193  1.00  0.00           C  
ATOM   1429  SD  MET A 801     -22.193  -6.473  -1.524  1.00  0.00           S  
ATOM   1430  CE  MET A 801     -21.823  -6.754  -3.321  1.00  0.00           C  
ATOM   1431  H   MET A 801     -24.201 -10.745  -3.587  1.00  0.00           H  
ATOM   1432  HA  MET A 801     -23.995 -10.628  -0.856  1.00  0.00           H  
ATOM   1433  HB3 MET A 801     -24.138  -8.588  -3.042  1.00  0.00           H  
ATOM   1434  HB2 MET A 801     -22.747  -9.358  -2.333  1.00  0.00           H  
ATOM   1435  HG3 MET A 801     -23.460  -8.136  -0.170  1.00  0.00           H  
ATOM   1436  HG2 MET A 801     -24.569  -7.386  -1.085  1.00  0.00           H  
ATOM   1437  HE1 MET A 801     -22.730  -6.567  -3.897  1.00  0.00           H  
ATOM   1438  HE2 MET A 801     -21.234  -5.866  -3.547  1.00  0.00           H  
ATOM   1439  HE3 MET A 801     -21.349  -7.716  -3.515  1.00  0.00           H  
ATOM   1440  N   ASP A 802     -26.917  -9.114  -1.714  1.00  0.00           N  
ATOM   1441  CA  ASP A 802     -28.212  -8.725  -1.182  1.00  0.00           C  
ATOM   1442  C   ASP A 802     -29.159  -9.918  -1.094  1.00  0.00           C  
ATOM   1443  O   ASP A 802     -30.088  -9.767  -0.287  1.00  0.00           O  
ATOM   1444  CB  ASP A 802     -28.878  -7.546  -1.937  1.00  0.00           C  
ATOM   1445  CG  ASP A 802     -29.288  -7.754  -3.406  1.00  0.00           C  
ATOM   1446  OD1 ASP A 802     -29.391  -6.701  -4.083  1.00  0.00           O  
ATOM   1447  OD2 ASP A 802     -29.323  -8.879  -3.951  1.00  0.00           O1-
ATOM   1448  H   ASP A 802     -26.712  -9.032  -2.700  1.00  0.00           H  
ATOM   1449  HA  ASP A 802     -28.080  -8.430  -0.141  1.00  0.00           H  
ATOM   1450  HB3 ASP A 802     -28.206  -6.688  -1.950  1.00  0.00           H  
ATOM   1451  HB2 ASP A 802     -29.779  -7.299  -1.374  1.00  0.00           H  
ATOM   1452  N   THR A 803     -28.964 -11.055  -1.773  1.00  0.00           N  
ATOM   1453  CA  THR A 803     -29.730 -12.206  -1.385  1.00  0.00           C  
ATOM   1454  C   THR A 803     -29.265 -12.628   0.002  1.00  0.00           C  
ATOM   1455  O   THR A 803     -30.118 -12.830   0.864  1.00  0.00           O  
ATOM   1456  CB  THR A 803     -29.363 -13.343  -2.429  1.00  0.00           C  
ATOM   1457  OG1 THR A 803     -29.806 -13.015  -3.762  1.00  0.00           O  
ATOM   1458  CG2 THR A 803     -30.014 -14.660  -2.125  1.00  0.00           C  
ATOM   1459  H   THR A 803     -28.305 -11.145  -2.533  1.00  0.00           H  
ATOM   1460  HA  THR A 803     -30.810 -12.068  -1.335  1.00  0.00           H  
ATOM   1461  HB  THR A 803     -28.279 -13.390  -2.334  1.00  0.00           H  
ATOM   1462  HG1 THR A 803     -29.366 -12.267  -4.134  1.00  0.00           H  
ATOM   1463 HG21 THR A 803     -31.099 -14.626  -2.222  1.00  0.00           H  
ATOM   1464 HG22 THR A 803     -29.666 -15.338  -2.905  1.00  0.00           H  
ATOM   1465 HG23 THR A 803     -29.867 -15.241  -1.215  1.00  0.00           H  
ATOM   1466  N   LEU A 804     -27.968 -12.765   0.334  1.00  0.00           N  
ATOM   1467  CA  LEU A 804     -27.493 -12.981   1.705  1.00  0.00           C  
ATOM   1468  C   LEU A 804     -27.947 -11.911   2.674  1.00  0.00           C  
ATOM   1469  O   LEU A 804     -28.331 -12.213   3.845  1.00  0.00           O  
ATOM   1470  CB  LEU A 804     -26.022 -13.132   1.683  1.00  0.00           C  
ATOM   1471  CG  LEU A 804     -25.494 -14.373   0.858  1.00  0.00           C  
ATOM   1472  CD1 LEU A 804     -23.974 -14.257   0.616  1.00  0.00           C  
ATOM   1473  CD2 LEU A 804     -25.707 -15.770   1.680  1.00  0.00           C  
ATOM   1474  H   LEU A 804     -27.284 -12.571  -0.383  1.00  0.00           H  
ATOM   1475  HA  LEU A 804     -27.895 -13.892   2.150  1.00  0.00           H  
ATOM   1476  HB3 LEU A 804     -25.596 -13.224   2.682  1.00  0.00           H  
ATOM   1477  HB2 LEU A 804     -25.633 -12.183   1.316  1.00  0.00           H  
ATOM   1478  HG  LEU A 804     -25.926 -14.467  -0.138  1.00  0.00           H  
ATOM   1479 HD11 LEU A 804     -23.754 -14.793  -0.307  1.00  0.00           H  
ATOM   1480 HD12 LEU A 804     -23.764 -13.303   0.132  1.00  0.00           H  
ATOM   1481 HD13 LEU A 804     -23.162 -14.383   1.333  1.00  0.00           H  
ATOM   1482 HD21 LEU A 804     -25.266 -15.712   2.675  1.00  0.00           H  
ATOM   1483 HD22 LEU A 804     -26.744 -16.105   1.704  1.00  0.00           H  
ATOM   1484 HD23 LEU A 804     -25.116 -16.532   1.171  1.00  0.00           H  
ATOM   1485  N   GLY A 805     -27.821 -10.674   2.343  1.00  0.00           N  
ATOM   1486  CA  GLY A 805     -28.223  -9.527   3.204  1.00  0.00           C  
ATOM   1487  C   GLY A 805     -29.725  -9.468   3.529  1.00  0.00           C  
ATOM   1488  O   GLY A 805     -30.091  -8.917   4.574  1.00  0.00           O  
ATOM   1489  HA3 GLY A 805     -27.746  -8.624   2.822  1.00  0.00           H  
ATOM   1490  H   GLY A 805     -27.322 -10.513   1.480  1.00  0.00           H  
ATOM   1491  HA2 GLY A 805     -27.747  -9.583   4.184  1.00  0.00           H  
ATOM   1492  N   LEU A 806     -30.568  -9.989   2.566  1.00  0.00           N  
ATOM   1493  CA  LEU A 806     -32.076 -10.085   2.761  1.00  0.00           C  
ATOM   1494  C   LEU A 806     -32.408 -11.217   3.619  1.00  0.00           C  
ATOM   1495  O   LEU A 806     -33.206 -11.138   4.457  1.00  0.00           O  
ATOM   1496  CB  LEU A 806     -32.961 -10.035   1.467  1.00  0.00           C  
ATOM   1497  CG  LEU A 806     -33.089  -8.625   0.860  1.00  0.00           C  
ATOM   1498  CD1 LEU A 806     -33.483  -8.729  -0.643  1.00  0.00           C  
ATOM   1499  CD2 LEU A 806     -34.041  -7.818   1.719  1.00  0.00           C  
ATOM   1500  HB2 LEU A 806     -32.460 -10.626   0.699  1.00  0.00           H  
ATOM   1501  HB3 LEU A 806     -33.949 -10.496   1.473  1.00  0.00           H  
ATOM   1502  HG  LEU A 806     -32.096  -8.175   0.860  1.00  0.00           H  
ATOM   1503 HD11 LEU A 806     -33.813  -7.752  -0.996  1.00  0.00           H  
ATOM   1504 HD12 LEU A 806     -32.577  -9.021  -1.172  1.00  0.00           H  
ATOM   1505 HD13 LEU A 806     -34.179  -9.555  -0.790  1.00  0.00           H  
ATOM   1506 HD21 LEU A 806     -34.975  -8.365   1.845  1.00  0.00           H  
ATOM   1507 HD22 LEU A 806     -33.693  -7.544   2.715  1.00  0.00           H  
ATOM   1508 HD23 LEU A 806     -34.189  -6.877   1.189  1.00  0.00           H  
ATOM   1509  H   LEU A 806     -30.247 -10.376   1.690  1.00  0.00           H  
ATOM   1510  HA  LEU A 806     -32.459  -9.337   3.455  1.00  0.00           H  
ATOM   1511  N   PHE A 807     -31.665 -12.283   3.501  1.00  0.00           N  
ATOM   1512  CA  PHE A 807     -31.791 -13.514   4.403  1.00  0.00           C  
ATOM   1513  C   PHE A 807     -31.205 -13.298   5.774  1.00  0.00           C  
ATOM   1514  O   PHE A 807     -31.625 -13.801   6.772  1.00  0.00           O  
ATOM   1515  CB  PHE A 807     -31.052 -14.592   3.632  1.00  0.00           C  
ATOM   1516  CG  PHE A 807     -31.574 -15.286   2.280  1.00  0.00           C  
ATOM   1517  CD1 PHE A 807     -32.581 -14.641   1.536  1.00  0.00           C  
ATOM   1518  CD2 PHE A 807     -30.936 -16.379   1.667  1.00  0.00           C  
ATOM   1519  CE1 PHE A 807     -32.974 -15.111   0.270  1.00  0.00           C  
ATOM   1520  CE2 PHE A 807     -31.445 -16.907   0.424  1.00  0.00           C  
ATOM   1521  CZ  PHE A 807     -32.439 -16.297  -0.224  1.00  0.00           C  
ATOM   1522  H   PHE A 807     -30.932 -12.280   2.806  1.00  0.00           H  
ATOM   1523  HA  PHE A 807     -32.806 -13.909   4.435  1.00  0.00           H  
ATOM   1524  HB3 PHE A 807     -30.955 -15.428   4.326  1.00  0.00           H  
ATOM   1525  HB2 PHE A 807     -30.210 -14.052   3.200  1.00  0.00           H  
ATOM   1526  HD1 PHE A 807     -32.998 -13.756   1.992  1.00  0.00           H  
ATOM   1527  HD2 PHE A 807     -30.090 -16.840   2.155  1.00  0.00           H  
ATOM   1528  HE1 PHE A 807     -33.707 -14.582  -0.320  1.00  0.00           H  
ATOM   1529  HE2 PHE A 807     -30.932 -17.798   0.093  1.00  0.00           H  
ATOM   1530  HZ  PHE A 807     -32.622 -16.610  -1.241  1.00  0.00           H  
ATOM   1531  N   TYR A 808     -30.251 -12.366   5.845  1.00  0.00           N  
ATOM   1532  CA  TYR A 808     -29.631 -11.911   7.116  1.00  0.00           C  
ATOM   1533  C   TYR A 808     -30.466 -10.778   7.734  1.00  0.00           C  
ATOM   1534  O   TYR A 808     -30.308 -10.409   8.898  1.00  0.00           O  
ATOM   1535  CB  TYR A 808     -28.219 -11.304   6.822  1.00  0.00           C  
ATOM   1536  CG  TYR A 808     -27.262 -11.377   8.072  1.00  0.00           C  
ATOM   1537  CD1 TYR A 808     -27.317 -12.485   8.977  1.00  0.00           C  
ATOM   1538  CD2 TYR A 808     -26.281 -10.426   8.361  1.00  0.00           C  
ATOM   1539  CE1 TYR A 808     -26.491 -12.585  10.108  1.00  0.00           C  
ATOM   1540  CE2 TYR A 808     -25.394 -10.522   9.440  1.00  0.00           C  
ATOM   1541  CZ  TYR A 808     -25.569 -11.518  10.363  1.00  0.00           C  
ATOM   1542  OH  TYR A 808     -24.818 -11.486  11.481  1.00  0.00           O  
ATOM   1543  H   TYR A 808     -29.818 -12.099   4.973  1.00  0.00           H  
ATOM   1544  HA  TYR A 808     -29.569 -12.729   7.833  1.00  0.00           H  
ATOM   1545  HB3 TYR A 808     -28.315 -10.309   6.388  1.00  0.00           H  
ATOM   1546  HB2 TYR A 808     -27.798 -11.979   6.078  1.00  0.00           H  
ATOM   1547  HD1 TYR A 808     -28.034 -13.273   8.801  1.00  0.00           H  
ATOM   1548  HD2 TYR A 808     -26.193  -9.554   7.729  1.00  0.00           H  
ATOM   1549  HE1 TYR A 808     -26.707 -13.425  10.751  1.00  0.00           H  
ATOM   1550  HE2 TYR A 808     -24.602  -9.801   9.578  1.00  0.00           H  
ATOM   1551  HH  TYR A 808     -24.089 -10.886  11.424  1.00  0.00           H  
ATOM   1552  N   PHE A 809     -31.497 -10.176   7.082  1.00  0.00           N  
ATOM   1553  CA  PHE A 809     -32.437  -9.279   7.752  1.00  0.00           C  
ATOM   1554  C   PHE A 809     -33.484 -10.114   8.466  1.00  0.00           C  
ATOM   1555  O   PHE A 809     -33.777  -9.834   9.575  1.00  0.00           O  
ATOM   1556  CB  PHE A 809     -33.112  -8.270   6.716  1.00  0.00           C  
ATOM   1557  CG  PHE A 809     -33.957  -7.204   7.436  1.00  0.00           C  
ATOM   1558  CD1 PHE A 809     -33.320  -5.933   7.728  1.00  0.00           C  
ATOM   1559  CD2 PHE A 809     -35.299  -7.426   7.895  1.00  0.00           C  
ATOM   1560  CE1 PHE A 809     -34.068  -4.965   8.415  1.00  0.00           C  
ATOM   1561  CE2 PHE A 809     -35.962  -6.416   8.574  1.00  0.00           C  
ATOM   1562  CZ  PHE A 809     -35.380  -5.191   8.847  1.00  0.00           C  
ATOM   1563  H   PHE A 809     -31.665 -10.238   6.088  1.00  0.00           H  
ATOM   1564  HA  PHE A 809     -31.926  -8.735   8.547  1.00  0.00           H  
ATOM   1565  HB3 PHE A 809     -33.812  -8.779   6.054  1.00  0.00           H  
ATOM   1566  HB2 PHE A 809     -32.337  -7.807   6.104  1.00  0.00           H  
ATOM   1567  HD1 PHE A 809     -32.324  -5.718   7.371  1.00  0.00           H  
ATOM   1568  HD2 PHE A 809     -35.789  -8.361   7.666  1.00  0.00           H  
ATOM   1569  HE1 PHE A 809     -33.586  -4.025   8.638  1.00  0.00           H  
ATOM   1570  HE2 PHE A 809     -36.999  -6.599   8.814  1.00  0.00           H  
ATOM   1571  HZ  PHE A 809     -35.928  -4.446   9.404  1.00  0.00           H  
ATOM   1572  N   ILE A 810     -34.011 -11.022   7.665  1.00  0.00           N  
ATOM   1573  CA  ILE A 810     -35.165 -11.825   8.161  1.00  0.00           C  
ATOM   1574  C   ILE A 810     -34.742 -12.813   9.349  1.00  0.00           C  
ATOM   1575  O   ILE A 810     -35.645 -13.145  10.188  1.00  0.00           O  
ATOM   1576  CB  ILE A 810     -35.837 -12.592   6.917  1.00  0.00           C  
ATOM   1577  CG1 ILE A 810     -36.180 -11.634   5.796  1.00  0.00           C  
ATOM   1578  CG2 ILE A 810     -37.142 -13.388   7.206  1.00  0.00           C  
ATOM   1579  CD1 ILE A 810     -36.574 -12.306   4.488  1.00  0.00           C  
ATOM   1580  H   ILE A 810     -33.554 -11.320   6.815  1.00  0.00           H  
ATOM   1581  HA  ILE A 810     -35.968 -11.198   8.550  1.00  0.00           H  
ATOM   1582  HB  ILE A 810     -35.123 -13.369   6.644  1.00  0.00           H  
ATOM   1583 HG13 ILE A 810     -35.370 -10.940   5.574  1.00  0.00           H  
ATOM   1584 HG12 ILE A 810     -36.973 -10.938   6.067  1.00  0.00           H  
ATOM   1585 HG21 ILE A 810     -37.330 -14.035   6.349  1.00  0.00           H  
ATOM   1586 HG22 ILE A 810     -37.019 -14.021   8.085  1.00  0.00           H  
ATOM   1587 HG23 ILE A 810     -37.901 -12.607   7.247  1.00  0.00           H  
ATOM   1588 HD11 ILE A 810     -35.774 -12.847   3.984  1.00  0.00           H  
ATOM   1589 HD12 ILE A 810     -37.357 -13.059   4.576  1.00  0.00           H  
ATOM   1590 HD13 ILE A 810     -36.871 -11.626   3.689  1.00  0.00           H  
ATOM   1591  N   ALA A 811     -33.437 -13.330   9.409  1.00  0.00           N  
ATOM   1592  CA  ALA A 811     -32.684 -13.886  10.516  1.00  0.00           C  
ATOM   1593  C   ALA A 811     -32.610 -12.979  11.748  1.00  0.00           C  
ATOM   1594  O   ALA A 811     -32.471 -13.519  12.853  1.00  0.00           O  
ATOM   1595  CB  ALA A 811     -31.263 -14.128  10.066  1.00  0.00           C  
ATOM   1596  H   ALA A 811     -32.885 -13.118   8.590  1.00  0.00           H  
ATOM   1597  HA  ALA A 811     -33.002 -14.857  10.895  1.00  0.00           H  
ATOM   1598  HB1 ALA A 811     -30.547 -14.397  10.843  1.00  0.00           H  
ATOM   1599  HB2 ALA A 811     -31.117 -14.703   9.152  1.00  0.00           H  
ATOM   1600  HB3 ALA A 811     -30.934 -13.135   9.758  1.00  0.00           H  
ATOM   1601  N   GLY A 812     -32.829 -11.654  11.614  1.00  0.00           N  
ATOM   1602  CA  GLY A 812     -32.768 -10.692  12.713  1.00  0.00           C  
ATOM   1603  C   GLY A 812     -34.166 -10.596  13.424  1.00  0.00           C  
ATOM   1604  O   GLY A 812     -34.235 -10.616  14.641  1.00  0.00           O  
ATOM   1605  H   GLY A 812     -33.080 -11.344  10.686  1.00  0.00           H  
ATOM   1606  HA3 GLY A 812     -32.472  -9.704  12.360  1.00  0.00           H  
ATOM   1607  HA2 GLY A 812     -31.984 -11.010  13.400  1.00  0.00           H  
ATOM   1608  N   ILE A 813     -35.195 -10.614  12.628  1.00  0.00           N  
ATOM   1609  CA  ILE A 813     -36.614 -10.593  13.026  1.00  0.00           C  
ATOM   1610  C   ILE A 813     -37.028 -11.712  13.989  1.00  0.00           C  
ATOM   1611  O   ILE A 813     -37.806 -11.478  14.962  1.00  0.00           O  
ATOM   1612  CB  ILE A 813     -37.532 -10.488  11.762  1.00  0.00           C  
ATOM   1613  CG1 ILE A 813     -37.153  -9.318  10.862  1.00  0.00           C  
ATOM   1614  CG2 ILE A 813     -38.955 -10.453  12.146  1.00  0.00           C  
ATOM   1615  CD1 ILE A 813     -38.145  -9.141   9.662  1.00  0.00           C  
ATOM   1616  H   ILE A 813     -35.027 -10.925  11.681  1.00  0.00           H  
ATOM   1617  HA  ILE A 813     -36.762  -9.639  13.533  1.00  0.00           H  
ATOM   1618  HB  ILE A 813     -37.432 -11.368  11.127  1.00  0.00           H  
ATOM   1619 HG13 ILE A 813     -36.181  -9.518  10.411  1.00  0.00           H  
ATOM   1620 HG12 ILE A 813     -37.025  -8.443  11.498  1.00  0.00           H  
ATOM   1621 HG21 ILE A 813     -39.110  -9.636  12.851  1.00  0.00           H  
ATOM   1622 HG22 ILE A 813     -39.616 -10.183  11.322  1.00  0.00           H  
ATOM   1623 HG23 ILE A 813     -39.305 -11.395  12.567  1.00  0.00           H  
ATOM   1624 HD11 ILE A 813     -37.612  -8.699   8.820  1.00  0.00           H  
ATOM   1625 HD12 ILE A 813     -38.508 -10.156   9.501  1.00  0.00           H  
ATOM   1626 HD13 ILE A 813     -38.993  -8.528   9.967  1.00  0.00           H  
ATOM   1627  N   VAL A 814     -36.509 -12.894  13.779  1.00  0.00           N  
ATOM   1628  CA  VAL A 814     -36.758 -14.035  14.707  1.00  0.00           C  
ATOM   1629  C   VAL A 814     -35.872 -14.036  16.019  1.00  0.00           C  
ATOM   1630  O   VAL A 814     -36.299 -14.654  16.981  1.00  0.00           O  
ATOM   1631  CB  VAL A 814     -36.533 -15.425  13.964  1.00  0.00           C  
ATOM   1632  CG1 VAL A 814     -37.725 -15.786  13.126  1.00  0.00           C  
ATOM   1633  CG2 VAL A 814     -35.185 -15.478  13.178  1.00  0.00           C  
ATOM   1634  H   VAL A 814     -36.202 -13.162  12.856  1.00  0.00           H  
ATOM   1635  HA  VAL A 814     -37.821 -13.956  14.938  1.00  0.00           H  
ATOM   1636  HB  VAL A 814     -36.430 -16.155  14.767  1.00  0.00           H  
ATOM   1637 HG11 VAL A 814     -37.594 -16.795  12.736  1.00  0.00           H  
ATOM   1638 HG12 VAL A 814     -38.624 -15.780  13.742  1.00  0.00           H  
ATOM   1639 HG13 VAL A 814     -37.925 -15.067  12.331  1.00  0.00           H  
ATOM   1640 HG21 VAL A 814     -35.410 -15.048  12.202  1.00  0.00           H  
ATOM   1641 HG22 VAL A 814     -34.452 -14.882  13.721  1.00  0.00           H  
ATOM   1642 HG23 VAL A 814     -34.728 -16.468  13.185  1.00  0.00           H  
ATOM   1643  N   PHE A 815     -34.763 -13.262  16.123  1.00  0.00           N  
ATOM   1644  CA  PHE A 815     -34.008 -13.102  17.346  1.00  0.00           C  
ATOM   1645  C   PHE A 815     -34.589 -11.925  18.125  1.00  0.00           C  
ATOM   1646  O   PHE A 815     -34.672 -12.007  19.329  1.00  0.00           O  
ATOM   1647  CB  PHE A 815     -32.553 -12.723  16.841  1.00  0.00           C  
ATOM   1648  CG  PHE A 815     -31.472 -13.765  16.849  1.00  0.00           C  
ATOM   1649  CD1 PHE A 815     -31.618 -14.865  16.029  1.00  0.00           C  
ATOM   1650  CD2 PHE A 815     -30.418 -13.696  17.828  1.00  0.00           C  
ATOM   1651  CE1 PHE A 815     -30.738 -15.956  16.094  1.00  0.00           C  
ATOM   1652  CE2 PHE A 815     -29.482 -14.751  17.855  1.00  0.00           C  
ATOM   1653  CZ  PHE A 815     -29.657 -15.831  16.995  1.00  0.00           C  
ATOM   1654  H   PHE A 815     -34.469 -12.728  15.317  1.00  0.00           H  
ATOM   1655  HA  PHE A 815     -33.941 -14.042  17.894  1.00  0.00           H  
ATOM   1656  HB3 PHE A 815     -32.096 -11.969  17.482  1.00  0.00           H  
ATOM   1657  HB2 PHE A 815     -32.489 -12.180  15.899  1.00  0.00           H  
ATOM   1658  HD1 PHE A 815     -32.447 -14.889  15.337  1.00  0.00           H  
ATOM   1659  HD2 PHE A 815     -30.538 -12.864  18.506  1.00  0.00           H  
ATOM   1660  HE1 PHE A 815     -30.791 -16.791  15.411  1.00  0.00           H  
ATOM   1661  HE2 PHE A 815     -28.736 -14.768  18.636  1.00  0.00           H  
ATOM   1662  HZ  PHE A 815     -29.039 -16.717  17.007  1.00  0.00           H  
ATOM   1663  N   ARG A 816     -35.050 -10.887  17.404  1.00  0.00           N  
ATOM   1664  CA  ARG A 816     -35.806  -9.794  17.930  1.00  0.00           C  
ATOM   1665  C   ARG A 816     -37.206 -10.160  18.556  1.00  0.00           C  
ATOM   1666  O   ARG A 816     -37.444  -9.734  19.635  1.00  0.00           O  
ATOM   1667  CB  ARG A 816     -36.033  -8.778  16.722  1.00  0.00           C  
ATOM   1668  CG  ARG A 816     -36.636  -7.404  16.967  1.00  0.00           C  
ATOM   1669  CD  ARG A 816     -35.880  -6.270  17.664  1.00  0.00           C  
ATOM   1670  NE  ARG A 816     -36.644  -5.010  17.537  1.00  0.00           N  
ATOM   1671  CZ  ARG A 816     -36.440  -3.946  18.355  1.00  0.00           C  
ATOM   1672  NH1 ARG A 816     -35.503  -4.078  19.343  1.00  0.00           N1+
ATOM   1673  NH2 ARG A 816     -37.126  -2.845  18.158  1.00  0.00           N  
ATOM   1674  H   ARG A 816     -34.905 -10.900  16.405  1.00  0.00           H  
ATOM   1675  HA  ARG A 816     -35.164  -9.393  18.714  1.00  0.00           H  
ATOM   1676  HB3 ARG A 816     -36.703  -9.302  16.040  1.00  0.00           H  
ATOM   1677  HB2 ARG A 816     -35.126  -8.635  16.135  1.00  0.00           H  
ATOM   1678  HG3 ARG A 816     -37.643  -7.495  17.374  1.00  0.00           H  
ATOM   1679  HG2 ARG A 816     -36.799  -7.054  15.947  1.00  0.00           H  
ATOM   1680  HD3 ARG A 816     -34.849  -6.236  17.313  1.00  0.00           H  
ATOM   1681  HD2 ARG A 816     -35.835  -6.606  18.699  1.00  0.00           H  
ATOM   1682  HE  ARG A 816     -37.249  -4.913  16.735  1.00  0.00           H  
ATOM   1683 HH12 ARG A 816     -34.830  -4.824  19.244  1.00  0.00           H  
ATOM   1684 HH11 ARG A 816     -35.261  -3.413  20.064  1.00  0.00           H  
ATOM   1685 HH22 ARG A 816     -37.432  -2.245  18.911  1.00  0.00           H  
ATOM   1686 HH21 ARG A 816     -37.407  -2.717  17.197  1.00  0.00           H  
ATOM   1687  N   LEU A 817     -38.051 -11.006  17.859  1.00  0.00           N  
ATOM   1688  CA  LEU A 817     -39.279 -11.509  18.436  1.00  0.00           C  
ATOM   1689  C   LEU A 817     -38.966 -12.876  19.054  1.00  0.00           C  
ATOM   1690  O   LEU A 817     -39.516 -13.897  18.636  1.00  0.00           O  
ATOM   1691  CB  LEU A 817     -40.397 -11.616  17.372  1.00  0.00           C  
ATOM   1692  CG  LEU A 817     -40.830 -10.414  16.478  1.00  0.00           C  
ATOM   1693  CD1 LEU A 817     -42.111 -10.611  15.697  1.00  0.00           C  
ATOM   1694  CD2 LEU A 817     -40.943  -9.098  17.224  1.00  0.00           C  
ATOM   1695  H   LEU A 817     -37.683 -11.333  16.977  1.00  0.00           H  
ATOM   1696  HA  LEU A 817     -39.661 -10.822  19.191  1.00  0.00           H  
ATOM   1697  HB3 LEU A 817     -41.218 -11.904  18.028  1.00  0.00           H  
ATOM   1698  HB2 LEU A 817     -40.352 -12.477  16.705  1.00  0.00           H  
ATOM   1699  HG  LEU A 817     -40.029 -10.494  15.744  1.00  0.00           H  
ATOM   1700 HD11 LEU A 817     -42.390  -9.741  15.103  1.00  0.00           H  
ATOM   1701 HD12 LEU A 817     -42.135 -11.422  14.969  1.00  0.00           H  
ATOM   1702 HD13 LEU A 817     -42.949 -10.860  16.349  1.00  0.00           H  
ATOM   1703 HD21 LEU A 817     -41.792  -9.137  17.908  1.00  0.00           H  
ATOM   1704 HD22 LEU A 817     -40.015  -8.934  17.772  1.00  0.00           H  
ATOM   1705 HD23 LEU A 817     -41.247  -8.350  16.491  1.00  0.00           H  
ATOM   1706  N   HIS A 818     -38.195 -12.842  20.109  1.00  0.00           N  
ATOM   1707  CA  HIS A 818     -37.818 -14.016  20.906  1.00  0.00           C  
ATOM   1708  C   HIS A 818     -38.073 -13.729  22.419  1.00  0.00           C  
ATOM   1709  O   HIS A 818     -37.157 -13.896  23.231  1.00  0.00           O  
ATOM   1710  CB  HIS A 818     -36.366 -14.325  20.638  1.00  0.00           C  
ATOM   1711  CG  HIS A 818     -35.917 -15.697  20.921  1.00  0.00           C  
ATOM   1712  ND1 HIS A 818     -36.068 -16.729  20.065  1.00  0.00           N  
ATOM   1713  CD2 HIS A 818     -35.158 -16.243  21.945  1.00  0.00           C  
ATOM   1714  CE1 HIS A 818     -35.474 -17.804  20.592  1.00  0.00           C  
ATOM   1715  NE2 HIS A 818     -34.892 -17.565  21.739  1.00  0.00           N  
ATOM   1716  H   HIS A 818     -37.670 -11.991  20.251  1.00  0.00           H  
ATOM   1717  HA  HIS A 818     -38.535 -14.799  20.657  1.00  0.00           H  
ATOM   1718  HB3 HIS A 818     -35.750 -13.604  21.174  1.00  0.00           H  
ATOM   1719  HB2 HIS A 818     -36.285 -14.245  19.554  1.00  0.00           H  
ATOM   1720  HD1 HIS A 818     -36.590 -16.682  19.201  1.00  0.00           H  
ATOM   1721  HD2 HIS A 818     -34.706 -15.766  22.803  1.00  0.00           H  
ATOM   1722  HE1 HIS A 818     -35.503 -18.832  20.262  1.00  0.00           H  
ATOM   1723  N   SER A 819     -39.228 -13.068  22.721  1.00  0.00           N  
ATOM   1724  CA  SER A 819     -39.691 -12.745  24.108  1.00  0.00           C  
ATOM   1725  C   SER A 819     -38.886 -11.678  24.811  1.00  0.00           C  
ATOM   1726  O   SER A 819     -39.136 -11.483  25.962  1.00  0.00           O  
ATOM   1727  CB  SER A 819     -39.772 -14.016  24.976  1.00  0.00           C  
ATOM   1728  OG  SER A 819     -40.773 -14.128  25.963  1.00  0.00           O  
ATOM   1729  HB2 SER A 819     -39.825 -14.946  24.409  1.00  0.00           H  
ATOM   1730  HB3 SER A 819     -38.855 -14.181  25.542  1.00  0.00           H  
ATOM   1731  HG  SER A 819     -41.374 -13.416  25.807  1.00  0.00           H  
ATOM   1732  H   SER A 819     -39.826 -12.700  21.995  1.00  0.00           H  
ATOM   1733  HA  SER A 819     -40.730 -12.422  24.058  1.00  0.00           H  
ATOM   1734  N   SER A 820     -37.922 -11.044  24.140  1.00  0.00           N  
ATOM   1735  CA  SER A 820     -37.027  -9.968  24.588  1.00  0.00           C  
ATOM   1736  C   SER A 820     -35.958 -10.538  25.513  1.00  0.00           C  
ATOM   1737  O   SER A 820     -35.381  -9.843  26.324  1.00  0.00           O  
ATOM   1738  CB  SER A 820     -37.756  -8.763  25.250  1.00  0.00           C  
ATOM   1739  OG  SER A 820     -38.548  -8.192  24.220  1.00  0.00           O  
ATOM   1740  HB2 SER A 820     -38.265  -9.031  26.176  1.00  0.00           H  
ATOM   1741  HB3 SER A 820     -36.997  -8.073  25.619  1.00  0.00           H  
ATOM   1742  HG  SER A 820     -39.196  -8.791  23.882  1.00  0.00           H  
ATOM   1743  H   SER A 820     -37.591 -11.550  23.331  1.00  0.00           H  
ATOM   1744  HA  SER A 820     -36.566  -9.627  23.661  1.00  0.00           H  
ATOM   1745  N   ASN A 821     -35.609 -11.834  25.417  1.00  0.00           N  
ATOM   1746  CA  ASN A 821     -34.535 -12.476  26.122  1.00  0.00           C  
ATOM   1747  C   ASN A 821     -33.258 -11.669  25.798  1.00  0.00           C  
ATOM   1748  O   ASN A 821     -33.026 -11.420  24.595  1.00  0.00           O  
ATOM   1749  CB  ASN A 821     -34.488 -13.956  25.649  1.00  0.00           C  
ATOM   1750  CG  ASN A 821     -33.563 -14.860  26.468  1.00  0.00           C  
ATOM   1751  OD1 ASN A 821     -33.505 -14.790  27.716  1.00  0.00           O  
ATOM   1752  ND2 ASN A 821     -32.777 -15.702  25.871  1.00  0.00           N  
ATOM   1753  HB2 ASN A 821     -35.504 -14.347  25.702  1.00  0.00           H  
ATOM   1754  HB3 ASN A 821     -34.243 -14.041  24.590  1.00  0.00           H  
ATOM   1755 HD22 ASN A 821     -32.178 -16.290  26.434  1.00  0.00           H  
ATOM   1756 HD21 ASN A 821     -32.770 -15.695  24.861  1.00  0.00           H  
ATOM   1757  HA  ASN A 821     -34.782 -12.384  27.179  1.00  0.00           H  
ATOM   1758  H   ASN A 821     -36.108 -12.348  24.704  1.00  0.00           H  
ATOM   1759  N   LYS A 822     -32.557 -11.069  26.799  1.00  0.00           N  
ATOM   1760  CA  LYS A 822     -31.522 -10.064  26.580  1.00  0.00           C  
ATOM   1761  C   LYS A 822     -30.500 -10.412  25.539  1.00  0.00           C  
ATOM   1762  O   LYS A 822     -30.175  -9.596  24.711  1.00  0.00           O  
ATOM   1763  CB  LYS A 822     -30.978  -9.765  27.940  1.00  0.00           C  
ATOM   1764  CG  LYS A 822     -29.854  -8.790  28.002  1.00  0.00           C  
ATOM   1765  CD  LYS A 822     -30.396  -7.394  27.709  1.00  0.00           C  
ATOM   1766  CE  LYS A 822     -29.430  -6.298  28.176  1.00  0.00           C  
ATOM   1767  NZ  LYS A 822     -30.010  -4.971  27.949  1.00  0.00           N1+
ATOM   1768  HB2 LYS A 822     -31.777  -9.376  28.571  1.00  0.00           H  
ATOM   1769  HB3 LYS A 822     -30.672 -10.671  28.463  1.00  0.00           H  
ATOM   1770  HG2 LYS A 822     -29.418  -8.736  29.000  1.00  0.00           H  
ATOM   1771  HG3 LYS A 822     -28.976  -9.062  27.416  1.00  0.00           H  
ATOM   1772  HD2 LYS A 822     -30.592  -7.303  26.641  1.00  0.00           H  
ATOM   1773  HD3 LYS A 822     -31.405  -7.256  28.098  1.00  0.00           H  
ATOM   1774  HE2 LYS A 822     -29.128  -6.251  29.222  1.00  0.00           H  
ATOM   1775  HE3 LYS A 822     -28.587  -6.333  27.485  1.00  0.00           H  
ATOM   1776  HZ1 LYS A 822     -29.382  -4.228  28.220  1.00  0.00           H  
ATOM   1777  HZ2 LYS A 822     -30.476  -4.879  27.058  1.00  0.00           H  
ATOM   1778  HZ3 LYS A 822     -30.791  -4.880  28.583  1.00  0.00           H  
ATOM   1779  H   LYS A 822     -33.010 -11.073  27.702  1.00  0.00           H  
ATOM   1780  HA  LYS A 822     -32.104  -9.253  26.143  1.00  0.00           H  
ATOM   1781  N   SER A 823     -29.934 -11.651  25.629  1.00  0.00           N  
ATOM   1782  CA  SER A 823     -28.943 -12.244  24.785  1.00  0.00           C  
ATOM   1783  C   SER A 823     -29.384 -12.295  23.323  1.00  0.00           C  
ATOM   1784  O   SER A 823     -28.691 -11.819  22.366  1.00  0.00           O  
ATOM   1785  CB  SER A 823     -28.537 -13.561  25.466  1.00  0.00           C  
ATOM   1786  OG  SER A 823     -29.589 -14.426  25.649  1.00  0.00           O  
ATOM   1787  H   SER A 823     -30.175 -12.164  26.465  1.00  0.00           H  
ATOM   1788  HA  SER A 823     -28.009 -11.694  24.675  1.00  0.00           H  
ATOM   1789  HB3 SER A 823     -28.155 -13.467  26.483  1.00  0.00           H  
ATOM   1790  HB2 SER A 823     -27.741 -14.012  24.873  1.00  0.00           H  
ATOM   1791  HG  SER A 823     -30.065 -14.060  26.378  1.00  0.00           H  
ATOM   1792  N   SER A 824     -30.642 -12.614  23.121  1.00  0.00           N  
ATOM   1793  CA  SER A 824     -31.339 -12.717  21.898  1.00  0.00           C  
ATOM   1794  C   SER A 824     -31.756 -11.380  21.283  1.00  0.00           C  
ATOM   1795  O   SER A 824     -31.627 -11.259  20.065  1.00  0.00           O  
ATOM   1796  CB  SER A 824     -32.562 -13.639  22.195  1.00  0.00           C  
ATOM   1797  OG  SER A 824     -32.292 -14.695  23.054  1.00  0.00           O  
ATOM   1798  H   SER A 824     -31.129 -12.875  23.967  1.00  0.00           H  
ATOM   1799  HA  SER A 824     -30.687 -13.227  21.188  1.00  0.00           H  
ATOM   1800  HB3 SER A 824     -32.933 -14.027  21.246  1.00  0.00           H  
ATOM   1801  HB2 SER A 824     -33.334 -13.108  22.751  1.00  0.00           H  
ATOM   1802  HG  SER A 824     -31.679 -15.296  22.659  1.00  0.00           H  
ATOM   1803  N   LEU A 825     -32.191 -10.392  22.061  1.00  0.00           N  
ATOM   1804  CA  LEU A 825     -32.570  -9.043  21.665  1.00  0.00           C  
ATOM   1805  C   LEU A 825     -31.295  -8.293  21.326  1.00  0.00           C  
ATOM   1806  O   LEU A 825     -31.233  -7.738  20.246  1.00  0.00           O  
ATOM   1807  CB  LEU A 825     -33.362  -8.454  22.850  1.00  0.00           C  
ATOM   1808  CG  LEU A 825     -34.023  -7.051  22.591  1.00  0.00           C  
ATOM   1809  CD1 LEU A 825     -35.329  -7.129  21.649  1.00  0.00           C  
ATOM   1810  CD2 LEU A 825     -34.384  -6.396  23.911  1.00  0.00           C  
ATOM   1811  HB2 LEU A 825     -34.131  -9.143  23.198  1.00  0.00           H  
ATOM   1812  HB3 LEU A 825     -32.712  -8.436  23.725  1.00  0.00           H  
ATOM   1813  HG  LEU A 825     -33.267  -6.403  22.146  1.00  0.00           H  
ATOM   1814 HD11 LEU A 825     -36.167  -7.528  22.220  1.00  0.00           H  
ATOM   1815 HD12 LEU A 825     -35.650  -6.137  21.329  1.00  0.00           H  
ATOM   1816 HD13 LEU A 825     -35.187  -7.681  20.720  1.00  0.00           H  
ATOM   1817 HD21 LEU A 825     -34.790  -5.385  23.916  1.00  0.00           H  
ATOM   1818 HD22 LEU A 825     -35.159  -7.037  24.331  1.00  0.00           H  
ATOM   1819 HD23 LEU A 825     -33.524  -6.359  24.580  1.00  0.00           H  
ATOM   1820  H   LEU A 825     -32.164 -10.623  23.044  1.00  0.00           H  
ATOM   1821  HA  LEU A 825     -33.228  -9.056  20.796  1.00  0.00           H  
ATOM   1822  N   TYR A 826     -30.204  -8.430  22.084  1.00  0.00           N  
ATOM   1823  CA  TYR A 826     -28.960  -7.770  21.701  1.00  0.00           C  
ATOM   1824  C   TYR A 826     -28.244  -8.401  20.459  1.00  0.00           C  
ATOM   1825  O   TYR A 826     -28.004  -7.705  19.460  1.00  0.00           O  
ATOM   1826  CB  TYR A 826     -28.016  -8.021  22.939  1.00  0.00           C  
ATOM   1827  CG  TYR A 826     -26.601  -7.494  22.678  1.00  0.00           C  
ATOM   1828  CD1 TYR A 826     -25.460  -8.302  22.423  1.00  0.00           C  
ATOM   1829  CD2 TYR A 826     -26.395  -6.095  22.833  1.00  0.00           C  
ATOM   1830  CE1 TYR A 826     -24.190  -7.737  22.179  1.00  0.00           C  
ATOM   1831  CE2 TYR A 826     -25.132  -5.542  22.585  1.00  0.00           C  
ATOM   1832  CZ  TYR A 826     -23.991  -6.333  22.331  1.00  0.00           C  
ATOM   1833  OH  TYR A 826     -22.806  -5.739  22.081  1.00  0.00           O  
ATOM   1834  H   TYR A 826     -30.241  -9.052  22.879  1.00  0.00           H  
ATOM   1835  HA  TYR A 826     -29.078  -6.687  21.677  1.00  0.00           H  
ATOM   1836  HB3 TYR A 826     -27.995  -9.096  23.117  1.00  0.00           H  
ATOM   1837  HB2 TYR A 826     -28.381  -7.439  23.785  1.00  0.00           H  
ATOM   1838  HD1 TYR A 826     -25.674  -9.360  22.397  1.00  0.00           H  
ATOM   1839  HD2 TYR A 826     -27.199  -5.395  23.006  1.00  0.00           H  
ATOM   1840  HE1 TYR A 826     -23.404  -8.346  21.759  1.00  0.00           H  
ATOM   1841  HE2 TYR A 826     -25.055  -4.465  22.550  1.00  0.00           H  
ATOM   1842  HH  TYR A 826     -22.876  -4.843  21.788  1.00  0.00           H  
ATOM   1843  N   SER A 827     -28.094  -9.706  20.469  1.00  0.00           N  
ATOM   1844  CA  SER A 827     -27.584 -10.381  19.221  1.00  0.00           C  
ATOM   1845  C   SER A 827     -28.414 -10.208  17.930  1.00  0.00           C  
ATOM   1846  O   SER A 827     -27.879 -10.270  16.828  1.00  0.00           O  
ATOM   1847  CB  SER A 827     -27.379 -11.911  19.555  1.00  0.00           C  
ATOM   1848  OG  SER A 827     -26.433 -12.167  20.564  1.00  0.00           O  
ATOM   1849  H   SER A 827     -28.329 -10.252  21.286  1.00  0.00           H  
ATOM   1850  HA  SER A 827     -26.576  -9.974  19.148  1.00  0.00           H  
ATOM   1851  HB3 SER A 827     -27.089 -12.394  18.622  1.00  0.00           H  
ATOM   1852  HB2 SER A 827     -28.332 -12.347  19.853  1.00  0.00           H  
ATOM   1853  HG  SER A 827     -26.953 -12.337  21.334  1.00  0.00           H  
ATOM   1854  N   GLY A 828     -29.695  -9.931  18.119  1.00  0.00           N  
ATOM   1855  CA  GLY A 828     -30.686  -9.591  17.120  1.00  0.00           C  
ATOM   1856  C   GLY A 828     -30.406  -8.139  16.652  1.00  0.00           C  
ATOM   1857  O   GLY A 828     -30.339  -7.937  15.443  1.00  0.00           O  
ATOM   1858  H   GLY A 828     -30.085  -9.856  19.048  1.00  0.00           H  
ATOM   1859  HA3 GLY A 828     -31.674  -9.651  17.576  1.00  0.00           H  
ATOM   1860  HA2 GLY A 828     -30.609 -10.373  16.365  1.00  0.00           H  
ATOM   1861  N   ARG A 829     -29.969  -7.216  17.545  1.00  0.00           N  
ATOM   1862  CA  ARG A 829     -29.502  -5.913  17.175  1.00  0.00           C  
ATOM   1863  C   ARG A 829     -28.111  -5.987  16.356  1.00  0.00           C  
ATOM   1864  O   ARG A 829     -27.987  -5.338  15.372  1.00  0.00           O  
ATOM   1865  CB  ARG A 829     -29.260  -4.958  18.333  1.00  0.00           C  
ATOM   1866  CG  ARG A 829     -29.030  -3.500  18.088  1.00  0.00           C  
ATOM   1867  CD  ARG A 829     -29.184  -2.631  19.350  1.00  0.00           C  
ATOM   1868  NE  ARG A 829     -27.998  -2.554  20.201  1.00  0.00           N  
ATOM   1869  CZ  ARG A 829     -27.827  -2.749  21.468  1.00  0.00           C  
ATOM   1870  NH1 ARG A 829     -28.860  -3.299  22.235  1.00  0.00           N1+
ATOM   1871  NH2 ARG A 829     -26.630  -2.380  21.936  1.00  0.00           N  
ATOM   1872  H   ARG A 829     -29.953  -7.488  18.518  1.00  0.00           H  
ATOM   1873  HA  ARG A 829     -30.240  -5.488  16.493  1.00  0.00           H  
ATOM   1874  HB3 ARG A 829     -28.450  -5.341  18.953  1.00  0.00           H  
ATOM   1875  HB2 ARG A 829     -30.222  -5.025  18.842  1.00  0.00           H  
ATOM   1876  HG3 ARG A 829     -29.786  -3.108  17.408  1.00  0.00           H  
ATOM   1877  HG2 ARG A 829     -28.100  -3.236  17.584  1.00  0.00           H  
ATOM   1878  HD3 ARG A 829     -30.052  -2.728  20.002  1.00  0.00           H  
ATOM   1879  HD2 ARG A 829     -29.217  -1.572  19.094  1.00  0.00           H  
ATOM   1880  HE  ARG A 829     -27.106  -2.485  19.730  1.00  0.00           H  
ATOM   1881 HH12 ARG A 829     -28.797  -3.385  23.239  1.00  0.00           H  
ATOM   1882 HH11 ARG A 829     -29.760  -3.442  21.800  1.00  0.00           H  
ATOM   1883 HH22 ARG A 829     -26.448  -2.433  22.929  1.00  0.00           H  
ATOM   1884 HH21 ARG A 829     -26.034  -1.814  21.349  1.00  0.00           H  
ATOM   1885  N   VAL A 830     -27.171  -6.901  16.790  1.00  0.00           N  
ATOM   1886  CA  VAL A 830     -25.827  -7.185  16.257  1.00  0.00           C  
ATOM   1887  C   VAL A 830     -26.010  -7.686  14.814  1.00  0.00           C  
ATOM   1888  O   VAL A 830     -25.382  -7.089  13.868  1.00  0.00           O  
ATOM   1889  CB  VAL A 830     -25.032  -8.106  17.215  1.00  0.00           C  
ATOM   1890  CG1 VAL A 830     -23.691  -8.666  16.720  1.00  0.00           C  
ATOM   1891  CG2 VAL A 830     -24.785  -7.605  18.585  1.00  0.00           C  
ATOM   1892  H   VAL A 830     -27.478  -7.524  17.523  1.00  0.00           H  
ATOM   1893  HA  VAL A 830     -25.286  -6.239  16.249  1.00  0.00           H  
ATOM   1894  HB  VAL A 830     -25.642  -8.985  17.425  1.00  0.00           H  
ATOM   1895 HG11 VAL A 830     -23.202  -7.804  16.266  1.00  0.00           H  
ATOM   1896 HG12 VAL A 830     -23.035  -9.162  17.436  1.00  0.00           H  
ATOM   1897 HG13 VAL A 830     -23.917  -9.307  15.867  1.00  0.00           H  
ATOM   1898 HG21 VAL A 830     -24.640  -8.302  19.410  1.00  0.00           H  
ATOM   1899 HG22 VAL A 830     -23.927  -6.942  18.694  1.00  0.00           H  
ATOM   1900 HG23 VAL A 830     -25.614  -6.948  18.848  1.00  0.00           H  
ATOM   1901  N   ILE A 831     -26.795  -8.725  14.561  1.00  0.00           N  
ATOM   1902  CA  ILE A 831     -27.284  -9.187  13.198  1.00  0.00           C  
ATOM   1903  C   ILE A 831     -27.665  -7.969  12.293  1.00  0.00           C  
ATOM   1904  O   ILE A 831     -26.979  -7.731  11.316  1.00  0.00           O  
ATOM   1905  CB  ILE A 831     -28.407 -10.255  13.414  1.00  0.00           C  
ATOM   1906  CG1 ILE A 831     -27.972 -11.697  13.936  1.00  0.00           C  
ATOM   1907  CG2 ILE A 831     -29.151 -10.524  12.119  1.00  0.00           C  
ATOM   1908  CD1 ILE A 831     -29.149 -12.536  14.576  1.00  0.00           C  
ATOM   1909  H   ILE A 831     -27.124  -9.202  15.388  1.00  0.00           H  
ATOM   1910  HA  ILE A 831     -26.477  -9.699  12.674  1.00  0.00           H  
ATOM   1911  HB  ILE A 831     -29.182  -9.834  14.055  1.00  0.00           H  
ATOM   1912 HG13 ILE A 831     -27.234 -11.509  14.716  1.00  0.00           H  
ATOM   1913 HG12 ILE A 831     -27.416 -12.227  13.164  1.00  0.00           H  
ATOM   1914 HG21 ILE A 831     -28.477 -11.036  11.433  1.00  0.00           H  
ATOM   1915 HG22 ILE A 831     -29.970 -11.229  12.260  1.00  0.00           H  
ATOM   1916 HG23 ILE A 831     -29.528  -9.662  11.569  1.00  0.00           H  
ATOM   1917 HD11 ILE A 831     -29.676 -12.076  15.412  1.00  0.00           H  
ATOM   1918 HD12 ILE A 831     -29.913 -12.862  13.870  1.00  0.00           H  
ATOM   1919 HD13 ILE A 831     -28.707 -13.454  14.964  1.00  0.00           H  
ATOM   1920  N   PHE A 832     -28.711  -7.211  12.615  1.00  0.00           N  
ATOM   1921  CA  PHE A 832     -29.007  -5.966  11.873  1.00  0.00           C  
ATOM   1922  C   PHE A 832     -27.933  -4.886  11.733  1.00  0.00           C  
ATOM   1923  O   PHE A 832     -27.959  -4.127  10.790  1.00  0.00           O  
ATOM   1924  CB  PHE A 832     -30.238  -5.329  12.539  1.00  0.00           C  
ATOM   1925  CG  PHE A 832     -31.592  -6.082  12.385  1.00  0.00           C  
ATOM   1926  CD1 PHE A 832     -32.138  -6.533  11.146  1.00  0.00           C  
ATOM   1927  CD2 PHE A 832     -32.239  -6.329  13.591  1.00  0.00           C  
ATOM   1928  CE1 PHE A 832     -33.417  -7.093  11.171  1.00  0.00           C  
ATOM   1929  CE2 PHE A 832     -33.468  -6.938  13.605  1.00  0.00           C  
ATOM   1930  CZ  PHE A 832     -34.078  -7.259  12.392  1.00  0.00           C  
ATOM   1931  H   PHE A 832     -29.274  -7.532  13.390  1.00  0.00           H  
ATOM   1932  HA  PHE A 832     -29.383  -6.258  10.892  1.00  0.00           H  
ATOM   1933  HB3 PHE A 832     -30.396  -4.410  11.974  1.00  0.00           H  
ATOM   1934  HB2 PHE A 832     -30.142  -4.990  13.571  1.00  0.00           H  
ATOM   1935  HD1 PHE A 832     -31.659  -6.449  10.182  1.00  0.00           H  
ATOM   1936  HD2 PHE A 832     -31.757  -5.941  14.476  1.00  0.00           H  
ATOM   1937  HE1 PHE A 832     -33.820  -7.527  10.268  1.00  0.00           H  
ATOM   1938  HE2 PHE A 832     -33.847  -7.299  14.550  1.00  0.00           H  
ATOM   1939  HZ  PHE A 832     -35.086  -7.646  12.442  1.00  0.00           H  
ATOM   1940  N   CYS A 833     -26.920  -4.892  12.588  1.00  0.00           N  
ATOM   1941  CA  CYS A 833     -25.867  -3.904  12.693  1.00  0.00           C  
ATOM   1942  C   CYS A 833     -24.783  -4.217  11.664  1.00  0.00           C  
ATOM   1943  O   CYS A 833     -24.362  -3.358  10.909  1.00  0.00           O  
ATOM   1944  CB  CYS A 833     -25.116  -3.859  14.084  1.00  0.00           C  
ATOM   1945  SG  CYS A 833     -26.244  -3.080  15.145  1.00  0.00           S  
ATOM   1946  H   CYS A 833     -26.992  -5.518  13.378  1.00  0.00           H  
ATOM   1947  HA  CYS A 833     -26.226  -2.943  12.324  1.00  0.00           H  
ATOM   1948  HB3 CYS A 833     -24.245  -3.205  14.047  1.00  0.00           H  
ATOM   1949  HB2 CYS A 833     -24.944  -4.857  14.487  1.00  0.00           H  
ATOM   1950  HG  CYS A 833     -27.339  -3.832  15.000  1.00  0.00           H  
ATOM   1951  N   LEU A 834     -24.353  -5.527  11.558  1.00  0.00           N  
ATOM   1952  CA  LEU A 834     -23.650  -6.233  10.500  1.00  0.00           C  
ATOM   1953  C   LEU A 834     -24.322  -6.036   9.142  1.00  0.00           C  
ATOM   1954  O   LEU A 834     -23.753  -5.453   8.207  1.00  0.00           O  
ATOM   1955  CB  LEU A 834     -23.237  -7.649  10.943  1.00  0.00           C  
ATOM   1956  CG  LEU A 834     -22.047  -7.755  11.969  1.00  0.00           C  
ATOM   1957  CD1 LEU A 834     -22.347  -7.337  13.417  1.00  0.00           C  
ATOM   1958  CD2 LEU A 834     -21.551  -9.148  12.099  1.00  0.00           C  
ATOM   1959  H   LEU A 834     -24.824  -6.083  12.256  1.00  0.00           H  
ATOM   1960  HA  LEU A 834     -22.741  -5.644  10.382  1.00  0.00           H  
ATOM   1961  HB3 LEU A 834     -22.816  -8.041  10.017  1.00  0.00           H  
ATOM   1962  HB2 LEU A 834     -24.073  -8.308  11.178  1.00  0.00           H  
ATOM   1963  HG  LEU A 834     -21.267  -7.115  11.556  1.00  0.00           H  
ATOM   1964 HD11 LEU A 834     -21.469  -7.332  14.063  1.00  0.00           H  
ATOM   1965 HD12 LEU A 834     -22.787  -6.340  13.411  1.00  0.00           H  
ATOM   1966 HD13 LEU A 834     -23.008  -7.989  13.990  1.00  0.00           H  
ATOM   1967 HD21 LEU A 834     -20.755  -9.199  12.842  1.00  0.00           H  
ATOM   1968 HD22 LEU A 834     -22.288  -9.796  12.573  1.00  0.00           H  
ATOM   1969 HD23 LEU A 834     -21.199  -9.554  11.150  1.00  0.00           H  
ATOM   1970  N   ASP A 835     -25.614  -6.259   9.112  1.00  0.00           N  
ATOM   1971  CA  ASP A 835     -26.393  -6.213   7.853  1.00  0.00           C  
ATOM   1972  C   ASP A 835     -26.585  -4.730   7.316  1.00  0.00           C  
ATOM   1973  O   ASP A 835     -26.846  -4.599   6.114  1.00  0.00           O  
ATOM   1974  CB  ASP A 835     -27.787  -6.908   8.063  1.00  0.00           C  
ATOM   1975  CG  ASP A 835     -28.322  -7.486   6.821  1.00  0.00           C  
ATOM   1976  OD1 ASP A 835     -27.649  -7.743   5.849  1.00  0.00           O  
ATOM   1977  OD2 ASP A 835     -29.615  -7.928   6.971  1.00  0.00           O  
ATOM   1978  H   ASP A 835     -26.112  -6.562   9.937  1.00  0.00           H  
ATOM   1979  HA  ASP A 835     -25.868  -6.656   7.006  1.00  0.00           H  
ATOM   1980  HB3 ASP A 835     -28.530  -6.155   8.326  1.00  0.00           H  
ATOM   1981  HB2 ASP A 835     -27.826  -7.704   8.807  1.00  0.00           H  
ATOM   1982  HD2 ASP A 835     -29.860  -8.210   6.103  1.00  0.00           H  
ATOM   1983  N   TYR A 836     -26.506  -3.715   8.201  1.00  0.00           N  
ATOM   1984  CA  TYR A 836     -26.359  -2.304   7.819  1.00  0.00           C  
ATOM   1985  C   TYR A 836     -25.330  -1.972   6.693  1.00  0.00           C  
ATOM   1986  O   TYR A 836     -25.577  -1.255   5.721  1.00  0.00           O  
ATOM   1987  CB  TYR A 836     -26.027  -1.418   9.041  1.00  0.00           C  
ATOM   1988  CG  TYR A 836     -26.372   0.048   8.924  1.00  0.00           C  
ATOM   1989  CD1 TYR A 836     -27.679   0.477   8.976  1.00  0.00           C  
ATOM   1990  CD2 TYR A 836     -25.310   0.952   8.654  1.00  0.00           C  
ATOM   1991  CE1 TYR A 836     -27.981   1.792   8.513  1.00  0.00           C  
ATOM   1992  CE2 TYR A 836     -25.671   2.211   8.097  1.00  0.00           C  
ATOM   1993  CZ  TYR A 836     -26.962   2.646   8.078  1.00  0.00           C  
ATOM   1994  OH  TYR A 836     -27.243   3.833   7.533  1.00  0.00           O  
ATOM   1995  H   TYR A 836     -26.395  -3.857   9.195  1.00  0.00           H  
ATOM   1996  HA  TYR A 836     -27.343  -1.908   7.565  1.00  0.00           H  
ATOM   1997  HB3 TYR A 836     -24.958  -1.416   9.250  1.00  0.00           H  
ATOM   1998  HB2 TYR A 836     -26.589  -1.782   9.902  1.00  0.00           H  
ATOM   1999  HD1 TYR A 836     -28.358  -0.268   9.365  1.00  0.00           H  
ATOM   2000  HD2 TYR A 836     -24.296   0.602   8.780  1.00  0.00           H  
ATOM   2001  HE1 TYR A 836     -29.022   2.065   8.602  1.00  0.00           H  
ATOM   2002  HE2 TYR A 836     -24.955   2.972   7.824  1.00  0.00           H  
ATOM   2003  HH  TYR A 836     -28.171   4.011   7.516  1.00  0.00           H  
ATOM   2004  N   ILE A 837     -24.107  -2.478   6.961  1.00  0.00           N  
ATOM   2005  CA  ILE A 837     -22.923  -2.459   6.179  1.00  0.00           C  
ATOM   2006  C   ILE A 837     -23.204  -3.182   4.817  1.00  0.00           C  
ATOM   2007  O   ILE A 837     -22.715  -2.602   3.898  1.00  0.00           O  
ATOM   2008  CB  ILE A 837     -21.734  -3.039   6.965  1.00  0.00           C  
ATOM   2009  CG1 ILE A 837     -21.704  -2.658   8.422  1.00  0.00           C  
ATOM   2010  CG2 ILE A 837     -20.453  -2.606   6.358  1.00  0.00           C  
ATOM   2011  CD1 ILE A 837     -20.769  -3.420   9.316  1.00  0.00           C  
ATOM   2012  H   ILE A 837     -23.983  -3.049   7.784  1.00  0.00           H  
ATOM   2013  HA  ILE A 837     -22.625  -1.438   5.941  1.00  0.00           H  
ATOM   2014  HB  ILE A 837     -21.771  -4.128   6.935  1.00  0.00           H  
ATOM   2015 HG13 ILE A 837     -22.688  -2.757   8.880  1.00  0.00           H  
ATOM   2016 HG12 ILE A 837     -21.598  -1.583   8.568  1.00  0.00           H  
ATOM   2017 HG21 ILE A 837     -19.579  -2.963   6.902  1.00  0.00           H  
ATOM   2018 HG22 ILE A 837     -20.352  -2.912   5.317  1.00  0.00           H  
ATOM   2019 HG23 ILE A 837     -20.246  -1.540   6.265  1.00  0.00           H  
ATOM   2020 HD11 ILE A 837     -20.899  -3.184  10.372  1.00  0.00           H  
ATOM   2021 HD12 ILE A 837     -20.867  -4.498   9.189  1.00  0.00           H  
ATOM   2022 HD13 ILE A 837     -19.728  -3.239   9.049  1.00  0.00           H  
ATOM   2023  N   ILE A 838     -23.871  -4.320   4.788  1.00  0.00           N  
ATOM   2024  CA  ILE A 838     -24.049  -5.134   3.545  1.00  0.00           C  
ATOM   2025  C   ILE A 838     -24.893  -4.276   2.524  1.00  0.00           C  
ATOM   2026  O   ILE A 838     -24.404  -3.944   1.452  1.00  0.00           O  
ATOM   2027  CB  ILE A 838     -24.592  -6.519   3.842  1.00  0.00           C  
ATOM   2028  CG1 ILE A 838     -23.744  -7.217   4.937  1.00  0.00           C  
ATOM   2029  CG2 ILE A 838     -24.706  -7.447   2.587  1.00  0.00           C  
ATOM   2030  CD1 ILE A 838     -24.385  -8.448   5.572  1.00  0.00           C  
ATOM   2031  HB  ILE A 838     -25.581  -6.441   4.294  1.00  0.00           H  
ATOM   2032 HG12 ILE A 838     -22.760  -7.571   4.631  1.00  0.00           H  
ATOM   2033 HG13 ILE A 838     -23.581  -6.436   5.679  1.00  0.00           H  
ATOM   2034 HG21 ILE A 838     -25.447  -7.057   1.889  1.00  0.00           H  
ATOM   2035 HG22 ILE A 838     -23.699  -7.608   2.201  1.00  0.00           H  
ATOM   2036 HG23 ILE A 838     -25.158  -8.393   2.885  1.00  0.00           H  
ATOM   2037 HD11 ILE A 838     -25.366  -8.567   5.112  1.00  0.00           H  
ATOM   2038 HD12 ILE A 838     -23.743  -9.319   5.444  1.00  0.00           H  
ATOM   2039 HD13 ILE A 838     -24.485  -8.349   6.653  1.00  0.00           H  
ATOM   2040  H   ILE A 838     -24.256  -4.676   5.651  1.00  0.00           H  
ATOM   2041  HA  ILE A 838     -23.063  -5.296   3.108  1.00  0.00           H  
ATOM   2042  N   PHE A 839     -26.015  -3.695   3.034  1.00  0.00           N  
ATOM   2043  CA  PHE A 839     -26.835  -2.811   2.203  1.00  0.00           C  
ATOM   2044  C   PHE A 839     -26.168  -1.487   1.891  1.00  0.00           C  
ATOM   2045  O   PHE A 839     -26.432  -0.935   0.767  1.00  0.00           O  
ATOM   2046  CB  PHE A 839     -28.185  -2.418   2.876  1.00  0.00           C  
ATOM   2047  CG  PHE A 839     -29.199  -3.595   2.745  1.00  0.00           C  
ATOM   2048  CD1 PHE A 839     -29.310  -4.536   3.748  1.00  0.00           C  
ATOM   2049  CD2 PHE A 839     -29.838  -3.906   1.532  1.00  0.00           C  
ATOM   2050  CE1 PHE A 839     -30.159  -5.661   3.685  1.00  0.00           C  
ATOM   2051  CE2 PHE A 839     -30.573  -5.103   1.389  1.00  0.00           C  
ATOM   2052  CZ  PHE A 839     -30.781  -5.946   2.472  1.00  0.00           C  
ATOM   2053  H   PHE A 839     -26.374  -3.975   3.936  1.00  0.00           H  
ATOM   2054  HA  PHE A 839     -27.035  -3.336   1.269  1.00  0.00           H  
ATOM   2055  HB3 PHE A 839     -28.622  -1.583   2.329  1.00  0.00           H  
ATOM   2056  HB2 PHE A 839     -27.960  -2.204   3.921  1.00  0.00           H  
ATOM   2057  HD1 PHE A 839     -28.781  -4.356   4.671  1.00  0.00           H  
ATOM   2058  HD2 PHE A 839     -29.651  -3.306   0.654  1.00  0.00           H  
ATOM   2059  HE1 PHE A 839     -30.308  -6.198   4.610  1.00  0.00           H  
ATOM   2060  HE2 PHE A 839     -31.108  -5.384   0.493  1.00  0.00           H  
ATOM   2061  HZ  PHE A 839     -31.395  -6.835   2.459  1.00  0.00           H  
ATOM   2062  N   THR A 840     -25.264  -0.963   2.724  1.00  0.00           N  
ATOM   2063  CA  THR A 840     -24.391   0.134   2.376  1.00  0.00           C  
ATOM   2064  C   THR A 840     -23.394  -0.308   1.225  1.00  0.00           C  
ATOM   2065  O   THR A 840     -23.283   0.422   0.236  1.00  0.00           O  
ATOM   2066  CB  THR A 840     -23.588   0.754   3.506  1.00  0.00           C  
ATOM   2067  OG1 THR A 840     -24.444   1.446   4.410  1.00  0.00           O  
ATOM   2068  CG2 THR A 840     -22.567   1.783   3.050  1.00  0.00           C  
ATOM   2069  H   THR A 840     -24.867  -1.512   3.473  1.00  0.00           H  
ATOM   2070  HA  THR A 840     -25.010   0.902   1.913  1.00  0.00           H  
ATOM   2071  HB  THR A 840     -23.129   0.038   4.188  1.00  0.00           H  
ATOM   2072  HG1 THR A 840     -25.155   0.918   4.739  1.00  0.00           H  
ATOM   2073 HG21 THR A 840     -22.134   2.260   3.929  1.00  0.00           H  
ATOM   2074 HG22 THR A 840     -21.752   1.266   2.543  1.00  0.00           H  
ATOM   2075 HG23 THR A 840     -23.007   2.470   2.327  1.00  0.00           H  
ATOM   2076  N   LEU A 841     -22.714  -1.465   1.396  1.00  0.00           N  
ATOM   2077  CA  LEU A 841     -21.751  -2.011   0.394  1.00  0.00           C  
ATOM   2078  C   LEU A 841     -22.387  -2.209  -0.997  1.00  0.00           C  
ATOM   2079  O   LEU A 841     -21.710  -1.914  -1.997  1.00  0.00           O  
ATOM   2080  CB  LEU A 841     -20.945  -3.172   0.956  1.00  0.00           C  
ATOM   2081  CG  LEU A 841     -19.880  -2.689   1.962  1.00  0.00           C  
ATOM   2082  CD1 LEU A 841     -19.313  -3.763   2.800  1.00  0.00           C  
ATOM   2083  CD2 LEU A 841     -18.637  -2.050   1.282  1.00  0.00           C  
ATOM   2084  H   LEU A 841     -22.761  -1.907   2.303  1.00  0.00           H  
ATOM   2085  HA  LEU A 841     -21.058  -1.180   0.267  1.00  0.00           H  
ATOM   2086  HB3 LEU A 841     -20.508  -3.830   0.205  1.00  0.00           H  
ATOM   2087  HB2 LEU A 841     -21.646  -3.839   1.457  1.00  0.00           H  
ATOM   2088  HG  LEU A 841     -20.411  -2.038   2.655  1.00  0.00           H  
ATOM   2089 HD11 LEU A 841     -18.764  -3.422   3.677  1.00  0.00           H  
ATOM   2090 HD12 LEU A 841     -20.148  -4.310   3.238  1.00  0.00           H  
ATOM   2091 HD13 LEU A 841     -18.537  -4.368   2.332  1.00  0.00           H  
ATOM   2092 HD21 LEU A 841     -18.241  -2.739   0.536  1.00  0.00           H  
ATOM   2093 HD22 LEU A 841     -18.752  -1.062   0.836  1.00  0.00           H  
ATOM   2094 HD23 LEU A 841     -17.921  -1.910   2.092  1.00  0.00           H  
ATOM   2095  N   ARG A 842     -23.666  -2.632  -1.034  1.00  0.00           N  
ATOM   2096  CA  ARG A 842     -24.495  -2.796  -2.250  1.00  0.00           C  
ATOM   2097  C   ARG A 842     -24.710  -1.395  -2.889  1.00  0.00           C  
ATOM   2098  O   ARG A 842     -24.470  -1.285  -4.086  1.00  0.00           O  
ATOM   2099  CB  ARG A 842     -25.783  -3.582  -1.939  1.00  0.00           C  
ATOM   2100  CG  ARG A 842     -26.774  -3.912  -3.078  1.00  0.00           C  
ATOM   2101  CD  ARG A 842     -26.198  -4.568  -4.300  1.00  0.00           C  
ATOM   2102  NE  ARG A 842     -27.232  -5.324  -5.050  1.00  0.00           N  
ATOM   2103  CZ  ARG A 842     -27.444  -5.667  -6.298  1.00  0.00           C  
ATOM   2104  NH1 ARG A 842     -26.725  -5.167  -7.314  1.00  0.00           N1+
ATOM   2105  NH2 ARG A 842     -28.423  -6.524  -6.610  1.00  0.00           N  
ATOM   2106  H   ARG A 842     -24.016  -3.132  -0.229  1.00  0.00           H  
ATOM   2107  HA  ARG A 842     -23.885  -3.309  -2.994  1.00  0.00           H  
ATOM   2108  HB3 ARG A 842     -26.253  -3.282  -1.003  1.00  0.00           H  
ATOM   2109  HB2 ARG A 842     -25.303  -4.514  -1.642  1.00  0.00           H  
ATOM   2110  HG3 ARG A 842     -27.372  -3.036  -3.329  1.00  0.00           H  
ATOM   2111  HG2 ARG A 842     -27.366  -4.592  -2.466  1.00  0.00           H  
ATOM   2112  HD3 ARG A 842     -25.405  -5.236  -3.962  1.00  0.00           H  
ATOM   2113  HD2 ARG A 842     -25.675  -3.789  -4.856  1.00  0.00           H  
ATOM   2114  HE  ARG A 842     -27.957  -5.627  -4.416  1.00  0.00           H  
ATOM   2115 HH12 ARG A 842     -26.933  -5.383  -8.278  1.00  0.00           H  
ATOM   2116 HH11 ARG A 842     -25.976  -4.492  -7.246  1.00  0.00           H  
ATOM   2117 HH22 ARG A 842     -28.636  -6.656  -7.588  1.00  0.00           H  
ATOM   2118 HH21 ARG A 842     -28.876  -7.037  -5.867  1.00  0.00           H  
ATOM   2119  N   LEU A 843     -25.170  -0.405  -2.146  1.00  0.00           N  
ATOM   2120  CA  LEU A 843     -25.302   1.044  -2.531  1.00  0.00           C  
ATOM   2121  C   LEU A 843     -23.998   1.640  -3.057  1.00  0.00           C  
ATOM   2122  O   LEU A 843     -23.932   2.256  -4.107  1.00  0.00           O  
ATOM   2123  CB  LEU A 843     -25.884   1.809  -1.303  1.00  0.00           C  
ATOM   2124  CG  LEU A 843     -26.193   3.308  -1.554  1.00  0.00           C  
ATOM   2125  CD1 LEU A 843     -27.034   3.561  -2.769  1.00  0.00           C  
ATOM   2126  CD2 LEU A 843     -26.757   3.965  -0.317  1.00  0.00           C  
ATOM   2127  H   LEU A 843     -25.114  -0.562  -1.150  1.00  0.00           H  
ATOM   2128  HA  LEU A 843     -26.014   1.124  -3.353  1.00  0.00           H  
ATOM   2129  HB3 LEU A 843     -25.261   1.634  -0.425  1.00  0.00           H  
ATOM   2130  HB2 LEU A 843     -26.845   1.370  -1.034  1.00  0.00           H  
ATOM   2131  HG  LEU A 843     -25.273   3.802  -1.867  1.00  0.00           H  
ATOM   2132 HD11 LEU A 843     -27.260   4.627  -2.741  1.00  0.00           H  
ATOM   2133 HD12 LEU A 843     -26.506   3.482  -3.720  1.00  0.00           H  
ATOM   2134 HD13 LEU A 843     -27.948   2.969  -2.812  1.00  0.00           H  
ATOM   2135 HD21 LEU A 843     -27.694   3.410  -0.268  1.00  0.00           H  
ATOM   2136 HD22 LEU A 843     -26.231   3.793   0.622  1.00  0.00           H  
ATOM   2137 HD23 LEU A 843     -27.067   5.002  -0.446  1.00  0.00           H  
ATOM   2138  N   ILE A 844     -22.901   1.363  -2.381  1.00  0.00           N  
ATOM   2139  CA  ILE A 844     -21.569   1.802  -2.734  1.00  0.00           C  
ATOM   2140  C   ILE A 844     -21.163   1.126  -4.107  1.00  0.00           C  
ATOM   2141  O   ILE A 844     -20.550   1.832  -4.928  1.00  0.00           O  
ATOM   2142  CB  ILE A 844     -20.516   1.339  -1.637  1.00  0.00           C  
ATOM   2143  CG1 ILE A 844     -20.560   2.335  -0.430  1.00  0.00           C  
ATOM   2144  CG2 ILE A 844     -19.065   1.271  -2.220  1.00  0.00           C  
ATOM   2145  CD1 ILE A 844     -19.651   1.994   0.722  1.00  0.00           C  
ATOM   2146  H   ILE A 844     -22.900   1.033  -1.426  1.00  0.00           H  
ATOM   2147  HA  ILE A 844     -21.614   2.889  -2.803  1.00  0.00           H  
ATOM   2148  HB  ILE A 844     -20.864   0.336  -1.387  1.00  0.00           H  
ATOM   2149 HG13 ILE A 844     -21.579   2.309  -0.044  1.00  0.00           H  
ATOM   2150 HG12 ILE A 844     -20.447   3.387  -0.694  1.00  0.00           H  
ATOM   2151 HG21 ILE A 844     -19.009   0.543  -3.030  1.00  0.00           H  
ATOM   2152 HG22 ILE A 844     -18.634   2.138  -2.720  1.00  0.00           H  
ATOM   2153 HG23 ILE A 844     -18.346   0.789  -1.557  1.00  0.00           H  
ATOM   2154 HD11 ILE A 844     -19.699   0.913   0.850  1.00  0.00           H  
ATOM   2155 HD12 ILE A 844     -18.615   2.311   0.604  1.00  0.00           H  
ATOM   2156 HD13 ILE A 844     -20.044   2.585   1.549  1.00  0.00           H  
ATOM   2157  N   HIS A 845     -21.364  -0.182  -4.310  1.00  0.00           N  
ATOM   2158  CA  HIS A 845     -21.076  -0.875  -5.496  1.00  0.00           C  
ATOM   2159  C   HIS A 845     -22.071  -0.410  -6.636  1.00  0.00           C  
ATOM   2160  O   HIS A 845     -21.584  -0.177  -7.732  1.00  0.00           O  
ATOM   2161  CB  HIS A 845     -21.340  -2.371  -5.185  1.00  0.00           C  
ATOM   2162  CG  HIS A 845     -21.022  -3.249  -6.444  1.00  0.00           C  
ATOM   2163  ND1 HIS A 845     -21.951  -3.863  -7.378  1.00  0.00           N1+
ATOM   2164  CD2 HIS A 845     -19.772  -3.479  -6.915  1.00  0.00           C  
ATOM   2165  CE1 HIS A 845     -21.230  -4.327  -8.333  1.00  0.00           C  
ATOM   2166  NE2 HIS A 845     -19.890  -4.156  -8.127  1.00  0.00           N  
ATOM   2167  H   HIS A 845     -21.757  -0.646  -3.504  1.00  0.00           H  
ATOM   2168  HA  HIS A 845     -20.040  -0.778  -5.820  1.00  0.00           H  
ATOM   2169  HB3 HIS A 845     -22.353  -2.485  -4.799  1.00  0.00           H  
ATOM   2170  HB2 HIS A 845     -20.737  -2.832  -4.403  1.00  0.00           H  
ATOM   2171  HD2 HIS A 845     -18.818  -3.179  -6.506  1.00  0.00           H  
ATOM   2172  HE1 HIS A 845     -21.563  -4.839  -9.224  1.00  0.00           H  
ATOM   2173  HE2 HIS A 845     -19.178  -4.593  -8.695  1.00  0.00           H  
ATOM   2174  N   ILE A 846     -23.351  -0.106  -6.295  1.00  0.00           N  
ATOM   2175  CA  ILE A 846     -24.257   0.580  -7.218  1.00  0.00           C  
ATOM   2176  C   ILE A 846     -23.621   1.890  -7.853  1.00  0.00           C  
ATOM   2177  O   ILE A 846     -23.563   2.111  -9.105  1.00  0.00           O  
ATOM   2178  CB  ILE A 846     -25.715   0.608  -6.590  1.00  0.00           C  
ATOM   2179  CG1 ILE A 846     -26.354  -0.765  -6.500  1.00  0.00           C  
ATOM   2180  CG2 ILE A 846     -26.588   1.606  -7.367  1.00  0.00           C  
ATOM   2181  CD1 ILE A 846     -27.641  -0.779  -5.650  1.00  0.00           C  
ATOM   2182  H   ILE A 846     -23.755  -0.592  -5.508  1.00  0.00           H  
ATOM   2183  HA  ILE A 846     -24.362  -0.166  -8.006  1.00  0.00           H  
ATOM   2184  HB  ILE A 846     -25.600   0.886  -5.542  1.00  0.00           H  
ATOM   2185 HG13 ILE A 846     -25.775  -1.627  -6.170  1.00  0.00           H  
ATOM   2186 HG12 ILE A 846     -26.645  -1.039  -7.514  1.00  0.00           H  
ATOM   2187 HG21 ILE A 846     -26.411   2.645  -7.088  1.00  0.00           H  
ATOM   2188 HG22 ILE A 846     -26.341   1.616  -8.429  1.00  0.00           H  
ATOM   2189 HG23 ILE A 846     -27.653   1.524  -7.151  1.00  0.00           H  
ATOM   2190 HD11 ILE A 846     -28.379  -0.013  -5.890  1.00  0.00           H  
ATOM   2191 HD12 ILE A 846     -28.069  -1.779  -5.574  1.00  0.00           H  
ATOM   2192 HD13 ILE A 846     -27.296  -0.505  -4.653  1.00  0.00           H  
ATOM   2193  N   PHE A 847     -23.060   2.772  -6.991  1.00  0.00           N  
ATOM   2194  CA  PHE A 847     -22.459   4.021  -7.332  1.00  0.00           C  
ATOM   2195  C   PHE A 847     -21.224   3.703  -8.248  1.00  0.00           C  
ATOM   2196  O   PHE A 847     -20.934   4.434  -9.201  1.00  0.00           O  
ATOM   2197  CB  PHE A 847     -22.074   4.863  -6.091  1.00  0.00           C  
ATOM   2198  CG  PHE A 847     -23.149   5.785  -5.507  1.00  0.00           C  
ATOM   2199  CD1 PHE A 847     -23.498   6.957  -6.230  1.00  0.00           C  
ATOM   2200  CD2 PHE A 847     -23.695   5.606  -4.218  1.00  0.00           C  
ATOM   2201  CE1 PHE A 847     -24.429   7.851  -5.748  1.00  0.00           C  
ATOM   2202  CE2 PHE A 847     -24.509   6.618  -3.631  1.00  0.00           C  
ATOM   2203  CZ  PHE A 847     -24.961   7.735  -4.408  1.00  0.00           C  
ATOM   2204  H   PHE A 847     -23.315   2.507  -6.050  1.00  0.00           H  
ATOM   2205  HA  PHE A 847     -23.106   4.723  -7.857  1.00  0.00           H  
ATOM   2206  HB3 PHE A 847     -21.257   5.561  -6.274  1.00  0.00           H  
ATOM   2207  HB2 PHE A 847     -21.737   4.217  -5.280  1.00  0.00           H  
ATOM   2208  HD1 PHE A 847     -23.097   7.146  -7.215  1.00  0.00           H  
ATOM   2209  HD2 PHE A 847     -23.405   4.748  -3.629  1.00  0.00           H  
ATOM   2210  HE1 PHE A 847     -24.764   8.641  -6.402  1.00  0.00           H  
ATOM   2211  HE2 PHE A 847     -24.779   6.583  -2.586  1.00  0.00           H  
ATOM   2212  HZ  PHE A 847     -25.779   8.363  -4.086  1.00  0.00           H  
ATOM   2213  N   THR A 848     -20.514   2.632  -7.943  1.00  0.00           N  
ATOM   2214  CA  THR A 848     -19.185   2.257  -8.546  1.00  0.00           C  
ATOM   2215  C   THR A 848     -19.413   1.705  -9.881  1.00  0.00           C  
ATOM   2216  O   THR A 848     -18.617   1.940 -10.798  1.00  0.00           O  
ATOM   2217  CB  THR A 848     -18.511   1.248  -7.659  1.00  0.00           C  
ATOM   2218  OG1 THR A 848     -18.231   1.794  -6.382  1.00  0.00           O  
ATOM   2219  CG2 THR A 848     -17.222   0.564  -8.168  1.00  0.00           C  
ATOM   2220  H   THR A 848     -20.838   2.221  -7.079  1.00  0.00           H  
ATOM   2221  HA  THR A 848     -18.484   3.084  -8.658  1.00  0.00           H  
ATOM   2222  HB  THR A 848     -19.266   0.462  -7.632  1.00  0.00           H  
ATOM   2223  HG1 THR A 848     -19.081   1.949  -5.998  1.00  0.00           H  
ATOM   2224 HG21 THR A 848     -17.374   0.154  -9.167  1.00  0.00           H  
ATOM   2225 HG22 THR A 848     -16.300   1.145  -8.161  1.00  0.00           H  
ATOM   2226 HG23 THR A 848     -16.981  -0.300  -7.549  1.00  0.00           H  
ATOM   2227  N   VAL A 849     -20.477   0.841 -10.027  1.00  0.00           N  
ATOM   2228  CA  VAL A 849     -20.967   0.419 -11.338  1.00  0.00           C  
ATOM   2229  C   VAL A 849     -21.376   1.639 -12.178  1.00  0.00           C  
ATOM   2230  O   VAL A 849     -20.851   1.824 -13.264  1.00  0.00           O  
ATOM   2231  CB  VAL A 849     -22.023  -0.731 -11.128  1.00  0.00           C  
ATOM   2232  CG1 VAL A 849     -22.740  -1.078 -12.445  1.00  0.00           C  
ATOM   2233  CG2 VAL A 849     -21.239  -1.967 -10.556  1.00  0.00           C  
ATOM   2234  H   VAL A 849     -21.117   0.939  -9.251  1.00  0.00           H  
ATOM   2235  HA  VAL A 849     -20.120  -0.049 -11.842  1.00  0.00           H  
ATOM   2236  HB  VAL A 849     -22.861  -0.367 -10.534  1.00  0.00           H  
ATOM   2237 HG11 VAL A 849     -23.380  -1.959 -12.406  1.00  0.00           H  
ATOM   2238 HG12 VAL A 849     -23.429  -0.255 -12.633  1.00  0.00           H  
ATOM   2239 HG13 VAL A 849     -22.109  -1.307 -13.304  1.00  0.00           H  
ATOM   2240 HG21 VAL A 849     -20.497  -2.292 -11.285  1.00  0.00           H  
ATOM   2241 HG22 VAL A 849     -20.830  -1.859  -9.552  1.00  0.00           H  
ATOM   2242 HG23 VAL A 849     -22.023  -2.705 -10.392  1.00  0.00           H  
ATOM   2243  N   SER A 850     -22.392   2.396 -11.690  1.00  0.00           N  
ATOM   2244  CA  SER A 850     -23.096   3.369 -12.493  1.00  0.00           C  
ATOM   2245  C   SER A 850     -22.173   4.511 -13.039  1.00  0.00           C  
ATOM   2246  O   SER A 850     -22.368   4.998 -14.165  1.00  0.00           O  
ATOM   2247  CB  SER A 850     -24.297   3.922 -11.715  1.00  0.00           C  
ATOM   2248  OG  SER A 850     -23.867   4.539 -10.557  1.00  0.00           O  
ATOM   2249  H   SER A 850     -22.690   2.118 -10.766  1.00  0.00           H  
ATOM   2250  HA  SER A 850     -23.458   2.841 -13.376  1.00  0.00           H  
ATOM   2251  HB3 SER A 850     -24.972   3.097 -11.488  1.00  0.00           H  
ATOM   2252  HB2 SER A 850     -24.839   4.724 -12.216  1.00  0.00           H  
ATOM   2253  HG  SER A 850     -23.715   3.883  -9.893  1.00  0.00           H  
ATOM   2254  N   ARG A 851     -21.168   4.961 -12.262  1.00  0.00           N  
ATOM   2255  CA  ARG A 851     -20.176   5.902 -12.737  1.00  0.00           C  
ATOM   2256  C   ARG A 851     -19.161   5.391 -13.763  1.00  0.00           C  
ATOM   2257  O   ARG A 851     -18.712   6.113 -14.651  1.00  0.00           O  
ATOM   2258  CB  ARG A 851     -19.401   6.430 -11.512  1.00  0.00           C  
ATOM   2259  CG  ARG A 851     -18.422   7.613 -11.780  1.00  0.00           C  
ATOM   2260  CD  ARG A 851     -17.482   7.947 -10.596  1.00  0.00           C  
ATOM   2261  NE  ARG A 851     -16.264   8.718 -11.071  1.00  0.00           N  
ATOM   2262  CZ  ARG A 851     -14.963   8.384 -11.162  1.00  0.00           C  
ATOM   2263  NH1 ARG A 851     -14.662   7.162 -10.726  1.00  0.00           N1+
ATOM   2264  NH2 ARG A 851     -14.153   9.260 -11.689  1.00  0.00           N  
ATOM   2265  H   ARG A 851     -21.104   4.688 -11.292  1.00  0.00           H  
ATOM   2266  HA  ARG A 851     -20.750   6.662 -13.266  1.00  0.00           H  
ATOM   2267  HB3 ARG A 851     -18.861   5.577 -11.101  1.00  0.00           H  
ATOM   2268  HB2 ARG A 851     -20.166   6.724 -10.794  1.00  0.00           H  
ATOM   2269  HG3 ARG A 851     -18.919   8.525 -12.110  1.00  0.00           H  
ATOM   2270  HG2 ARG A 851     -17.797   7.307 -12.619  1.00  0.00           H  
ATOM   2271  HD3 ARG A 851     -17.274   6.998 -10.102  1.00  0.00           H  
ATOM   2272  HD2 ARG A 851     -18.108   8.535  -9.925  1.00  0.00           H  
ATOM   2273  HE  ARG A 851     -16.505   9.510 -11.650  1.00  0.00           H  
ATOM   2274 HH12 ARG A 851     -13.765   6.750 -10.941  1.00  0.00           H  
ATOM   2275 HH11 ARG A 851     -15.232   6.550 -10.159  1.00  0.00           H  
ATOM   2276 HH22 ARG A 851     -13.225   8.961 -11.952  1.00  0.00           H  
ATOM   2277 HH21 ARG A 851     -14.427  10.148 -12.085  1.00  0.00           H  
ATOM   2278  N   ASN A 852     -18.665   4.141 -13.597  1.00  0.00           N  
ATOM   2279  CA  ASN A 852     -17.658   3.481 -14.377  1.00  0.00           C  
ATOM   2280  C   ASN A 852     -18.207   2.833 -15.653  1.00  0.00           C  
ATOM   2281  O   ASN A 852     -17.435   2.499 -16.588  1.00  0.00           O  
ATOM   2282  CB  ASN A 852     -16.846   2.505 -13.531  1.00  0.00           C  
ATOM   2283  CG  ASN A 852     -15.916   3.186 -12.484  1.00  0.00           C  
ATOM   2284  OD1 ASN A 852     -14.775   3.457 -12.858  1.00  0.00           O  
ATOM   2285  ND2 ASN A 852     -16.351   3.418 -11.237  1.00  0.00           N  
ATOM   2286  H   ASN A 852     -19.090   3.639 -12.831  1.00  0.00           H  
ATOM   2287  HA  ASN A 852     -16.964   4.187 -14.834  1.00  0.00           H  
ATOM   2288  HB3 ASN A 852     -16.201   1.868 -14.138  1.00  0.00           H  
ATOM   2289  HB2 ASN A 852     -17.507   1.810 -13.013  1.00  0.00           H  
ATOM   2290 HD22 ASN A 852     -15.776   3.795 -10.497  1.00  0.00           H  
ATOM   2291 HD21 ASN A 852     -17.261   2.995 -11.124  1.00  0.00           H  
ATOM   2292  N   LEU A 853     -19.528   2.617 -15.741  1.00  0.00           N  
ATOM   2293  CA  LEU A 853     -20.385   2.284 -16.879  1.00  0.00           C  
ATOM   2294  C   LEU A 853     -20.033   3.231 -18.077  1.00  0.00           C  
ATOM   2295  O   LEU A 853     -20.283   4.442 -18.017  1.00  0.00           O  
ATOM   2296  CB  LEU A 853     -21.886   2.387 -16.404  1.00  0.00           C  
ATOM   2297  CG  LEU A 853     -23.026   1.864 -17.357  1.00  0.00           C  
ATOM   2298  CD1 LEU A 853     -23.766   0.643 -16.737  1.00  0.00           C  
ATOM   2299  CD2 LEU A 853     -23.928   2.988 -17.905  1.00  0.00           C  
ATOM   2300  H   LEU A 853     -20.036   2.894 -14.913  1.00  0.00           H  
ATOM   2301  HA  LEU A 853     -20.262   1.255 -17.216  1.00  0.00           H  
ATOM   2302  HB3 LEU A 853     -22.004   3.435 -16.126  1.00  0.00           H  
ATOM   2303  HB2 LEU A 853     -22.003   1.777 -15.509  1.00  0.00           H  
ATOM   2304  HG  LEU A 853     -22.609   1.518 -18.303  1.00  0.00           H  
ATOM   2305 HD11 LEU A 853     -23.175  -0.255 -16.556  1.00  0.00           H  
ATOM   2306 HD12 LEU A 853     -23.977   1.066 -15.755  1.00  0.00           H  
ATOM   2307 HD13 LEU A 853     -24.689   0.391 -17.259  1.00  0.00           H  
ATOM   2308 HD21 LEU A 853     -24.593   3.408 -17.150  1.00  0.00           H  
ATOM   2309 HD22 LEU A 853     -23.395   3.877 -18.243  1.00  0.00           H  
ATOM   2310 HD23 LEU A 853     -24.484   2.495 -18.702  1.00  0.00           H  
ATOM   2311  N   GLY A 854     -19.304   2.722 -19.053  1.00  0.00           N  
ATOM   2312  CA  GLY A 854     -18.389   3.404 -19.982  1.00  0.00           C  
ATOM   2313  C   GLY A 854     -17.032   2.612 -20.058  1.00  0.00           C  
ATOM   2314  O   GLY A 854     -17.060   1.530 -19.535  1.00  0.00           O  
ATOM   2315  H   GLY A 854     -19.004   1.800 -18.768  1.00  0.00           H  
ATOM   2316  HA3 GLY A 854     -18.164   4.430 -19.690  1.00  0.00           H  
ATOM   2317  HA2 GLY A 854     -18.952   3.381 -20.915  1.00  0.00           H  
ATOM   2318  N   PRO A 855     -15.871   3.174 -20.547  1.00  0.00           N  
ATOM   2319  CA  PRO A 855     -14.579   2.364 -20.833  1.00  0.00           C  
ATOM   2320  C   PRO A 855     -13.900   1.578 -19.649  1.00  0.00           C  
ATOM   2321  O   PRO A 855     -13.297   0.490 -19.809  1.00  0.00           O  
ATOM   2322  CB  PRO A 855     -13.547   3.344 -21.501  1.00  0.00           C  
ATOM   2323  CG  PRO A 855     -14.308   4.646 -21.741  1.00  0.00           C  
ATOM   2324  CD  PRO A 855     -15.695   4.516 -21.098  1.00  0.00           C  
ATOM   2325  HA  PRO A 855     -14.924   1.642 -21.574  1.00  0.00           H  
ATOM   2326  HB3 PRO A 855     -13.124   2.978 -22.436  1.00  0.00           H  
ATOM   2327  HB2 PRO A 855     -12.738   3.491 -20.785  1.00  0.00           H  
ATOM   2328  HG3 PRO A 855     -14.462   4.802 -22.809  1.00  0.00           H  
ATOM   2329  HG2 PRO A 855     -13.755   5.503 -21.356  1.00  0.00           H  
ATOM   2330  HD2 PRO A 855     -15.880   5.264 -20.328  1.00  0.00           H  
ATOM   2331  HD3 PRO A 855     -16.554   4.689 -21.747  1.00  0.00           H  
ATOM   2332  N   LYS A 856     -14.195   2.031 -18.430  1.00  0.00           N  
ATOM   2333  CA  LYS A 856     -13.714   1.337 -17.194  1.00  0.00           C  
ATOM   2334  C   LYS A 856     -14.486   0.095 -16.738  1.00  0.00           C  
ATOM   2335  O   LYS A 856     -14.044  -0.513 -15.786  1.00  0.00           O  
ATOM   2336  CB  LYS A 856     -13.619   2.368 -16.128  1.00  0.00           C  
ATOM   2337  CG  LYS A 856     -12.431   3.399 -16.293  1.00  0.00           C  
ATOM   2338  CD  LYS A 856     -12.232   4.415 -15.178  1.00  0.00           C  
ATOM   2339  CE  LYS A 856     -13.460   5.313 -15.134  1.00  0.00           C  
ATOM   2340  NZ  LYS A 856     -13.187   6.493 -14.322  1.00  0.00           N1+
ATOM   2341  H   LYS A 856     -14.727   2.872 -18.256  1.00  0.00           H  
ATOM   2342  HA  LYS A 856     -12.728   0.928 -17.412  1.00  0.00           H  
ATOM   2343  HB3 LYS A 856     -13.461   1.935 -15.141  1.00  0.00           H  
ATOM   2344  HB2 LYS A 856     -14.565   2.896 -16.007  1.00  0.00           H  
ATOM   2345  HG3 LYS A 856     -12.571   3.990 -17.198  1.00  0.00           H  
ATOM   2346  HG2 LYS A 856     -11.504   2.897 -16.568  1.00  0.00           H  
ATOM   2347  HD3 LYS A 856     -11.295   4.970 -15.215  1.00  0.00           H  
ATOM   2348  HD2 LYS A 856     -12.246   3.843 -14.250  1.00  0.00           H  
ATOM   2349  HE3 LYS A 856     -14.390   4.902 -14.741  1.00  0.00           H  
ATOM   2350  HE2 LYS A 856     -13.624   5.623 -16.167  1.00  0.00           H  
ATOM   2351  HZ1 LYS A 856     -12.850   6.208 -13.413  1.00  0.00           H  
ATOM   2352  HZ2 LYS A 856     -12.484   7.001 -14.840  1.00  0.00           H  
ATOM   2353  HZ3 LYS A 856     -13.966   7.132 -14.259  1.00  0.00           H  
ATOM   2354  N   ILE A 857     -15.635  -0.181 -17.418  1.00  0.00           N  
ATOM   2355  CA  ILE A 857     -16.504  -1.299 -17.117  1.00  0.00           C  
ATOM   2356  C   ILE A 857     -15.913  -2.657 -17.477  1.00  0.00           C  
ATOM   2357  O   ILE A 857     -16.460  -3.725 -17.245  1.00  0.00           O  
ATOM   2358  CB  ILE A 857     -17.903  -1.077 -17.839  1.00  0.00           C  
ATOM   2359  CG1 ILE A 857     -19.053  -1.883 -17.097  1.00  0.00           C  
ATOM   2360  CG2 ILE A 857     -17.965  -1.377 -19.367  1.00  0.00           C  
ATOM   2361  CD1 ILE A 857     -19.382  -1.616 -15.617  1.00  0.00           C  
ATOM   2362  H   ILE A 857     -15.772   0.335 -18.275  1.00  0.00           H  
ATOM   2363  HA  ILE A 857     -16.708  -1.317 -16.046  1.00  0.00           H  
ATOM   2364  HB  ILE A 857     -18.123  -0.044 -17.572  1.00  0.00           H  
ATOM   2365 HG13 ILE A 857     -18.906  -2.938 -17.332  1.00  0.00           H  
ATOM   2366 HG12 ILE A 857     -19.898  -1.616 -17.732  1.00  0.00           H  
ATOM   2367 HG21 ILE A 857     -17.178  -0.957 -19.993  1.00  0.00           H  
ATOM   2368 HG22 ILE A 857     -17.884  -2.444 -19.572  1.00  0.00           H  
ATOM   2369 HG23 ILE A 857     -18.876  -0.991 -19.826  1.00  0.00           H  
ATOM   2370 HD11 ILE A 857     -19.891  -2.491 -15.211  1.00  0.00           H  
ATOM   2371 HD12 ILE A 857     -18.498  -1.607 -14.980  1.00  0.00           H  
ATOM   2372 HD13 ILE A 857     -20.054  -0.780 -15.427  1.00  0.00           H  
ATOM   2373  N   ILE A 858     -14.678  -2.668 -18.088  1.00  0.00           N  
ATOM   2374  CA  ILE A 858     -13.875  -3.807 -18.431  1.00  0.00           C  
ATOM   2375  C   ILE A 858     -12.507  -3.688 -17.787  1.00  0.00           C  
ATOM   2376  O   ILE A 858     -11.565  -4.459 -18.168  1.00  0.00           O  
ATOM   2377  CB  ILE A 858     -13.958  -3.904 -19.997  1.00  0.00           C  
ATOM   2378  CG1 ILE A 858     -13.345  -2.657 -20.784  1.00  0.00           C  
ATOM   2379  CG2 ILE A 858     -15.424  -4.098 -20.467  1.00  0.00           C  
ATOM   2380  CD1 ILE A 858     -12.967  -3.082 -22.204  1.00  0.00           C  
ATOM   2381  H   ILE A 858     -14.375  -1.787 -18.479  1.00  0.00           H  
ATOM   2382  HA  ILE A 858     -14.386  -4.700 -18.073  1.00  0.00           H  
ATOM   2383  HB  ILE A 858     -13.395  -4.826 -20.143  1.00  0.00           H  
ATOM   2384 HG13 ILE A 858     -12.395  -2.382 -20.327  1.00  0.00           H  
ATOM   2385 HG12 ILE A 858     -14.090  -1.865 -20.711  1.00  0.00           H  
ATOM   2386 HG21 ILE A 858     -15.922  -4.956 -20.017  1.00  0.00           H  
ATOM   2387 HG22 ILE A 858     -15.952  -3.154 -20.329  1.00  0.00           H  
ATOM   2388 HG23 ILE A 858     -15.337  -4.395 -21.512  1.00  0.00           H  
ATOM   2389 HD11 ILE A 858     -13.734  -3.397 -22.912  1.00  0.00           H  
ATOM   2390 HD12 ILE A 858     -12.469  -2.217 -22.642  1.00  0.00           H  
ATOM   2391 HD13 ILE A 858     -12.274  -3.891 -21.973  1.00  0.00           H  
ATOM   2392  N   MET A 859     -12.325  -2.707 -16.871  1.00  0.00           N  
ATOM   2393  CA  MET A 859     -11.270  -2.582 -15.896  1.00  0.00           C  
ATOM   2394  C   MET A 859     -11.787  -2.970 -14.519  1.00  0.00           C  
ATOM   2395  O   MET A 859     -11.245  -3.906 -13.959  1.00  0.00           O  
ATOM   2396  CB  MET A 859     -10.828  -1.112 -15.946  1.00  0.00           C  
ATOM   2397  CG  MET A 859      -9.646  -0.809 -15.033  1.00  0.00           C  
ATOM   2398  SD  MET A 859      -9.351   0.981 -14.817  1.00  0.00           S  
ATOM   2399  CE  MET A 859      -8.580   1.284 -16.398  1.00  0.00           C  
ATOM   2400  H   MET A 859     -13.091  -2.052 -16.808  1.00  0.00           H  
ATOM   2401  HA  MET A 859     -10.493  -3.233 -16.296  1.00  0.00           H  
ATOM   2402  HB3 MET A 859     -11.627  -0.494 -15.536  1.00  0.00           H  
ATOM   2403  HB2 MET A 859     -10.547  -0.873 -16.972  1.00  0.00           H  
ATOM   2404  HG3 MET A 859      -8.779  -1.289 -15.485  1.00  0.00           H  
ATOM   2405  HG2 MET A 859      -9.664  -1.236 -14.030  1.00  0.00           H  
ATOM   2406  HE1 MET A 859      -9.082   0.749 -17.204  1.00  0.00           H  
ATOM   2407  HE2 MET A 859      -8.502   2.351 -16.606  1.00  0.00           H  
ATOM   2408  HE3 MET A 859      -7.574   0.895 -16.555  1.00  0.00           H  
ATOM   2409  N   LEU A 860     -12.892  -2.318 -14.011  1.00  0.00           N  
ATOM   2410  CA  LEU A 860     -13.908  -2.910 -13.140  1.00  0.00           C  
ATOM   2411  C   LEU A 860     -14.489  -4.212 -13.751  1.00  0.00           C  
ATOM   2412  O   LEU A 860     -14.363  -4.545 -14.976  1.00  0.00           O  
ATOM   2413  CB  LEU A 860     -15.016  -1.806 -13.026  1.00  0.00           C  
ATOM   2414  CG  LEU A 860     -15.923  -1.894 -11.751  1.00  0.00           C  
ATOM   2415  CD1 LEU A 860     -15.227  -1.004 -10.760  1.00  0.00           C  
ATOM   2416  CD2 LEU A 860     -17.291  -1.460 -12.195  1.00  0.00           C  
ATOM   2417  H   LEU A 860     -13.301  -1.545 -14.516  1.00  0.00           H  
ATOM   2418  HA  LEU A 860     -13.534  -3.095 -12.134  1.00  0.00           H  
ATOM   2419  HB3 LEU A 860     -15.604  -1.889 -13.941  1.00  0.00           H  
ATOM   2420  HB2 LEU A 860     -14.636  -0.791 -13.142  1.00  0.00           H  
ATOM   2421  HG  LEU A 860     -15.898  -2.882 -11.290  1.00  0.00           H  
ATOM   2422 HD11 LEU A 860     -14.189  -1.160 -10.467  1.00  0.00           H  
ATOM   2423 HD12 LEU A 860     -15.287   0.031 -11.100  1.00  0.00           H  
ATOM   2424 HD13 LEU A 860     -15.866  -1.146  -9.889  1.00  0.00           H  
ATOM   2425 HD21 LEU A 860     -17.252  -0.436 -12.565  1.00  0.00           H  
ATOM   2426 HD22 LEU A 860     -17.592  -2.134 -12.998  1.00  0.00           H  
ATOM   2427 HD23 LEU A 860     -18.038  -1.596 -11.413  1.00  0.00           H  
ATOM   2428  N   GLN A 861     -15.198  -4.909 -12.908  1.00  0.00           N  
ATOM   2429  CA  GLN A 861     -15.785  -6.272 -13.084  1.00  0.00           C  
ATOM   2430  C   GLN A 861     -14.661  -7.306 -12.945  1.00  0.00           C  
ATOM   2431  O   GLN A 861     -14.540  -7.980 -11.875  1.00  0.00           O  
ATOM   2432  CB  GLN A 861     -16.722  -6.491 -14.267  1.00  0.00           C  
ATOM   2433  CG  GLN A 861     -17.864  -5.447 -14.436  1.00  0.00           C  
ATOM   2434  CD  GLN A 861     -18.853  -5.273 -13.265  1.00  0.00           C  
ATOM   2435  OE1 GLN A 861     -18.506  -4.794 -12.190  1.00  0.00           O  
ATOM   2436  NE2 GLN A 861     -20.045  -5.670 -13.475  1.00  0.00           N  
ATOM   2437  H   GLN A 861     -15.165  -4.612 -11.944  1.00  0.00           H  
ATOM   2438  HA  GLN A 861     -16.282  -6.435 -12.128  1.00  0.00           H  
ATOM   2439  HB3 GLN A 861     -17.304  -7.402 -14.123  1.00  0.00           H  
ATOM   2440  HB2 GLN A 861     -16.215  -6.444 -15.231  1.00  0.00           H  
ATOM   2441  HG3 GLN A 861     -18.392  -5.614 -15.374  1.00  0.00           H  
ATOM   2442  HG2 GLN A 861     -17.483  -4.450 -14.660  1.00  0.00           H  
ATOM   2443 HE22 GLN A 861     -20.747  -5.275 -12.866  1.00  0.00           H  
ATOM   2444 HE21 GLN A 861     -20.324  -6.297 -14.215  1.00  0.00           H  
ATOM   2445  N   ARG A 862     -13.754  -7.354 -13.998  1.00  0.00           N  
ATOM   2446  CA  ARG A 862     -12.505  -8.137 -13.908  1.00  0.00           C  
ATOM   2447  C   ARG A 862     -11.635  -8.079 -12.645  1.00  0.00           C  
ATOM   2448  O   ARG A 862     -11.343  -9.049 -11.917  1.00  0.00           O  
ATOM   2449  CB  ARG A 862     -11.692  -7.952 -15.205  1.00  0.00           C  
ATOM   2450  CG  ARG A 862     -12.420  -8.304 -16.529  1.00  0.00           C  
ATOM   2451  CD  ARG A 862     -12.597  -9.865 -16.620  1.00  0.00           C  
ATOM   2452  NE  ARG A 862     -13.872 -10.415 -16.206  1.00  0.00           N  
ATOM   2453  CZ  ARG A 862     -14.149 -11.704 -16.145  1.00  0.00           C  
ATOM   2454  NH1 ARG A 862     -13.205 -12.577 -16.123  1.00  0.00           N1+
ATOM   2455  NH2 ARG A 862     -15.417 -12.048 -16.207  1.00  0.00           N  
ATOM   2456  H   ARG A 862     -13.870  -6.853 -14.867  1.00  0.00           H  
ATOM   2457  HA  ARG A 862     -12.956  -9.124 -13.806  1.00  0.00           H  
ATOM   2458  HB3 ARG A 862     -10.787  -8.559 -15.196  1.00  0.00           H  
ATOM   2459  HB2 ARG A 862     -11.339  -6.922 -15.259  1.00  0.00           H  
ATOM   2460  HG3 ARG A 862     -11.797  -8.034 -17.382  1.00  0.00           H  
ATOM   2461  HG2 ARG A 862     -13.332  -7.707 -16.552  1.00  0.00           H  
ATOM   2462  HD3 ARG A 862     -11.829 -10.299 -15.979  1.00  0.00           H  
ATOM   2463  HD2 ARG A 862     -12.341 -10.159 -17.638  1.00  0.00           H  
ATOM   2464  HE  ARG A 862     -14.649  -9.785 -16.070  1.00  0.00           H  
ATOM   2465 HH12 ARG A 862     -13.243 -13.586 -16.158  1.00  0.00           H  
ATOM   2466 HH11 ARG A 862     -12.289 -12.170 -16.005  1.00  0.00           H  
ATOM   2467 HH22 ARG A 862     -15.637 -13.032 -16.153  1.00  0.00           H  
ATOM   2468 HH21 ARG A 862     -16.134 -11.370 -16.420  1.00  0.00           H  
ATOM   2469  N   MET A 863     -11.521  -6.848 -12.265  1.00  0.00           N  
ATOM   2470  CA  MET A 863     -10.896  -6.363 -11.013  1.00  0.00           C  
ATOM   2471  C   MET A 863     -11.598  -6.847  -9.709  1.00  0.00           C  
ATOM   2472  O   MET A 863     -10.991  -7.193  -8.722  1.00  0.00           O  
ATOM   2473  CB  MET A 863     -10.704  -4.794 -11.059  1.00  0.00           C  
ATOM   2474  CG  MET A 863      -9.318  -4.275 -11.614  1.00  0.00           C  
ATOM   2475  SD  MET A 863      -9.307  -2.498 -11.396  1.00  0.00           S  
ATOM   2476  CE  MET A 863      -7.596  -2.098 -11.895  1.00  0.00           C  
ATOM   2477  H   MET A 863     -11.983  -6.106 -12.772  1.00  0.00           H  
ATOM   2478  HA  MET A 863      -9.923  -6.853 -10.969  1.00  0.00           H  
ATOM   2479  HB3 MET A 863     -10.735  -4.452 -10.025  1.00  0.00           H  
ATOM   2480  HB2 MET A 863     -11.589  -4.326 -11.490  1.00  0.00           H  
ATOM   2481  HG3 MET A 863      -9.194  -4.599 -12.647  1.00  0.00           H  
ATOM   2482  HG2 MET A 863      -8.522  -4.791 -11.078  1.00  0.00           H  
ATOM   2483  HE1 MET A 863      -7.361  -1.049 -11.715  1.00  0.00           H  
ATOM   2484  HE2 MET A 863      -6.978  -2.768 -11.297  1.00  0.00           H  
ATOM   2485  HE3 MET A 863      -7.489  -2.356 -12.949  1.00  0.00           H  
ATOM   2486  N   LEU A 864     -12.892  -7.023  -9.750  1.00  0.00           N  
ATOM   2487  CA  LEU A 864     -13.706  -7.596  -8.578  1.00  0.00           C  
ATOM   2488  C   LEU A 864     -13.498  -9.066  -8.235  1.00  0.00           C  
ATOM   2489  O   LEU A 864     -13.312  -9.393  -7.045  1.00  0.00           O  
ATOM   2490  CB  LEU A 864     -15.130  -7.121  -8.785  1.00  0.00           C  
ATOM   2491  CG  LEU A 864     -15.368  -5.635  -8.863  1.00  0.00           C  
ATOM   2492  CD1 LEU A 864     -16.772  -5.292  -9.338  1.00  0.00           C  
ATOM   2493  CD2 LEU A 864     -15.117  -4.849  -7.587  1.00  0.00           C  
ATOM   2494  HB2 LEU A 864     -15.659  -7.651  -9.577  1.00  0.00           H  
ATOM   2495  HB3 LEU A 864     -15.688  -7.428  -7.900  1.00  0.00           H  
ATOM   2496  HG  LEU A 864     -14.668  -5.247  -9.603  1.00  0.00           H  
ATOM   2497 HD11 LEU A 864     -17.564  -5.535  -8.629  1.00  0.00           H  
ATOM   2498 HD12 LEU A 864     -16.874  -4.213  -9.451  1.00  0.00           H  
ATOM   2499 HD13 LEU A 864     -16.915  -5.855 -10.260  1.00  0.00           H  
ATOM   2500 HD21 LEU A 864     -16.012  -4.979  -6.979  1.00  0.00           H  
ATOM   2501 HD22 LEU A 864     -14.267  -5.269  -7.051  1.00  0.00           H  
ATOM   2502 HD23 LEU A 864     -15.013  -3.777  -7.755  1.00  0.00           H  
ATOM   2503  H   LEU A 864     -13.324  -7.110 -10.659  1.00  0.00           H  
ATOM   2504  HA  LEU A 864     -13.376  -7.039  -7.701  1.00  0.00           H  
ATOM   2505  N   ILE A 865     -13.419  -9.928  -9.320  1.00  0.00           N  
ATOM   2506  CA  ILE A 865     -13.227 -11.355  -9.435  1.00  0.00           C  
ATOM   2507  C   ILE A 865     -11.793 -11.823  -9.046  1.00  0.00           C  
ATOM   2508  O   ILE A 865     -11.615 -12.607  -8.101  1.00  0.00           O  
ATOM   2509  CB  ILE A 865     -13.625 -11.745 -10.881  1.00  0.00           C  
ATOM   2510  CG1 ILE A 865     -15.090 -11.431 -11.169  1.00  0.00           C  
ATOM   2511  CG2 ILE A 865     -13.450 -13.277 -11.114  1.00  0.00           C  
ATOM   2512  CD1 ILE A 865     -15.424 -11.476 -12.739  1.00  0.00           C  
ATOM   2513  H   ILE A 865     -13.236  -9.487 -10.210  1.00  0.00           H  
ATOM   2514  HA  ILE A 865     -13.843 -11.902  -8.722  1.00  0.00           H  
ATOM   2515  HB  ILE A 865     -13.124 -11.162 -11.653  1.00  0.00           H  
ATOM   2516 HG13 ILE A 865     -15.353 -10.455 -10.760  1.00  0.00           H  
ATOM   2517 HG12 ILE A 865     -15.738 -12.136 -10.649  1.00  0.00           H  
ATOM   2518 HG21 ILE A 865     -12.384 -13.465 -10.987  1.00  0.00           H  
ATOM   2519 HG22 ILE A 865     -13.916 -13.921 -10.368  1.00  0.00           H  
ATOM   2520 HG23 ILE A 865     -13.663 -13.459 -12.168  1.00  0.00           H  
ATOM   2521 HD11 ILE A 865     -14.922 -10.802 -13.432  1.00  0.00           H  
ATOM   2522 HD12 ILE A 865     -15.194 -12.408 -13.256  1.00  0.00           H  
ATOM   2523 HD13 ILE A 865     -16.488 -11.287 -12.878  1.00  0.00           H  
ATOM   2524  N   ASP A 866     -10.839 -11.158  -9.716  1.00  0.00           N  
ATOM   2525  CA  ASP A 866      -9.424 -11.291  -9.483  1.00  0.00           C  
ATOM   2526  C   ASP A 866      -9.075 -10.983  -7.948  1.00  0.00           C  
ATOM   2527  O   ASP A 866      -8.407 -11.810  -7.303  1.00  0.00           O  
ATOM   2528  CB  ASP A 866      -8.406 -10.495 -10.413  1.00  0.00           C  
ATOM   2529  CG  ASP A 866      -8.240 -10.880 -11.879  1.00  0.00           C  
ATOM   2530  OD1 ASP A 866      -8.141  -9.944 -12.713  1.00  0.00           O  
ATOM   2531  OD2 ASP A 866      -8.314 -12.087 -12.222  1.00  0.00           O1-
ATOM   2532  H   ASP A 866     -11.111 -10.583 -10.500  1.00  0.00           H  
ATOM   2533  HA  ASP A 866      -9.263 -12.323  -9.795  1.00  0.00           H  
ATOM   2534  HB3 ASP A 866      -7.389 -10.606 -10.038  1.00  0.00           H  
ATOM   2535  HB2 ASP A 866      -8.643  -9.431 -10.394  1.00  0.00           H  
ATOM   2536  N   VAL A 867      -9.583  -9.888  -7.420  1.00  0.00           N  
ATOM   2537  CA  VAL A 867      -9.195  -9.479  -5.982  1.00  0.00           C  
ATOM   2538  C   VAL A 867      -9.897 -10.374  -4.937  1.00  0.00           C  
ATOM   2539  O   VAL A 867      -9.305 -10.801  -3.961  1.00  0.00           O  
ATOM   2540  CB  VAL A 867      -9.484  -7.994  -5.765  1.00  0.00           C  
ATOM   2541  CG1 VAL A 867      -9.394  -7.367  -4.373  1.00  0.00           C  
ATOM   2542  CG2 VAL A 867      -8.519  -7.113  -6.671  1.00  0.00           C  
ATOM   2543  H   VAL A 867     -10.153  -9.226  -7.927  1.00  0.00           H  
ATOM   2544  HA  VAL A 867      -8.138  -9.728  -5.888  1.00  0.00           H  
ATOM   2545  HB  VAL A 867     -10.525  -7.929  -6.083  1.00  0.00           H  
ATOM   2546 HG11 VAL A 867      -9.685  -6.316  -4.388  1.00  0.00           H  
ATOM   2547 HG12 VAL A 867     -10.064  -7.800  -3.630  1.00  0.00           H  
ATOM   2548 HG13 VAL A 867      -8.374  -7.325  -3.990  1.00  0.00           H  
ATOM   2549 HG21 VAL A 867      -8.727  -7.331  -7.719  1.00  0.00           H  
ATOM   2550 HG22 VAL A 867      -8.768  -6.053  -6.632  1.00  0.00           H  
ATOM   2551 HG23 VAL A 867      -7.468  -7.343  -6.496  1.00  0.00           H  
ATOM   2552  N   PHE A 868     -11.142 -10.767  -5.163  1.00  0.00           N  
ATOM   2553  CA  PHE A 868     -11.811 -11.845  -4.461  1.00  0.00           C  
ATOM   2554  C   PHE A 868     -10.955 -13.201  -4.317  1.00  0.00           C  
ATOM   2555  O   PHE A 868     -11.062 -13.901  -3.323  1.00  0.00           O  
ATOM   2556  CB  PHE A 868     -13.165 -12.221  -5.092  1.00  0.00           C  
ATOM   2557  CG  PHE A 868     -14.428 -12.170  -4.248  1.00  0.00           C  
ATOM   2558  CD1 PHE A 868     -14.461 -12.792  -2.999  1.00  0.00           C  
ATOM   2559  CD2 PHE A 868     -15.656 -11.476  -4.664  1.00  0.00           C  
ATOM   2560  CE1 PHE A 868     -15.590 -12.738  -2.155  1.00  0.00           C  
ATOM   2561  CE2 PHE A 868     -16.753 -11.467  -3.818  1.00  0.00           C  
ATOM   2562  CZ  PHE A 868     -16.688 -12.049  -2.548  1.00  0.00           C  
ATOM   2563  H   PHE A 868     -11.513 -10.484  -6.059  1.00  0.00           H  
ATOM   2564  HA  PHE A 868     -12.039 -11.353  -3.515  1.00  0.00           H  
ATOM   2565  HB3 PHE A 868     -13.029 -13.222  -5.501  1.00  0.00           H  
ATOM   2566  HB2 PHE A 868     -13.314 -11.626  -5.994  1.00  0.00           H  
ATOM   2567  HD1 PHE A 868     -13.609 -13.333  -2.613  1.00  0.00           H  
ATOM   2568  HD2 PHE A 868     -15.712 -11.011  -5.637  1.00  0.00           H  
ATOM   2569  HE1 PHE A 868     -15.657 -13.202  -1.182  1.00  0.00           H  
ATOM   2570  HE2 PHE A 868     -17.632 -10.933  -4.146  1.00  0.00           H  
ATOM   2571  HZ  PHE A 868     -17.520 -11.955  -1.866  1.00  0.00           H  
ATOM   2572  N   PHE A 869     -10.174 -13.530  -5.346  1.00  0.00           N  
ATOM   2573  CA  PHE A 869      -9.343 -14.744  -5.481  1.00  0.00           C  
ATOM   2574  C   PHE A 869      -8.041 -14.524  -4.685  1.00  0.00           C  
ATOM   2575  O   PHE A 869      -7.754 -15.448  -3.975  1.00  0.00           O  
ATOM   2576  CB  PHE A 869      -9.119 -15.022  -6.987  1.00  0.00           C  
ATOM   2577  CG  PHE A 869      -8.062 -16.052  -7.281  1.00  0.00           C  
ATOM   2578  CD1 PHE A 869      -8.262 -17.404  -6.878  1.00  0.00           C  
ATOM   2579  CD2 PHE A 869      -6.837 -15.717  -7.913  1.00  0.00           C  
ATOM   2580  CE1 PHE A 869      -7.288 -18.327  -7.265  1.00  0.00           C  
ATOM   2581  CE2 PHE A 869      -5.946 -16.697  -8.360  1.00  0.00           C  
ATOM   2582  CZ  PHE A 869      -6.164 -17.991  -7.961  1.00  0.00           C  
ATOM   2583  H   PHE A 869     -10.010 -12.871  -6.094  1.00  0.00           H  
ATOM   2584  HA  PHE A 869      -9.891 -15.632  -5.166  1.00  0.00           H  
ATOM   2585  HB3 PHE A 869      -8.759 -14.154  -7.538  1.00  0.00           H  
ATOM   2586  HB2 PHE A 869     -10.116 -15.208  -7.386  1.00  0.00           H  
ATOM   2587  HD1 PHE A 869      -9.089 -17.761  -6.282  1.00  0.00           H  
ATOM   2588  HD2 PHE A 869      -6.661 -14.741  -8.340  1.00  0.00           H  
ATOM   2589  HE1 PHE A 869      -7.474 -19.320  -6.883  1.00  0.00           H  
ATOM   2590  HE2 PHE A 869      -5.113 -16.528  -9.026  1.00  0.00           H  
ATOM   2591  HZ  PHE A 869      -5.508 -18.814  -8.200  1.00  0.00           H  
ATOM   2592  N   PHE A 870      -7.392 -13.303  -4.744  1.00  0.00           N  
ATOM   2593  CA  PHE A 870      -6.437 -12.836  -3.796  1.00  0.00           C  
ATOM   2594  C   PHE A 870      -6.964 -12.880  -2.393  1.00  0.00           C  
ATOM   2595  O   PHE A 870      -6.318 -13.483  -1.464  1.00  0.00           O  
ATOM   2596  CB  PHE A 870      -5.921 -11.458  -4.223  1.00  0.00           C  
ATOM   2597  CG  PHE A 870      -5.297 -10.624  -3.114  1.00  0.00           C  
ATOM   2598  CD1 PHE A 870      -3.953 -10.839  -2.549  1.00  0.00           C  
ATOM   2599  CD2 PHE A 870      -6.188  -9.683  -2.505  1.00  0.00           C  
ATOM   2600  CE1 PHE A 870      -3.601 -10.078  -1.440  1.00  0.00           C  
ATOM   2601  CE2 PHE A 870      -5.816  -8.999  -1.342  1.00  0.00           C  
ATOM   2602  CZ  PHE A 870      -4.482  -9.187  -0.823  1.00  0.00           C  
ATOM   2603  H   PHE A 870      -7.946 -12.636  -5.261  1.00  0.00           H  
ATOM   2604  HA  PHE A 870      -5.520 -13.424  -3.750  1.00  0.00           H  
ATOM   2605  HB3 PHE A 870      -6.786 -10.900  -4.584  1.00  0.00           H  
ATOM   2606  HB2 PHE A 870      -5.229 -11.527  -5.061  1.00  0.00           H  
ATOM   2607  HD1 PHE A 870      -3.244 -11.509  -3.012  1.00  0.00           H  
ATOM   2608  HD2 PHE A 870      -7.166  -9.509  -2.928  1.00  0.00           H  
ATOM   2609  HE1 PHE A 870      -2.588 -10.141  -1.070  1.00  0.00           H  
ATOM   2610  HE2 PHE A 870      -6.551  -8.357  -0.878  1.00  0.00           H  
ATOM   2611  HZ  PHE A 870      -4.271  -8.697   0.116  1.00  0.00           H  
ATOM   2612  N   LEU A 871      -8.118 -12.273  -2.125  1.00  0.00           N  
ATOM   2613  CA  LEU A 871      -8.898 -12.380  -0.825  1.00  0.00           C  
ATOM   2614  C   LEU A 871      -9.107 -13.782  -0.302  1.00  0.00           C  
ATOM   2615  O   LEU A 871      -8.779 -14.073   0.862  1.00  0.00           O  
ATOM   2616  CB  LEU A 871     -10.236 -11.611  -0.866  1.00  0.00           C  
ATOM   2617  CG  LEU A 871     -10.047 -10.132  -0.923  1.00  0.00           C  
ATOM   2618  CD1 LEU A 871     -11.319  -9.390  -1.400  1.00  0.00           C  
ATOM   2619  CD2 LEU A 871      -9.508  -9.610   0.464  1.00  0.00           C  
ATOM   2620  H   LEU A 871      -8.719 -11.907  -2.850  1.00  0.00           H  
ATOM   2621  HA  LEU A 871      -8.178 -11.975  -0.114  1.00  0.00           H  
ATOM   2622  HB3 LEU A 871     -10.796 -11.888   0.027  1.00  0.00           H  
ATOM   2623  HB2 LEU A 871     -10.781 -12.033  -1.711  1.00  0.00           H  
ATOM   2624  HG  LEU A 871      -9.259 -10.014  -1.667  1.00  0.00           H  
ATOM   2625 HD11 LEU A 871     -12.244  -9.754  -0.953  1.00  0.00           H  
ATOM   2626 HD12 LEU A 871     -11.304  -8.339  -1.110  1.00  0.00           H  
ATOM   2627 HD13 LEU A 871     -11.330  -9.342  -2.489  1.00  0.00           H  
ATOM   2628 HD21 LEU A 871      -9.028  -8.635   0.384  1.00  0.00           H  
ATOM   2629 HD22 LEU A 871     -10.346  -9.549   1.158  1.00  0.00           H  
ATOM   2630 HD23 LEU A 871      -8.832 -10.330   0.925  1.00  0.00           H  
ATOM   2631  N   PHE A 872      -9.454 -14.757  -1.116  1.00  0.00           N  
ATOM   2632  CA  PHE A 872      -9.578 -16.200  -0.868  1.00  0.00           C  
ATOM   2633  C   PHE A 872      -8.250 -16.843  -0.464  1.00  0.00           C  
ATOM   2634  O   PHE A 872      -8.195 -17.590   0.532  1.00  0.00           O  
ATOM   2635  CB  PHE A 872     -10.277 -16.915  -2.085  1.00  0.00           C  
ATOM   2636  CG  PHE A 872     -10.307 -18.438  -2.016  1.00  0.00           C  
ATOM   2637  CD1 PHE A 872      -9.781 -19.270  -3.011  1.00  0.00           C  
ATOM   2638  CD2 PHE A 872     -10.720 -19.033  -0.823  1.00  0.00           C  
ATOM   2639  CE1 PHE A 872      -9.856 -20.687  -2.835  1.00  0.00           C  
ATOM   2640  CE2 PHE A 872     -10.626 -20.382  -0.599  1.00  0.00           C  
ATOM   2641  CZ  PHE A 872     -10.225 -21.252  -1.619  1.00  0.00           C  
ATOM   2642  H   PHE A 872      -9.747 -14.378  -2.006  1.00  0.00           H  
ATOM   2643  HA  PHE A 872     -10.194 -16.419   0.004  1.00  0.00           H  
ATOM   2644  HB3 PHE A 872      -9.708 -16.687  -2.986  1.00  0.00           H  
ATOM   2645  HB2 PHE A 872     -11.216 -16.377  -2.218  1.00  0.00           H  
ATOM   2646  HD1 PHE A 872      -9.395 -18.776  -3.889  1.00  0.00           H  
ATOM   2647  HD2 PHE A 872     -11.110 -18.346  -0.087  1.00  0.00           H  
ATOM   2648  HE1 PHE A 872      -9.572 -21.422  -3.574  1.00  0.00           H  
ATOM   2649  HE2 PHE A 872     -10.843 -20.760   0.388  1.00  0.00           H  
ATOM   2650  HZ  PHE A 872     -10.192 -22.319  -1.456  1.00  0.00           H  
ATOM   2651  N   LEU A 873      -7.268 -16.705  -1.331  1.00  0.00           N  
ATOM   2652  CA  LEU A 873      -5.883 -17.205  -1.084  1.00  0.00           C  
ATOM   2653  C   LEU A 873      -5.258 -16.581   0.140  1.00  0.00           C  
ATOM   2654  O   LEU A 873      -4.370 -17.111   0.852  1.00  0.00           O  
ATOM   2655  CB  LEU A 873      -5.046 -16.996  -2.377  1.00  0.00           C  
ATOM   2656  CG  LEU A 873      -5.534 -17.661  -3.660  1.00  0.00           C  
ATOM   2657  CD1 LEU A 873      -4.408 -17.625  -4.664  1.00  0.00           C  
ATOM   2658  CD2 LEU A 873      -6.000 -19.154  -3.385  1.00  0.00           C  
ATOM   2659  H   LEU A 873      -7.457 -16.134  -2.143  1.00  0.00           H  
ATOM   2660  HA  LEU A 873      -5.972 -18.274  -0.890  1.00  0.00           H  
ATOM   2661  HB3 LEU A 873      -4.071 -17.428  -2.153  1.00  0.00           H  
ATOM   2662  HB2 LEU A 873      -4.839 -15.933  -2.503  1.00  0.00           H  
ATOM   2663  HG  LEU A 873      -6.427 -17.214  -4.097  1.00  0.00           H  
ATOM   2664 HD11 LEU A 873      -4.786 -17.810  -5.670  1.00  0.00           H  
ATOM   2665 HD12 LEU A 873      -3.984 -16.622  -4.703  1.00  0.00           H  
ATOM   2666 HD13 LEU A 873      -3.658 -18.413  -4.595  1.00  0.00           H  
ATOM   2667 HD21 LEU A 873      -5.187 -19.651  -2.857  1.00  0.00           H  
ATOM   2668 HD22 LEU A 873      -6.897 -19.339  -2.793  1.00  0.00           H  
ATOM   2669 HD23 LEU A 873      -6.094 -19.645  -4.353  1.00  0.00           H  
ATOM   2670  N   PHE A 874      -5.627 -15.332   0.465  1.00  0.00           N  
ATOM   2671  CA  PHE A 874      -5.227 -14.661   1.760  1.00  0.00           C  
ATOM   2672  C   PHE A 874      -5.870 -15.214   3.040  1.00  0.00           C  
ATOM   2673  O   PHE A 874      -5.299 -15.293   4.126  1.00  0.00           O  
ATOM   2674  CB  PHE A 874      -5.676 -13.184   1.669  1.00  0.00           C  
ATOM   2675  CG  PHE A 874      -5.178 -12.379   2.802  1.00  0.00           C  
ATOM   2676  CD1 PHE A 874      -3.802 -12.496   3.156  1.00  0.00           C  
ATOM   2677  CD2 PHE A 874      -6.062 -11.600   3.589  1.00  0.00           C  
ATOM   2678  CE1 PHE A 874      -3.268 -11.799   4.291  1.00  0.00           C  
ATOM   2679  CE2 PHE A 874      -5.498 -10.876   4.655  1.00  0.00           C  
ATOM   2680  CZ  PHE A 874      -4.151 -10.988   5.055  1.00  0.00           C  
ATOM   2681  H   PHE A 874      -6.165 -14.789  -0.195  1.00  0.00           H  
ATOM   2682  HA  PHE A 874      -4.138 -14.685   1.811  1.00  0.00           H  
ATOM   2683  HB3 PHE A 874      -6.763 -13.100   1.683  1.00  0.00           H  
ATOM   2684  HB2 PHE A 874      -5.373 -12.760   0.711  1.00  0.00           H  
ATOM   2685  HD1 PHE A 874      -3.129 -13.180   2.661  1.00  0.00           H  
ATOM   2686  HD2 PHE A 874      -7.117 -11.724   3.392  1.00  0.00           H  
ATOM   2687  HE1 PHE A 874      -2.228 -11.976   4.524  1.00  0.00           H  
ATOM   2688  HE2 PHE A 874      -6.217 -10.334   5.251  1.00  0.00           H  
ATOM   2689  HZ  PHE A 874      -3.823 -10.702   6.044  1.00  0.00           H  
ATOM   2690  N   ALA A 875      -7.101 -15.784   2.911  1.00  0.00           N  
ATOM   2691  CA  ALA A 875      -7.935 -16.404   3.923  1.00  0.00           C  
ATOM   2692  C   ALA A 875      -7.515 -17.879   4.214  1.00  0.00           C  
ATOM   2693  O   ALA A 875      -7.378 -18.286   5.384  1.00  0.00           O  
ATOM   2694  CB  ALA A 875      -9.400 -16.324   3.546  1.00  0.00           C  
ATOM   2695  H   ALA A 875      -7.605 -15.423   2.114  1.00  0.00           H  
ATOM   2696  HA  ALA A 875      -7.740 -15.832   4.830  1.00  0.00           H  
ATOM   2697  HB1 ALA A 875      -9.648 -16.717   2.560  1.00  0.00           H  
ATOM   2698  HB2 ALA A 875      -9.839 -16.970   4.306  1.00  0.00           H  
ATOM   2699  HB3 ALA A 875      -9.866 -15.339   3.591  1.00  0.00           H  
ATOM   2700  N   VAL A 876      -7.082 -18.526   3.100  1.00  0.00           N  
ATOM   2701  CA  VAL A 876      -6.383 -19.857   3.100  1.00  0.00           C  
ATOM   2702  C   VAL A 876      -5.057 -19.736   3.879  1.00  0.00           C  
ATOM   2703  O   VAL A 876      -4.597 -20.687   4.581  1.00  0.00           O  
ATOM   2704  CB  VAL A 876      -6.293 -20.423   1.665  1.00  0.00           C  
ATOM   2705  CG1 VAL A 876      -5.404 -21.669   1.567  1.00  0.00           C  
ATOM   2706  CG2 VAL A 876      -7.693 -20.915   1.205  1.00  0.00           C  
ATOM   2707  H   VAL A 876      -7.248 -17.932   2.300  1.00  0.00           H  
ATOM   2708  HA  VAL A 876      -6.886 -20.615   3.701  1.00  0.00           H  
ATOM   2709  HB  VAL A 876      -5.902 -19.619   1.041  1.00  0.00           H  
ATOM   2710 HG11 VAL A 876      -5.645 -22.584   2.107  1.00  0.00           H  
ATOM   2711 HG12 VAL A 876      -5.241 -21.985   0.537  1.00  0.00           H  
ATOM   2712 HG13 VAL A 876      -4.377 -21.476   1.880  1.00  0.00           H  
ATOM   2713 HG21 VAL A 876      -8.182 -21.509   1.977  1.00  0.00           H  
ATOM   2714 HG22 VAL A 876      -8.352 -20.099   0.909  1.00  0.00           H  
ATOM   2715 HG23 VAL A 876      -7.590 -21.528   0.310  1.00  0.00           H  
ATOM   2716  N   TRP A 877      -4.424 -18.552   3.811  1.00  0.00           N  
ATOM   2717  CA  TRP A 877      -3.080 -18.363   4.519  1.00  0.00           C  
ATOM   2718  C   TRP A 877      -3.360 -18.069   6.044  1.00  0.00           C  
ATOM   2719  O   TRP A 877      -2.616 -18.518   6.941  1.00  0.00           O  
ATOM   2720  CB  TRP A 877      -2.403 -17.071   3.917  1.00  0.00           C  
ATOM   2721  CG  TRP A 877      -1.037 -16.784   4.506  1.00  0.00           C  
ATOM   2722  CD1 TRP A 877       0.041 -17.587   4.397  1.00  0.00           C  
ATOM   2723  CD2 TRP A 877      -0.591 -15.723   5.412  1.00  0.00           C  
ATOM   2724  NE1 TRP A 877       1.153 -17.072   5.119  1.00  0.00           N  
ATOM   2725  CE2 TRP A 877       0.803 -15.881   5.742  1.00  0.00           C  
ATOM   2726  CE3 TRP A 877      -1.274 -14.625   6.004  1.00  0.00           C  
ATOM   2727  CZ2 TRP A 877       1.490 -15.032   6.577  1.00  0.00           C  
ATOM   2728  CZ3 TRP A 877      -0.543 -13.772   6.898  1.00  0.00           C  
ATOM   2729  CH2 TRP A 877       0.806 -14.039   7.210  1.00  0.00           C  
ATOM   2730  H   TRP A 877      -4.877 -17.818   3.285  1.00  0.00           H  
ATOM   2731  HA  TRP A 877      -2.434 -19.229   4.376  1.00  0.00           H  
ATOM   2732  HB3 TRP A 877      -2.967 -16.199   4.248  1.00  0.00           H  
ATOM   2733  HB2 TRP A 877      -2.340 -16.898   2.843  1.00  0.00           H  
ATOM   2734  HD1 TRP A 877      -0.060 -18.510   3.846  1.00  0.00           H  
ATOM   2735  HE1 TRP A 877       2.152 -17.216   5.078  1.00  0.00           H  
ATOM   2736  HE3 TRP A 877      -2.309 -14.377   5.818  1.00  0.00           H  
ATOM   2737  HZ2 TRP A 877       2.540 -15.118   6.815  1.00  0.00           H  
ATOM   2738  HZ3 TRP A 877      -1.058 -12.926   7.329  1.00  0.00           H  
ATOM   2739  HH2 TRP A 877       1.417 -13.434   7.863  1.00  0.00           H  
ATOM   2740  N   MET A 878      -4.453 -17.441   6.336  1.00  0.00           N  
ATOM   2741  CA  MET A 878      -4.904 -16.967   7.678  1.00  0.00           C  
ATOM   2742  C   MET A 878      -5.302 -18.149   8.546  1.00  0.00           C  
ATOM   2743  O   MET A 878      -4.974 -18.156   9.733  1.00  0.00           O  
ATOM   2744  CB  MET A 878      -6.001 -15.945   7.449  1.00  0.00           C  
ATOM   2745  CG  MET A 878      -6.369 -15.142   8.648  1.00  0.00           C  
ATOM   2746  SD  MET A 878      -5.405 -13.720   9.146  1.00  0.00           S  
ATOM   2747  CE  MET A 878      -5.744 -12.623   7.748  1.00  0.00           C  
ATOM   2748  H   MET A 878      -5.029 -17.204   5.541  1.00  0.00           H  
ATOM   2749  HA  MET A 878      -4.090 -16.422   8.155  1.00  0.00           H  
ATOM   2750  HB3 MET A 878      -6.901 -16.402   7.038  1.00  0.00           H  
ATOM   2751  HB2 MET A 878      -5.741 -15.304   6.607  1.00  0.00           H  
ATOM   2752  HG3 MET A 878      -6.369 -15.729   9.566  1.00  0.00           H  
ATOM   2753  HG2 MET A 878      -7.352 -14.741   8.398  1.00  0.00           H  
ATOM   2754  HE1 MET A 878      -5.383 -13.103   6.839  1.00  0.00           H  
ATOM   2755  HE2 MET A 878      -6.798 -12.401   7.581  1.00  0.00           H  
ATOM   2756  HE3 MET A 878      -5.294 -11.640   7.885  1.00  0.00           H  
ATOM   2757  N   VAL A 879      -6.030 -19.155   8.048  1.00  0.00           N  
ATOM   2758  CA  VAL A 879      -6.290 -20.410   8.693  1.00  0.00           C  
ATOM   2759  C   VAL A 879      -5.067 -21.266   8.915  1.00  0.00           C  
ATOM   2760  O   VAL A 879      -4.989 -21.782   9.990  1.00  0.00           O  
ATOM   2761  CB  VAL A 879      -7.483 -21.157   7.993  1.00  0.00           C  
ATOM   2762  CG1 VAL A 879      -8.795 -20.320   8.207  1.00  0.00           C  
ATOM   2763  CG2 VAL A 879      -7.211 -21.637   6.541  1.00  0.00           C  
ATOM   2764  H   VAL A 879      -6.469 -19.132   7.138  1.00  0.00           H  
ATOM   2765  HA  VAL A 879      -6.733 -19.998   9.599  1.00  0.00           H  
ATOM   2766  HB  VAL A 879      -7.645 -22.054   8.591  1.00  0.00           H  
ATOM   2767 HG11 VAL A 879      -9.684 -20.790   7.787  1.00  0.00           H  
ATOM   2768 HG12 VAL A 879      -9.140 -20.094   9.216  1.00  0.00           H  
ATOM   2769 HG13 VAL A 879      -8.695 -19.349   7.722  1.00  0.00           H  
ATOM   2770 HG21 VAL A 879      -8.027 -22.275   6.203  1.00  0.00           H  
ATOM   2771 HG22 VAL A 879      -7.125 -20.804   5.843  1.00  0.00           H  
ATOM   2772 HG23 VAL A 879      -6.242 -22.135   6.540  1.00  0.00           H  
ATOM   2773  N   ALA A 880      -4.070 -21.190   8.065  1.00  0.00           N  
ATOM   2774  CA  ALA A 880      -2.806 -21.932   8.160  1.00  0.00           C  
ATOM   2775  C   ALA A 880      -1.760 -21.350   9.105  1.00  0.00           C  
ATOM   2776  O   ALA A 880      -1.107 -22.165   9.772  1.00  0.00           O  
ATOM   2777  CB  ALA A 880      -2.153 -21.804   6.807  1.00  0.00           C  
ATOM   2778  H   ALA A 880      -4.149 -20.428   7.406  1.00  0.00           H  
ATOM   2779  HA  ALA A 880      -3.005 -22.997   8.278  1.00  0.00           H  
ATOM   2780  HB1 ALA A 880      -1.190 -22.310   6.745  1.00  0.00           H  
ATOM   2781  HB2 ALA A 880      -2.790 -22.374   6.131  1.00  0.00           H  
ATOM   2782  HB3 ALA A 880      -2.060 -20.799   6.395  1.00  0.00           H  
ATOM   2783  N   PHE A 881      -1.733 -20.042   9.148  1.00  0.00           N  
ATOM   2784  CA  PHE A 881      -1.124 -19.125  10.173  1.00  0.00           C  
ATOM   2785  C   PHE A 881      -1.872 -19.322  11.512  1.00  0.00           C  
ATOM   2786  O   PHE A 881      -1.282 -19.209  12.579  1.00  0.00           O  
ATOM   2787  CB  PHE A 881      -1.153 -17.596   9.665  1.00  0.00           C  
ATOM   2788  CG  PHE A 881      -0.294 -16.644  10.518  1.00  0.00           C  
ATOM   2789  CD1 PHE A 881      -0.822 -16.052  11.663  1.00  0.00           C  
ATOM   2790  CD2 PHE A 881       0.982 -16.187  10.017  1.00  0.00           C  
ATOM   2791  CE1 PHE A 881      -0.138 -15.125  12.440  1.00  0.00           C  
ATOM   2792  CE2 PHE A 881       1.743 -15.272  10.762  1.00  0.00           C  
ATOM   2793  CZ  PHE A 881       1.123 -14.813  11.956  1.00  0.00           C  
ATOM   2794  H   PHE A 881      -2.153 -19.654   8.315  1.00  0.00           H  
ATOM   2795  HA  PHE A 881      -0.079 -19.409  10.295  1.00  0.00           H  
ATOM   2796  HB3 PHE A 881      -2.184 -17.259   9.560  1.00  0.00           H  
ATOM   2797  HB2 PHE A 881      -0.656 -17.586   8.695  1.00  0.00           H  
ATOM   2798  HD1 PHE A 881      -1.814 -16.302  12.009  1.00  0.00           H  
ATOM   2799  HD2 PHE A 881       1.277 -16.696   9.112  1.00  0.00           H  
ATOM   2800  HE1 PHE A 881      -0.539 -14.725  13.359  1.00  0.00           H  
ATOM   2801  HE2 PHE A 881       2.763 -15.009  10.525  1.00  0.00           H  
ATOM   2802  HZ  PHE A 881       1.612 -14.130  12.635  1.00  0.00           H  
ATOM   2803  N   GLY A 882      -3.177 -19.676  11.397  1.00  0.00           N  
ATOM   2804  CA  GLY A 882      -3.962 -19.957  12.586  1.00  0.00           C  
ATOM   2805  C   GLY A 882      -3.653 -21.311  13.219  1.00  0.00           C  
ATOM   2806  O   GLY A 882      -3.355 -21.361  14.420  1.00  0.00           O  
ATOM   2807  H   GLY A 882      -3.606 -19.647  10.483  1.00  0.00           H  
ATOM   2808  HA3 GLY A 882      -5.031 -19.956  12.371  1.00  0.00           H  
ATOM   2809  HA2 GLY A 882      -3.826 -19.189  13.347  1.00  0.00           H  
ATOM   2810  N   VAL A 883      -3.587 -22.392  12.380  1.00  0.00           N  
ATOM   2811  CA  VAL A 883      -3.000 -23.624  12.787  1.00  0.00           C  
ATOM   2812  C   VAL A 883      -1.592 -23.617  13.416  1.00  0.00           C  
ATOM   2813  O   VAL A 883      -1.343 -24.247  14.464  1.00  0.00           O  
ATOM   2814  CB  VAL A 883      -3.163 -24.633  11.632  1.00  0.00           C  
ATOM   2815  CG1 VAL A 883      -2.396 -25.994  11.747  1.00  0.00           C  
ATOM   2816  CG2 VAL A 883      -4.693 -24.948  11.292  1.00  0.00           C  
ATOM   2817  H   VAL A 883      -3.972 -22.251  11.457  1.00  0.00           H  
ATOM   2818  HA  VAL A 883      -3.589 -23.945  13.646  1.00  0.00           H  
ATOM   2819  HB  VAL A 883      -2.821 -24.145  10.719  1.00  0.00           H  
ATOM   2820 HG11 VAL A 883      -2.633 -26.521  12.671  1.00  0.00           H  
ATOM   2821 HG12 VAL A 883      -2.562 -26.752  10.982  1.00  0.00           H  
ATOM   2822 HG13 VAL A 883      -1.347 -25.697  11.783  1.00  0.00           H  
ATOM   2823 HG21 VAL A 883      -5.351 -24.086  11.188  1.00  0.00           H  
ATOM   2824 HG22 VAL A 883      -4.772 -25.500  10.356  1.00  0.00           H  
ATOM   2825 HG23 VAL A 883      -5.100 -25.668  12.002  1.00  0.00           H  
ATOM   2826  N   ALA A 884      -0.690 -22.865  12.796  1.00  0.00           N  
ATOM   2827  CA  ALA A 884       0.679 -22.578  13.255  1.00  0.00           C  
ATOM   2828  C   ALA A 884       0.684 -21.913  14.585  1.00  0.00           C  
ATOM   2829  O   ALA A 884       1.243 -22.401  15.525  1.00  0.00           O  
ATOM   2830  CB  ALA A 884       1.464 -21.819  12.197  1.00  0.00           C  
ATOM   2831  H   ALA A 884      -0.978 -22.331  11.989  1.00  0.00           H  
ATOM   2832  HA  ALA A 884       1.272 -23.491  13.299  1.00  0.00           H  
ATOM   2833  HB1 ALA A 884       1.026 -20.866  11.901  1.00  0.00           H  
ATOM   2834  HB2 ALA A 884       2.430 -21.488  12.578  1.00  0.00           H  
ATOM   2835  HB3 ALA A 884       1.714 -22.450  11.344  1.00  0.00           H  
ATOM   2836  N   ARG A 885       0.015 -20.764  14.663  1.00  0.00           N  
ATOM   2837  CA  ARG A 885      -0.121 -19.922  15.867  1.00  0.00           C  
ATOM   2838  C   ARG A 885      -0.740 -20.721  17.058  1.00  0.00           C  
ATOM   2839  O   ARG A 885      -0.040 -20.806  18.077  1.00  0.00           O  
ATOM   2840  CB  ARG A 885      -0.999 -18.732  15.507  1.00  0.00           C  
ATOM   2841  CG  ARG A 885      -1.291 -17.770  16.610  1.00  0.00           C  
ATOM   2842  CD  ARG A 885      -2.204 -16.658  16.178  1.00  0.00           C  
ATOM   2843  NE  ARG A 885      -2.577 -15.754  17.184  1.00  0.00           N  
ATOM   2844  CZ  ARG A 885      -1.997 -14.570  17.449  1.00  0.00           C  
ATOM   2845  NH1 ARG A 885      -2.579 -13.940  18.456  1.00  0.00           N1+
ATOM   2846  NH2 ARG A 885      -0.839 -14.136  16.871  1.00  0.00           N  
ATOM   2847  H   ARG A 885      -0.517 -20.440  13.869  1.00  0.00           H  
ATOM   2848  HA  ARG A 885       0.920 -19.681  16.082  1.00  0.00           H  
ATOM   2849  HB3 ARG A 885      -1.886 -19.204  15.085  1.00  0.00           H  
ATOM   2850  HB2 ARG A 885      -0.599 -18.158  14.672  1.00  0.00           H  
ATOM   2851  HG3 ARG A 885      -0.410 -17.264  17.004  1.00  0.00           H  
ATOM   2852  HG2 ARG A 885      -1.876 -18.280  17.375  1.00  0.00           H  
ATOM   2853  HD3 ARG A 885      -3.085 -17.093  15.706  1.00  0.00           H  
ATOM   2854  HD2 ARG A 885      -1.823 -16.046  15.361  1.00  0.00           H  
ATOM   2855  HE  ARG A 885      -3.341 -15.920  17.823  1.00  0.00           H  
ATOM   2856 HH12 ARG A 885      -2.230 -13.070  18.832  1.00  0.00           H  
ATOM   2857 HH11 ARG A 885      -3.501 -14.199  18.775  1.00  0.00           H  
ATOM   2858 HH22 ARG A 885      -0.346 -13.345  17.259  1.00  0.00           H  
ATOM   2859 HH21 ARG A 885      -0.370 -14.729  16.202  1.00  0.00           H  
ATOM   2860  N   GLN A 886      -1.862 -21.419  16.865  1.00  0.00           N  
ATOM   2861  CA  GLN A 886      -2.586 -22.194  17.864  1.00  0.00           C  
ATOM   2862  C   GLN A 886      -1.731 -23.467  18.302  1.00  0.00           C  
ATOM   2863  O   GLN A 886      -1.811 -23.829  19.504  1.00  0.00           O  
ATOM   2864  CB  GLN A 886      -4.014 -22.578  17.354  1.00  0.00           C  
ATOM   2865  CG  GLN A 886      -4.920 -23.081  18.459  1.00  0.00           C  
ATOM   2866  CD  GLN A 886      -5.346 -22.056  19.433  1.00  0.00           C  
ATOM   2867  OE1 GLN A 886      -4.996 -20.881  19.371  1.00  0.00           O  
ATOM   2868  NE2 GLN A 886      -6.125 -22.464  20.417  1.00  0.00           N  
ATOM   2869  H   GLN A 886      -2.354 -21.277  15.994  1.00  0.00           H  
ATOM   2870  HA  GLN A 886      -2.662 -21.616  18.785  1.00  0.00           H  
ATOM   2871  HB3 GLN A 886      -3.934 -23.320  16.560  1.00  0.00           H  
ATOM   2872  HB2 GLN A 886      -4.504 -21.713  16.907  1.00  0.00           H  
ATOM   2873  HG3 GLN A 886      -4.404 -23.805  19.091  1.00  0.00           H  
ATOM   2874  HG2 GLN A 886      -5.768 -23.678  18.124  1.00  0.00           H  
ATOM   2875 HE22 GLN A 886      -6.448 -21.968  21.236  1.00  0.00           H  
ATOM   2876 HE21 GLN A 886      -6.498 -23.402  20.388  1.00  0.00           H  
ATOM   2877  N   GLY A 887      -0.903 -24.018  17.451  1.00  0.00           N  
ATOM   2878  CA  GLY A 887       0.024 -25.148  17.808  1.00  0.00           C  
ATOM   2879  C   GLY A 887       1.396 -24.764  18.387  1.00  0.00           C  
ATOM   2880  O   GLY A 887       1.869 -25.505  19.187  1.00  0.00           O  
ATOM   2881  H   GLY A 887      -0.922 -23.752  16.476  1.00  0.00           H  
ATOM   2882  HA3 GLY A 887       0.046 -25.634  16.832  1.00  0.00           H  
ATOM   2883  HA2 GLY A 887      -0.379 -25.916  18.467  1.00  0.00           H  
ATOM   2884  N   ILE A 888       1.952 -23.601  17.999  1.00  0.00           N  
ATOM   2885  CA  ILE A 888       3.003 -22.879  18.744  1.00  0.00           C  
ATOM   2886  C   ILE A 888       2.601 -22.577  20.206  1.00  0.00           C  
ATOM   2887  O   ILE A 888       3.436 -22.527  21.125  1.00  0.00           O  
ATOM   2888  CB  ILE A 888       3.475 -21.680  17.848  1.00  0.00           C  
ATOM   2889  CG1 ILE A 888       4.287 -22.303  16.772  1.00  0.00           C  
ATOM   2890  CG2 ILE A 888       4.255 -20.541  18.568  1.00  0.00           C  
ATOM   2891  CD1 ILE A 888       4.493 -21.439  15.571  1.00  0.00           C  
ATOM   2892  H   ILE A 888       1.531 -23.118  17.218  1.00  0.00           H  
ATOM   2893  HA  ILE A 888       3.845 -23.535  18.961  1.00  0.00           H  
ATOM   2894  HB  ILE A 888       2.620 -21.148  17.430  1.00  0.00           H  
ATOM   2895 HG13 ILE A 888       3.942 -23.283  16.444  1.00  0.00           H  
ATOM   2896 HG12 ILE A 888       5.210 -22.662  17.227  1.00  0.00           H  
ATOM   2897 HG21 ILE A 888       4.424 -19.619  18.010  1.00  0.00           H  
ATOM   2898 HG22 ILE A 888       3.909 -20.181  19.538  1.00  0.00           H  
ATOM   2899 HG23 ILE A 888       5.259 -20.888  18.813  1.00  0.00           H  
ATOM   2900 HD11 ILE A 888       4.899 -22.083  14.791  1.00  0.00           H  
ATOM   2901 HD12 ILE A 888       3.683 -20.759  15.303  1.00  0.00           H  
ATOM   2902 HD13 ILE A 888       5.353 -20.781  15.696  1.00  0.00           H  
ATOM   2903  N   LEU A 889       1.269 -22.368  20.459  1.00  0.00           N  
ATOM   2904  CA  LEU A 889       0.624 -22.277  21.747  1.00  0.00           C  
ATOM   2905  C   LEU A 889      -0.086 -23.570  22.282  1.00  0.00           C  
ATOM   2906  O   LEU A 889       0.141 -24.662  21.739  1.00  0.00           O  
ATOM   2907  CB  LEU A 889      -0.477 -21.163  21.647  1.00  0.00           C  
ATOM   2908  CG  LEU A 889       0.030 -19.764  21.114  1.00  0.00           C  
ATOM   2909  CD1 LEU A 889      -1.112 -18.760  20.854  1.00  0.00           C  
ATOM   2910  CD2 LEU A 889       1.002 -19.074  22.217  1.00  0.00           C  
ATOM   2911  H   LEU A 889       0.714 -22.201  19.632  1.00  0.00           H  
ATOM   2912  HA  LEU A 889       1.310 -21.852  22.481  1.00  0.00           H  
ATOM   2913  HB3 LEU A 889      -1.009 -21.050  22.591  1.00  0.00           H  
ATOM   2914  HB2 LEU A 889      -1.282 -21.461  20.974  1.00  0.00           H  
ATOM   2915  HG  LEU A 889       0.597 -19.861  20.189  1.00  0.00           H  
ATOM   2916 HD11 LEU A 889      -0.607 -17.885  20.446  1.00  0.00           H  
ATOM   2917 HD12 LEU A 889      -1.809 -19.192  20.136  1.00  0.00           H  
ATOM   2918 HD13 LEU A 889      -1.488 -18.439  21.825  1.00  0.00           H  
ATOM   2919 HD21 LEU A 889       1.388 -18.142  21.804  1.00  0.00           H  
ATOM   2920 HD22 LEU A 889       0.425 -18.868  23.118  1.00  0.00           H  
ATOM   2921 HD23 LEU A 889       1.901 -19.643  22.453  1.00  0.00           H  
ATOM   2922  N   ARG A 890      -0.891 -23.414  23.330  1.00  0.00           N  
ATOM   2923  CA  ARG A 890      -1.626 -24.519  23.951  1.00  0.00           C  
ATOM   2924  C   ARG A 890      -2.956 -24.755  23.196  1.00  0.00           C  
ATOM   2925  O   ARG A 890      -3.780 -23.862  23.017  1.00  0.00           O  
ATOM   2926  CB  ARG A 890      -1.924 -24.038  25.403  1.00  0.00           C  
ATOM   2927  CG  ARG A 890      -0.681 -23.762  26.176  1.00  0.00           C  
ATOM   2928  CD  ARG A 890      -0.761 -23.231  27.625  1.00  0.00           C  
ATOM   2929  NE  ARG A 890      -0.350 -24.278  28.540  1.00  0.00           N  
ATOM   2930  CZ  ARG A 890      -1.205 -24.764  29.506  1.00  0.00           C  
ATOM   2931  NH1 ARG A 890      -0.716 -25.774  30.209  1.00  0.00           N1+
ATOM   2932  NH2 ARG A 890      -2.533 -24.542  29.616  1.00  0.00           N  
ATOM   2933  H   ARG A 890      -0.941 -22.497  23.751  1.00  0.00           H  
ATOM   2934  HA  ARG A 890      -0.979 -25.381  24.114  1.00  0.00           H  
ATOM   2935  HB3 ARG A 890      -2.508 -24.801  25.917  1.00  0.00           H  
ATOM   2936  HB2 ARG A 890      -2.632 -23.209  25.377  1.00  0.00           H  
ATOM   2937  HG3 ARG A 890      -0.173 -23.009  25.574  1.00  0.00           H  
ATOM   2938  HG2 ARG A 890      -0.134 -24.704  26.218  1.00  0.00           H  
ATOM   2939  HD3 ARG A 890      -1.728 -22.739  27.729  1.00  0.00           H  
ATOM   2940  HD2 ARG A 890      -0.029 -22.425  27.572  1.00  0.00           H  
ATOM   2941  HE  ARG A 890       0.631 -24.520  28.532  1.00  0.00           H  
ATOM   2942 HH12 ARG A 890      -1.141 -25.813  31.124  1.00  0.00           H  
ATOM   2943 HH11 ARG A 890       0.201 -26.177  30.083  1.00  0.00           H  
ATOM   2944 HH22 ARG A 890      -3.122 -25.027  30.278  1.00  0.00           H  
ATOM   2945 HH21 ARG A 890      -2.966 -23.760  29.146  1.00  0.00           H  
ATOM   2946  N   GLN A 891      -3.072 -25.942  22.651  1.00  0.00           N  
ATOM   2947  CA  GLN A 891      -4.207 -26.485  21.960  1.00  0.00           C  
ATOM   2948  C   GLN A 891      -4.262 -28.056  22.136  1.00  0.00           C  
ATOM   2949  O   GLN A 891      -5.338 -28.632  22.205  1.00  0.00           O  
ATOM   2950  CB  GLN A 891      -4.434 -25.941  20.535  1.00  0.00           C  
ATOM   2951  CG  GLN A 891      -5.618 -26.551  19.755  1.00  0.00           C  
ATOM   2952  CD  GLN A 891      -7.020 -26.221  20.289  1.00  0.00           C  
ATOM   2953  OE1 GLN A 891      -7.326 -25.054  20.600  1.00  0.00           O  
ATOM   2954  NE2 GLN A 891      -7.985 -27.197  20.381  1.00  0.00           N  
ATOM   2955  HB2 GLN A 891      -4.720 -24.907  20.728  1.00  0.00           H  
ATOM   2956  HB3 GLN A 891      -3.465 -26.055  20.049  1.00  0.00           H  
ATOM   2957  HG2 GLN A 891      -5.563 -26.233  18.714  1.00  0.00           H  
ATOM   2958  HG3 GLN A 891      -5.459 -27.628  19.688  1.00  0.00           H  
ATOM   2959 HE22 GLN A 891      -8.905 -27.027  20.762  1.00  0.00           H  
ATOM   2960 HE21 GLN A 891      -7.788 -28.151  20.114  1.00  0.00           H  
ATOM   2961  H   GLN A 891      -2.274 -26.554  22.745  1.00  0.00           H  
ATOM   2962  HA  GLN A 891      -4.996 -26.054  22.576  1.00  0.00           H  
ATOM   2963  N   ASN A 892      -3.125 -28.748  22.309  1.00  0.00           N  
ATOM   2964  CA  ASN A 892      -3.014 -30.232  22.244  1.00  0.00           C  
ATOM   2965  C   ASN A 892      -3.699 -31.022  23.438  1.00  0.00           C  
ATOM   2966  O   ASN A 892      -3.784 -32.259  23.261  1.00  0.00           O  
ATOM   2967  CB  ASN A 892      -1.488 -30.656  22.155  1.00  0.00           C  
ATOM   2968  CG  ASN A 892      -0.915 -30.188  20.899  1.00  0.00           C  
ATOM   2969  OD1 ASN A 892      -0.299 -29.162  20.804  1.00  0.00           O  
ATOM   2970  ND2 ASN A 892      -1.322 -30.871  19.820  1.00  0.00           N  
ATOM   2971  HB2 ASN A 892      -1.046 -30.355  23.105  1.00  0.00           H  
ATOM   2972  HB3 ASN A 892      -1.491 -31.745  22.205  1.00  0.00           H  
ATOM   2973 HD22 ASN A 892      -0.976 -30.585  18.915  1.00  0.00           H  
ATOM   2974 HD21 ASN A 892      -1.833 -31.740  19.877  1.00  0.00           H  
ATOM   2975  H   ASN A 892      -2.266 -28.245  22.139  1.00  0.00           H  
ATOM   2976  HA  ASN A 892      -3.624 -30.519  21.387  1.00  0.00           H  
ATOM   2977  N   GLU A 893      -4.103 -30.341  24.519  1.00  0.00           N  
ATOM   2978  CA  GLU A 893      -4.762 -30.893  25.666  1.00  0.00           C  
ATOM   2979  C   GLU A 893      -6.030 -30.047  26.018  1.00  0.00           C  
ATOM   2980  O   GLU A 893      -6.791 -30.415  26.945  1.00  0.00           O  
ATOM   2981  CB  GLU A 893      -3.752 -31.016  26.869  1.00  0.00           C  
ATOM   2982  CG  GLU A 893      -2.570 -31.985  26.786  1.00  0.00           C  
ATOM   2983  CD  GLU A 893      -1.642 -32.054  27.976  1.00  0.00           C  
ATOM   2984  OE1 GLU A 893      -1.896 -32.911  28.801  1.00  0.00           O  
ATOM   2985  OE2 GLU A 893      -0.856 -31.119  28.118  1.00  0.00           O1-
ATOM   2986  HB2 GLU A 893      -3.242 -30.073  27.065  1.00  0.00           H  
ATOM   2987  HB3 GLU A 893      -4.316 -31.230  27.777  1.00  0.00           H  
ATOM   2988  HG2 GLU A 893      -2.993 -32.964  26.562  1.00  0.00           H  
ATOM   2989  HG3 GLU A 893      -1.952 -31.677  25.942  1.00  0.00           H  
ATOM   2990  H   GLU A 893      -3.768 -29.389  24.575  1.00  0.00           H  
ATOM   2991  HA  GLU A 893      -5.283 -31.836  25.498  1.00  0.00           H  
ATOM   2992  N   GLN A 894      -6.420 -29.098  25.178  1.00  0.00           N  
ATOM   2993  CA  GLN A 894      -7.715 -28.336  25.231  1.00  0.00           C  
ATOM   2994  C   GLN A 894      -8.669 -29.030  24.251  1.00  0.00           C  
ATOM   2995  O   GLN A 894      -8.227 -29.645  23.280  1.00  0.00           O  
ATOM   2996  CB  GLN A 894      -7.465 -26.874  24.675  1.00  0.00           C  
ATOM   2997  CG  GLN A 894      -6.302 -26.017  25.299  1.00  0.00           C  
ATOM   2998  CD  GLN A 894      -6.417 -25.529  26.752  1.00  0.00           C  
ATOM   2999  OE1 GLN A 894      -5.399 -25.074  27.316  1.00  0.00           O  
ATOM   3000  NE2 GLN A 894      -7.559 -25.749  27.406  1.00  0.00           N  
ATOM   3001  HB2 GLN A 894      -7.240 -27.000  23.616  1.00  0.00           H  
ATOM   3002  HB3 GLN A 894      -8.335 -26.231  24.809  1.00  0.00           H  
ATOM   3003  HG2 GLN A 894      -5.338 -26.513  25.183  1.00  0.00           H  
ATOM   3004  HG3 GLN A 894      -6.157 -25.122  24.694  1.00  0.00           H  
ATOM   3005 HE22 GLN A 894      -7.553 -25.346  28.333  1.00  0.00           H  
ATOM   3006 HE21 GLN A 894      -8.468 -25.855  26.979  1.00  0.00           H  
ATOM   3007  H   GLN A 894      -5.970 -28.912  24.293  1.00  0.00           H  
ATOM   3008  HA  GLN A 894      -8.065 -28.347  26.264  1.00  0.00           H  
ATOM   3009  N   ARG A 895     -10.036 -28.880  24.467  1.00  0.00           N  
ATOM   3010  CA  ARG A 895     -11.127 -29.658  23.791  1.00  0.00           C  
ATOM   3011  C   ARG A 895     -11.416 -29.280  22.260  1.00  0.00           C  
ATOM   3012  O   ARG A 895     -11.291 -28.072  21.936  1.00  0.00           O  
ATOM   3013  CB  ARG A 895     -12.446 -29.430  24.638  1.00  0.00           C  
ATOM   3014  CG  ARG A 895     -12.297 -30.104  26.014  1.00  0.00           C  
ATOM   3015  CD  ARG A 895     -13.411 -29.792  26.966  1.00  0.00           C  
ATOM   3016  NE  ARG A 895     -13.184 -30.520  28.309  1.00  0.00           N  
ATOM   3017  CZ  ARG A 895     -14.240 -30.848  29.042  1.00  0.00           C  
ATOM   3018  NH1 ARG A 895     -15.427 -30.362  28.828  1.00  0.00           N1+
ATOM   3019  NH2 ARG A 895     -14.016 -31.656  30.140  1.00  0.00           N  
ATOM   3020  HB2 ARG A 895     -12.603 -28.355  24.724  1.00  0.00           H  
ATOM   3021  HB3 ARG A 895     -13.182 -29.957  24.030  1.00  0.00           H  
ATOM   3022  HG2 ARG A 895     -12.250 -31.189  25.922  1.00  0.00           H  
ATOM   3023  HG3 ARG A 895     -11.363 -29.916  26.543  1.00  0.00           H  
ATOM   3024  HD2 ARG A 895     -13.384 -28.739  27.248  1.00  0.00           H  
ATOM   3025  HD3 ARG A 895     -14.324 -30.120  26.470  1.00  0.00           H  
ATOM   3026  HE  ARG A 895     -12.246 -30.773  28.584  1.00  0.00           H  
ATOM   3027 HH12 ARG A 895     -16.168 -30.406  29.513  1.00  0.00           H  
ATOM   3028 HH11 ARG A 895     -15.647 -29.663  28.133  1.00  0.00           H  
ATOM   3029 HH22 ARG A 895     -14.706 -31.782  30.867  1.00  0.00           H  
ATOM   3030 HH21 ARG A 895     -13.097 -32.059  30.253  1.00  0.00           H  
ATOM   3031  H   ARG A 895     -10.215 -28.446  25.361  1.00  0.00           H  
ATOM   3032  HA  ARG A 895     -10.914 -30.726  23.843  1.00  0.00           H  
ATOM   3033  N   TRP A 896     -11.511 -30.256  21.361  1.00  0.00           N  
ATOM   3034  CA  TRP A 896     -11.654 -30.019  19.929  1.00  0.00           C  
ATOM   3035  C   TRP A 896     -13.045 -29.576  19.639  1.00  0.00           C  
ATOM   3036  O   TRP A 896     -13.802 -30.206  18.875  1.00  0.00           O  
ATOM   3037  CB  TRP A 896     -11.217 -31.346  19.349  1.00  0.00           C  
ATOM   3038  CG  TRP A 896     -10.756 -31.171  17.966  1.00  0.00           C  
ATOM   3039  CD1 TRP A 896      -9.608 -30.533  17.584  1.00  0.00           C  
ATOM   3040  CD2 TRP A 896     -11.431 -31.517  16.744  1.00  0.00           C  
ATOM   3041  NE1 TRP A 896      -9.469 -30.606  16.196  1.00  0.00           N  
ATOM   3042  CE2 TRP A 896     -10.523 -31.281  15.650  1.00  0.00           C  
ATOM   3043  CE3 TRP A 896     -12.594 -32.199  16.496  1.00  0.00           C  
ATOM   3044  CZ2 TRP A 896     -10.899 -31.689  14.361  1.00  0.00           C  
ATOM   3045  CZ3 TRP A 896     -12.956 -32.626  15.199  1.00  0.00           C  
ATOM   3046  CH2 TRP A 896     -12.118 -32.385  14.151  1.00  0.00           C  
ATOM   3047  HB2 TRP A 896     -10.327 -31.729  19.849  1.00  0.00           H  
ATOM   3048  HB3 TRP A 896     -12.011 -32.088  19.435  1.00  0.00           H  
ATOM   3049  HD1 TRP A 896      -8.935 -30.193  18.357  1.00  0.00           H  
ATOM   3050  HE1 TRP A 896      -8.647 -30.319  15.684  1.00  0.00           H  
ATOM   3051  HE3 TRP A 896     -13.269 -32.513  17.278  1.00  0.00           H  
ATOM   3052  HZ2 TRP A 896     -10.122 -31.574  13.620  1.00  0.00           H  
ATOM   3053  HZ3 TRP A 896     -13.943 -33.058  15.119  1.00  0.00           H  
ATOM   3054  HH2 TRP A 896     -12.415 -32.745  13.177  1.00  0.00           H  
ATOM   3055  H   TRP A 896     -11.628 -31.204  21.688  1.00  0.00           H  
ATOM   3056  HA  TRP A 896     -10.955 -29.252  19.596  1.00  0.00           H  
ATOM   3057  N   ARG A 897     -13.459 -28.433  20.227  1.00  0.00           N  
ATOM   3058  CA  ARG A 897     -14.783 -27.771  19.985  1.00  0.00           C  
ATOM   3059  C   ARG A 897     -14.631 -26.275  19.631  1.00  0.00           C  
ATOM   3060  O   ARG A 897     -15.375 -25.821  18.786  1.00  0.00           O  
ATOM   3061  CB  ARG A 897     -15.660 -28.106  21.241  1.00  0.00           C  
ATOM   3062  CG  ARG A 897     -17.084 -27.772  21.159  1.00  0.00           C  
ATOM   3063  CD  ARG A 897     -17.867 -28.340  22.358  1.00  0.00           C  
ATOM   3064  NE  ARG A 897     -19.122 -27.685  22.645  1.00  0.00           N  
ATOM   3065  CZ  ARG A 897     -19.740 -27.749  23.798  1.00  0.00           C  
ATOM   3066  NH1 ARG A 897     -19.381 -28.499  24.849  1.00  0.00           N1+
ATOM   3067  NH2 ARG A 897     -20.821 -26.986  24.043  1.00  0.00           N  
ATOM   3068  HB2 ARG A 897     -15.631 -29.183  21.409  1.00  0.00           H  
ATOM   3069  HB3 ARG A 897     -15.260 -27.738  22.186  1.00  0.00           H  
ATOM   3070  HG2 ARG A 897     -17.135 -26.686  21.076  1.00  0.00           H  
ATOM   3071  HG3 ARG A 897     -17.631 -28.222  20.330  1.00  0.00           H  
ATOM   3072  HD2 ARG A 897     -18.122 -29.364  22.083  1.00  0.00           H  
ATOM   3073  HD3 ARG A 897     -17.263 -28.412  23.262  1.00  0.00           H  
ATOM   3074  HE  ARG A 897     -19.535 -27.065  21.963  1.00  0.00           H  
ATOM   3075 HH12 ARG A 897     -19.508 -28.045  25.742  1.00  0.00           H  
ATOM   3076 HH11 ARG A 897     -18.745 -29.276  24.739  1.00  0.00           H  
ATOM   3077 HH22 ARG A 897     -21.445 -27.033  24.835  1.00  0.00           H  
ATOM   3078 HH21 ARG A 897     -21.261 -26.411  23.339  1.00  0.00           H  
ATOM   3079  HA  ARG A 897     -15.230 -28.225  19.101  1.00  0.00           H  
ATOM   3080  H   ARG A 897     -12.739 -28.114  20.859  1.00  0.00           H  
ATOM   3081  N   TRP A 898     -13.616 -25.579  20.208  1.00  0.00           N  
ATOM   3082  CA  TRP A 898     -13.545 -24.107  20.059  1.00  0.00           C  
ATOM   3083  C   TRP A 898     -12.522 -23.879  18.915  1.00  0.00           C  
ATOM   3084  O   TRP A 898     -11.929 -22.838  18.748  1.00  0.00           O  
ATOM   3085  CB  TRP A 898     -12.995 -23.557  21.430  1.00  0.00           C  
ATOM   3086  CG  TRP A 898     -13.269 -24.310  22.651  1.00  0.00           C  
ATOM   3087  CD1 TRP A 898     -12.384 -24.778  23.545  1.00  0.00           C  
ATOM   3088  CD2 TRP A 898     -14.581 -24.710  23.203  1.00  0.00           C  
ATOM   3089  NE1 TRP A 898     -13.051 -25.375  24.627  1.00  0.00           N  
ATOM   3090  CE2 TRP A 898     -14.430 -25.423  24.425  1.00  0.00           C  
ATOM   3091  CE3 TRP A 898     -15.903 -24.553  22.817  1.00  0.00           C  
ATOM   3092  CZ2 TRP A 898     -15.410 -26.007  25.199  1.00  0.00           C  
ATOM   3093  CZ3 TRP A 898     -16.984 -25.010  23.635  1.00  0.00           C  
ATOM   3094  CH2 TRP A 898     -16.712 -25.723  24.853  1.00  0.00           C  
ATOM   3095  H   TRP A 898     -12.926 -26.020  20.799  1.00  0.00           H  
ATOM   3096  HA  TRP A 898     -14.544 -23.711  19.872  1.00  0.00           H  
ATOM   3097  HB3 TRP A 898     -13.333 -22.522  21.484  1.00  0.00           H  
ATOM   3098  HB2 TRP A 898     -11.906 -23.568  21.442  1.00  0.00           H  
ATOM   3099  HD1 TRP A 898     -11.312 -24.704  23.433  1.00  0.00           H  
ATOM   3100  HE1 TRP A 898     -12.650 -25.653  25.512  1.00  0.00           H  
ATOM   3101  HE3 TRP A 898     -16.051 -24.065  21.865  1.00  0.00           H  
ATOM   3102  HZ2 TRP A 898     -15.210 -26.482  26.147  1.00  0.00           H  
ATOM   3103  HZ3 TRP A 898     -17.968 -24.924  23.198  1.00  0.00           H  
ATOM   3104  HH2 TRP A 898     -17.515 -26.124  25.454  1.00  0.00           H  
ATOM   3105  N   ILE A 899     -12.404 -24.840  17.934  1.00  0.00           N  
ATOM   3106  CA  ILE A 899     -11.553 -24.835  16.756  1.00  0.00           C  
ATOM   3107  C   ILE A 899     -11.937 -23.681  15.775  1.00  0.00           C  
ATOM   3108  O   ILE A 899     -11.042 -22.919  15.534  1.00  0.00           O  
ATOM   3109  CB  ILE A 899     -11.660 -26.238  16.165  1.00  0.00           C  
ATOM   3110  CG1 ILE A 899     -13.089 -26.785  15.801  1.00  0.00           C  
ATOM   3111  CG2 ILE A 899     -10.743 -27.263  16.916  1.00  0.00           C  
ATOM   3112  CD1 ILE A 899     -13.078 -28.209  15.240  1.00  0.00           C  
ATOM   3113  H   ILE A 899     -12.942 -25.687  18.052  1.00  0.00           H  
ATOM   3114  HA  ILE A 899     -10.579 -24.561  17.161  1.00  0.00           H  
ATOM   3115  HB  ILE A 899     -11.163 -26.183  15.196  1.00  0.00           H  
ATOM   3116 HG13 ILE A 899     -13.565 -26.221  14.999  1.00  0.00           H  
ATOM   3117 HG12 ILE A 899     -13.703 -26.748  16.700  1.00  0.00           H  
ATOM   3118 HG21 ILE A 899     -10.716 -28.222  16.399  1.00  0.00           H  
ATOM   3119 HG22 ILE A 899      -9.755 -26.891  17.188  1.00  0.00           H  
ATOM   3120 HG23 ILE A 899     -11.287 -27.654  17.776  1.00  0.00           H  
ATOM   3121 HD11 ILE A 899     -14.070 -28.408  14.833  1.00  0.00           H  
ATOM   3122 HD12 ILE A 899     -12.378 -28.381  14.422  1.00  0.00           H  
ATOM   3123 HD13 ILE A 899     -12.859 -28.971  15.987  1.00  0.00           H  
ATOM   3124  N   PHE A 900     -13.171 -23.553  15.356  1.00  0.00           N  
ATOM   3125  CA  PHE A 900     -13.641 -22.631  14.385  1.00  0.00           C  
ATOM   3126  C   PHE A 900     -13.408 -21.193  14.981  1.00  0.00           C  
ATOM   3127  O   PHE A 900     -13.270 -20.240  14.196  1.00  0.00           O  
ATOM   3128  CB  PHE A 900     -15.088 -22.833  14.184  1.00  0.00           C  
ATOM   3129  CG  PHE A 900     -15.483 -24.170  13.527  1.00  0.00           C  
ATOM   3130  CD1 PHE A 900     -15.268 -24.358  12.180  1.00  0.00           C  
ATOM   3131  CD2 PHE A 900     -16.084 -25.173  14.322  1.00  0.00           C  
ATOM   3132  CE1 PHE A 900     -15.479 -25.600  11.603  1.00  0.00           C  
ATOM   3133  CE2 PHE A 900     -16.218 -26.430  13.765  1.00  0.00           C  
ATOM   3134  CZ  PHE A 900     -16.000 -26.615  12.392  1.00  0.00           C  
ATOM   3135  H   PHE A 900     -13.849 -24.081  15.886  1.00  0.00           H  
ATOM   3136  HA  PHE A 900     -13.003 -22.723  13.507  1.00  0.00           H  
ATOM   3137  HB3 PHE A 900     -15.589 -22.022  13.655  1.00  0.00           H  
ATOM   3138  HB2 PHE A 900     -15.544 -22.861  15.174  1.00  0.00           H  
ATOM   3139  HD1 PHE A 900     -14.937 -23.607  11.479  1.00  0.00           H  
ATOM   3140  HD2 PHE A 900     -16.249 -24.974  15.371  1.00  0.00           H  
ATOM   3141  HE1 PHE A 900     -15.483 -25.722  10.530  1.00  0.00           H  
ATOM   3142  HE2 PHE A 900     -16.545 -27.242  14.398  1.00  0.00           H  
ATOM   3143  HZ  PHE A 900     -16.339 -27.530  11.929  1.00  0.00           H  
ATOM   3144  N   ARG A 901     -13.429 -20.992  16.305  1.00  0.00           N  
ATOM   3145  CA  ARG A 901     -13.140 -19.711  16.949  1.00  0.00           C  
ATOM   3146  C   ARG A 901     -11.672 -19.394  16.999  1.00  0.00           C  
ATOM   3147  O   ARG A 901     -11.272 -18.304  16.624  1.00  0.00           O  
ATOM   3148  CB  ARG A 901     -13.681 -19.750  18.437  1.00  0.00           C  
ATOM   3149  CG  ARG A 901     -15.256 -19.869  18.528  1.00  0.00           C  
ATOM   3150  CD  ARG A 901     -15.896 -18.874  19.508  1.00  0.00           C  
ATOM   3151  NE  ARG A 901     -17.357 -19.184  19.577  1.00  0.00           N  
ATOM   3152  CZ  ARG A 901     -18.284 -18.740  20.430  1.00  0.00           C  
ATOM   3153  NH1 ARG A 901     -18.035 -17.731  21.366  1.00  0.00           N1+
ATOM   3154  NH2 ARG A 901     -19.507 -19.289  20.322  1.00  0.00           N  
ATOM   3155  H   ARG A 901     -13.615 -21.809  16.869  1.00  0.00           H  
ATOM   3156  HA  ARG A 901     -13.653 -18.892  16.446  1.00  0.00           H  
ATOM   3157  HB3 ARG A 901     -13.331 -18.910  19.036  1.00  0.00           H  
ATOM   3158  HB2 ARG A 901     -13.293 -20.564  19.051  1.00  0.00           H  
ATOM   3159  HG3 ARG A 901     -15.455 -20.912  18.774  1.00  0.00           H  
ATOM   3160  HG2 ARG A 901     -15.774 -19.773  17.574  1.00  0.00           H  
ATOM   3161  HD3 ARG A 901     -15.927 -17.815  19.252  1.00  0.00           H  
ATOM   3162  HD2 ARG A 901     -15.392 -18.873  20.474  1.00  0.00           H  
ATOM   3163  HE  ARG A 901     -17.646 -19.931  18.962  1.00  0.00           H  
ATOM   3164 HH12 ARG A 901     -18.736 -17.501  22.057  1.00  0.00           H  
ATOM   3165 HH11 ARG A 901     -17.133 -17.294  21.488  1.00  0.00           H  
ATOM   3166 HH22 ARG A 901     -20.257 -19.135  20.981  1.00  0.00           H  
ATOM   3167 HH21 ARG A 901     -19.838 -19.935  19.620  1.00  0.00           H  
ATOM   3168  N   SER A 902     -10.897 -20.396  17.439  1.00  0.00           N  
ATOM   3169  CA  SER A 902      -9.436 -20.214  17.612  1.00  0.00           C  
ATOM   3170  C   SER A 902      -8.639 -20.263  16.242  1.00  0.00           C  
ATOM   3171  O   SER A 902      -7.654 -19.624  16.221  1.00  0.00           O  
ATOM   3172  CB  SER A 902      -8.940 -21.266  18.604  1.00  0.00           C  
ATOM   3173  OG  SER A 902      -9.096 -22.552  18.051  1.00  0.00           O  
ATOM   3174  H   SER A 902     -11.297 -21.248  17.805  1.00  0.00           H  
ATOM   3175  HA  SER A 902      -9.339 -19.194  17.981  1.00  0.00           H  
ATOM   3176  HB3 SER A 902      -9.429 -21.269  19.578  1.00  0.00           H  
ATOM   3177  HB2 SER A 902      -7.870 -21.107  18.734  1.00  0.00           H  
ATOM   3178  HG  SER A 902      -9.948 -22.913  18.245  1.00  0.00           H  
ATOM   3179  N   VAL A 903      -9.088 -20.988  15.181  1.00  0.00           N  
ATOM   3180  CA  VAL A 903      -8.447 -20.981  13.869  1.00  0.00           C  
ATOM   3181  C   VAL A 903      -8.979 -19.851  12.868  1.00  0.00           C  
ATOM   3182  O   VAL A 903      -8.195 -19.500  12.022  1.00  0.00           O  
ATOM   3183  CB  VAL A 903      -8.617 -22.378  13.206  1.00  0.00           C  
ATOM   3184  CG1 VAL A 903      -7.993 -22.571  11.818  1.00  0.00           C  
ATOM   3185  CG2 VAL A 903      -7.949 -23.429  14.158  1.00  0.00           C  
ATOM   3186  H   VAL A 903      -9.978 -21.419  15.387  1.00  0.00           H  
ATOM   3187  HA  VAL A 903      -7.368 -20.824  13.894  1.00  0.00           H  
ATOM   3188  HB  VAL A 903      -9.672 -22.649  13.203  1.00  0.00           H  
ATOM   3189 HG11 VAL A 903      -6.904 -22.524  11.807  1.00  0.00           H  
ATOM   3190 HG12 VAL A 903      -8.210 -23.597  11.522  1.00  0.00           H  
ATOM   3191 HG13 VAL A 903      -8.425 -21.905  11.070  1.00  0.00           H  
ATOM   3192 HG21 VAL A 903      -7.962 -24.429  13.723  1.00  0.00           H  
ATOM   3193 HG22 VAL A 903      -6.914 -23.197  14.410  1.00  0.00           H  
ATOM   3194 HG23 VAL A 903      -8.436 -23.547  15.125  1.00  0.00           H  
ATOM   3195  N   ILE A 904     -10.230 -19.282  12.950  1.00  0.00           N  
ATOM   3196  CA  ILE A 904     -10.730 -18.430  11.857  1.00  0.00           C  
ATOM   3197  C   ILE A 904     -10.628 -16.984  12.382  1.00  0.00           C  
ATOM   3198  O   ILE A 904     -10.040 -16.121  11.713  1.00  0.00           O  
ATOM   3199  CB  ILE A 904     -12.207 -18.809  11.392  1.00  0.00           C  
ATOM   3200  CG1 ILE A 904     -12.272 -20.327  11.026  1.00  0.00           C  
ATOM   3201  CG2 ILE A 904     -12.635 -17.912  10.212  1.00  0.00           C  
ATOM   3202  CD1 ILE A 904     -13.707 -20.805  10.714  1.00  0.00           C  
ATOM   3203  H   ILE A 904     -11.056 -19.666  13.385  1.00  0.00           H  
ATOM   3204  HA  ILE A 904     -10.025 -18.461  11.027  1.00  0.00           H  
ATOM   3205  HB  ILE A 904     -12.744 -18.649  12.327  1.00  0.00           H  
ATOM   3206 HG13 ILE A 904     -11.900 -20.940  11.847  1.00  0.00           H  
ATOM   3207 HG12 ILE A 904     -11.576 -20.542  10.215  1.00  0.00           H  
ATOM   3208 HG21 ILE A 904     -12.494 -16.860  10.463  1.00  0.00           H  
ATOM   3209 HG22 ILE A 904     -12.092 -18.131   9.293  1.00  0.00           H  
ATOM   3210 HG23 ILE A 904     -13.700 -18.138  10.254  1.00  0.00           H  
ATOM   3211 HD11 ILE A 904     -14.084 -20.294   9.828  1.00  0.00           H  
ATOM   3212 HD12 ILE A 904     -13.721 -21.841  10.373  1.00  0.00           H  
ATOM   3213 HD13 ILE A 904     -14.310 -20.654  11.610  1.00  0.00           H  
ATOM   3214  N   TYR A 905     -11.166 -16.687  13.579  1.00  0.00           N  
ATOM   3215  CA  TYR A 905     -11.407 -15.301  13.948  1.00  0.00           C  
ATOM   3216  C   TYR A 905     -10.060 -14.750  14.561  1.00  0.00           C  
ATOM   3217  O   TYR A 905      -9.551 -13.722  14.071  1.00  0.00           O  
ATOM   3218  CB  TYR A 905     -12.509 -15.418  15.023  1.00  0.00           C  
ATOM   3219  CG  TYR A 905     -13.836 -16.096  14.723  1.00  0.00           C  
ATOM   3220  CD1 TYR A 905     -14.253 -16.472  13.398  1.00  0.00           C  
ATOM   3221  CD2 TYR A 905     -14.706 -16.476  15.822  1.00  0.00           C  
ATOM   3222  CE1 TYR A 905     -15.298 -17.410  13.279  1.00  0.00           C  
ATOM   3223  CE2 TYR A 905     -15.794 -17.336  15.576  1.00  0.00           C  
ATOM   3224  CZ  TYR A 905     -16.015 -17.890  14.342  1.00  0.00           C  
ATOM   3225  OH  TYR A 905     -17.111 -18.705  14.078  1.00  0.00           O  
ATOM   3226  H   TYR A 905     -11.628 -17.463  14.030  1.00  0.00           H  
ATOM   3227  HA  TYR A 905     -11.874 -14.578  13.279  1.00  0.00           H  
ATOM   3228  HB3 TYR A 905     -12.760 -14.486  15.530  1.00  0.00           H  
ATOM   3229  HB2 TYR A 905     -12.057 -15.860  15.911  1.00  0.00           H  
ATOM   3230  HD1 TYR A 905     -13.644 -16.253  12.534  1.00  0.00           H  
ATOM   3231  HD2 TYR A 905     -14.561 -16.102  16.824  1.00  0.00           H  
ATOM   3232  HE1 TYR A 905     -15.517 -17.940  12.363  1.00  0.00           H  
ATOM   3233  HE2 TYR A 905     -16.440 -17.714  16.355  1.00  0.00           H  
ATOM   3234  HH  TYR A 905     -17.917 -18.341  14.411  1.00  0.00           H  
ATOM   3235  N   GLU A 906      -9.536 -15.435  15.612  1.00  0.00           N  
ATOM   3236  CA  GLU A 906      -8.270 -15.086  16.385  1.00  0.00           C  
ATOM   3237  C   GLU A 906      -7.051 -14.574  15.519  1.00  0.00           C  
ATOM   3238  O   GLU A 906      -6.621 -13.432  15.832  1.00  0.00           O  
ATOM   3239  CB  GLU A 906      -7.976 -16.234  17.491  1.00  0.00           C  
ATOM   3240  CG  GLU A 906      -6.566 -16.297  17.987  1.00  0.00           C  
ATOM   3241  CD  GLU A 906      -6.169 -15.138  18.880  1.00  0.00           C  
ATOM   3242  OE1 GLU A 906      -7.127 -14.419  19.369  1.00  0.00           O  
ATOM   3243  OE2 GLU A 906      -4.872 -15.057  19.158  1.00  0.00           O1-
ATOM   3244  H   GLU A 906      -9.939 -16.345  15.783  1.00  0.00           H  
ATOM   3245  HA  GLU A 906      -8.518 -14.180  16.938  1.00  0.00           H  
ATOM   3246  HB3 GLU A 906      -8.170 -17.134  16.907  1.00  0.00           H  
ATOM   3247  HB2 GLU A 906      -8.658 -16.241  18.340  1.00  0.00           H  
ATOM   3248  HG3 GLU A 906      -5.902 -16.351  17.124  1.00  0.00           H  
ATOM   3249  HG2 GLU A 906      -6.413 -17.161  18.633  1.00  0.00           H  
ATOM   3250  N   PRO A 907      -6.614 -15.311  14.474  1.00  0.00           N  
ATOM   3251  CA  PRO A 907      -5.584 -14.868  13.545  1.00  0.00           C  
ATOM   3252  C   PRO A 907      -5.977 -13.594  12.748  1.00  0.00           C  
ATOM   3253  O   PRO A 907      -5.075 -12.827  12.410  1.00  0.00           O  
ATOM   3254  CB  PRO A 907      -5.194 -16.074  12.716  1.00  0.00           C  
ATOM   3255  CG  PRO A 907      -6.377 -17.106  12.761  1.00  0.00           C  
ATOM   3256  CD  PRO A 907      -7.045 -16.690  14.156  1.00  0.00           C  
ATOM   3257  HA  PRO A 907      -4.715 -14.548  14.120  1.00  0.00           H  
ATOM   3258  HB3 PRO A 907      -4.377 -16.559  13.251  1.00  0.00           H  
ATOM   3259  HB2 PRO A 907      -4.831 -15.741  11.743  1.00  0.00           H  
ATOM   3260  HG3 PRO A 907      -6.084 -18.151  12.656  1.00  0.00           H  
ATOM   3261  HG2 PRO A 907      -7.076 -16.875  11.957  1.00  0.00           H  
ATOM   3262  HD2 PRO A 907      -8.103 -16.811  13.925  1.00  0.00           H  
ATOM   3263  HD3 PRO A 907      -6.868 -17.434  14.933  1.00  0.00           H  
ATOM   3264  N   TYR A 908      -7.248 -13.383  12.465  1.00  0.00           N  
ATOM   3265  CA  TYR A 908      -7.688 -12.233  11.689  1.00  0.00           C  
ATOM   3266  C   TYR A 908      -7.690 -11.033  12.642  1.00  0.00           C  
ATOM   3267  O   TYR A 908      -7.036 -10.013  12.438  1.00  0.00           O  
ATOM   3268  CB  TYR A 908      -9.099 -12.554  11.104  1.00  0.00           C  
ATOM   3269  CG  TYR A 908      -9.599 -11.770   9.917  1.00  0.00           C  
ATOM   3270  CD1 TYR A 908     -10.297 -10.544  10.076  1.00  0.00           C  
ATOM   3271  CD2 TYR A 908      -9.447 -12.329   8.642  1.00  0.00           C  
ATOM   3272  CE1 TYR A 908     -10.817  -9.911   8.925  1.00  0.00           C  
ATOM   3273  CE2 TYR A 908      -9.906 -11.675   7.466  1.00  0.00           C  
ATOM   3274  CZ  TYR A 908     -10.588 -10.451   7.637  1.00  0.00           C  
ATOM   3275  OH  TYR A 908     -11.042  -9.957   6.460  1.00  0.00           O  
ATOM   3276  H   TYR A 908      -7.923 -13.983  12.918  1.00  0.00           H  
ATOM   3277  HA  TYR A 908      -6.976 -12.154  10.868  1.00  0.00           H  
ATOM   3278  HB3 TYR A 908      -9.888 -12.602  11.855  1.00  0.00           H  
ATOM   3279  HB2 TYR A 908      -9.134 -13.589  10.764  1.00  0.00           H  
ATOM   3280  HD1 TYR A 908     -10.432 -10.134  11.066  1.00  0.00           H  
ATOM   3281  HD2 TYR A 908      -8.944 -13.277   8.521  1.00  0.00           H  
ATOM   3282  HE1 TYR A 908     -11.419  -9.017   8.996  1.00  0.00           H  
ATOM   3283  HE2 TYR A 908      -9.708 -12.156   6.520  1.00  0.00           H  
ATOM   3284  HH  TYR A 908     -10.744 -10.331   5.645  1.00  0.00           H  
ATOM   3285  N   LEU A 909      -8.367 -11.181  13.803  1.00  0.00           N  
ATOM   3286  CA  LEU A 909      -8.543 -10.169  14.841  1.00  0.00           C  
ATOM   3287  C   LEU A 909      -7.163  -9.774  15.432  1.00  0.00           C  
ATOM   3288  O   LEU A 909      -7.137  -8.579  15.781  1.00  0.00           O  
ATOM   3289  CB  LEU A 909      -9.621 -10.606  15.919  1.00  0.00           C  
ATOM   3290  CG  LEU A 909     -11.034 -10.704  15.332  1.00  0.00           C  
ATOM   3291  CD1 LEU A 909     -11.864 -11.873  15.999  1.00  0.00           C  
ATOM   3292  CD2 LEU A 909     -11.784  -9.315  15.410  1.00  0.00           C  
ATOM   3293  H   LEU A 909      -8.779 -12.101  13.871  1.00  0.00           H  
ATOM   3294  HA  LEU A 909      -8.758  -9.232  14.328  1.00  0.00           H  
ATOM   3295  HB3 LEU A 909      -9.648  -9.926  16.771  1.00  0.00           H  
ATOM   3296  HB2 LEU A 909      -9.199 -11.560  16.234  1.00  0.00           H  
ATOM   3297  HG  LEU A 909     -10.968 -10.994  14.283  1.00  0.00           H  
ATOM   3298 HD11 LEU A 909     -12.740 -12.201  15.441  1.00  0.00           H  
ATOM   3299 HD12 LEU A 909     -11.162 -12.697  16.129  1.00  0.00           H  
ATOM   3300 HD13 LEU A 909     -12.159 -11.501  16.980  1.00  0.00           H  
ATOM   3301 HD21 LEU A 909     -11.000  -8.566  15.298  1.00  0.00           H  
ATOM   3302 HD22 LEU A 909     -12.625  -9.063  14.763  1.00  0.00           H  
ATOM   3303 HD23 LEU A 909     -12.185  -9.255  16.422  1.00  0.00           H  
ATOM   3304  N   ALA A 910      -6.136 -10.636  15.533  1.00  0.00           N  
ATOM   3305  CA  ALA A 910      -4.843 -10.287  16.013  1.00  0.00           C  
ATOM   3306  C   ALA A 910      -3.960  -9.409  15.029  1.00  0.00           C  
ATOM   3307  O   ALA A 910      -3.037  -8.715  15.454  1.00  0.00           O  
ATOM   3308  CB  ALA A 910      -3.951 -11.467  16.346  1.00  0.00           C  
ATOM   3309  H   ALA A 910      -6.277 -11.601  15.269  1.00  0.00           H  
ATOM   3310  HA  ALA A 910      -4.908  -9.691  16.924  1.00  0.00           H  
ATOM   3311  HB1 ALA A 910      -4.370 -11.948  17.230  1.00  0.00           H  
ATOM   3312  HB2 ALA A 910      -4.019 -12.238  15.578  1.00  0.00           H  
ATOM   3313  HB3 ALA A 910      -2.921 -11.201  16.582  1.00  0.00           H  
ATOM   3314  N   MET A 911      -4.371  -9.326  13.774  1.00  0.00           N  
ATOM   3315  CA  MET A 911      -3.837  -8.499  12.731  1.00  0.00           C  
ATOM   3316  C   MET A 911      -4.627  -7.135  12.732  1.00  0.00           C  
ATOM   3317  O   MET A 911      -4.163  -6.133  12.210  1.00  0.00           O  
ATOM   3318  CB  MET A 911      -4.135  -9.232  11.372  1.00  0.00           C  
ATOM   3319  CG  MET A 911      -3.182  -8.937  10.175  1.00  0.00           C  
ATOM   3320  SD  MET A 911      -3.852  -9.138   8.445  1.00  0.00           S  
ATOM   3321  CE  MET A 911      -2.158  -8.962   7.677  1.00  0.00           C  
ATOM   3322  H   MET A 911      -5.214  -9.805  13.492  1.00  0.00           H  
ATOM   3323  HA  MET A 911      -2.794  -8.256  12.933  1.00  0.00           H  
ATOM   3324  HB3 MET A 911      -5.155  -9.011  11.057  1.00  0.00           H  
ATOM   3325  HB2 MET A 911      -4.182 -10.316  11.473  1.00  0.00           H  
ATOM   3326  HG3 MET A 911      -2.287  -9.522  10.388  1.00  0.00           H  
ATOM   3327  HG2 MET A 911      -2.892  -7.895  10.311  1.00  0.00           H  
ATOM   3328  HE1 MET A 911      -1.450  -9.699   8.058  1.00  0.00           H  
ATOM   3329  HE2 MET A 911      -2.183  -9.085   6.594  1.00  0.00           H  
ATOM   3330  HE3 MET A 911      -1.790  -7.956   7.878  1.00  0.00           H  
ATOM   3331  N   PHE A 912      -5.623  -6.971  13.618  1.00  0.00           N  
ATOM   3332  CA  PHE A 912      -6.367  -5.720  13.837  1.00  0.00           C  
ATOM   3333  C   PHE A 912      -6.015  -5.084  15.251  1.00  0.00           C  
ATOM   3334  O   PHE A 912      -5.131  -5.488  15.973  1.00  0.00           O  
ATOM   3335  CB  PHE A 912      -7.862  -6.108  13.662  1.00  0.00           C  
ATOM   3336  CG  PHE A 912      -8.502  -6.390  12.274  1.00  0.00           C  
ATOM   3337  CD1 PHE A 912      -9.937  -6.499  12.182  1.00  0.00           C  
ATOM   3338  CD2 PHE A 912      -7.795  -6.581  11.118  1.00  0.00           C  
ATOM   3339  CE1 PHE A 912     -10.555  -6.834  10.952  1.00  0.00           C  
ATOM   3340  CE2 PHE A 912      -8.398  -6.926   9.904  1.00  0.00           C  
ATOM   3341  CZ  PHE A 912      -9.776  -6.979   9.852  1.00  0.00           C  
ATOM   3342  H   PHE A 912      -5.726  -7.763  14.236  1.00  0.00           H  
ATOM   3343  HA  PHE A 912      -6.102  -4.921  13.144  1.00  0.00           H  
ATOM   3344  HB3 PHE A 912      -8.562  -5.356  14.029  1.00  0.00           H  
ATOM   3345  HB2 PHE A 912      -8.058  -6.980  14.286  1.00  0.00           H  
ATOM   3346  HD1 PHE A 912     -10.606  -6.465  13.030  1.00  0.00           H  
ATOM   3347  HD2 PHE A 912      -6.716  -6.558  11.159  1.00  0.00           H  
ATOM   3348  HE1 PHE A 912     -11.603  -7.083  10.870  1.00  0.00           H  
ATOM   3349  HE2 PHE A 912      -7.819  -7.108   9.011  1.00  0.00           H  
ATOM   3350  HZ  PHE A 912     -10.232  -7.162   8.891  1.00  0.00           H  
ATOM   3351  N   PHE A 951      10.732 -20.774  22.937  1.00  0.00           N  
ATOM   3352  CA  PHE A 951      10.419 -20.798  21.488  1.00  0.00           C  
ATOM   3353  C   PHE A 951      11.640 -20.584  20.524  1.00  0.00           C  
ATOM   3354  O   PHE A 951      11.819 -21.543  19.788  1.00  0.00           O  
ATOM   3355  CB  PHE A 951       9.207 -19.868  21.143  1.00  0.00           C  
ATOM   3356  CG  PHE A 951       8.737 -19.520  19.813  1.00  0.00           C  
ATOM   3357  CD1 PHE A 951       8.184 -20.436  18.877  1.00  0.00           C  
ATOM   3358  CD2 PHE A 951       8.981 -18.186  19.353  1.00  0.00           C  
ATOM   3359  CE1 PHE A 951       7.965 -20.034  17.541  1.00  0.00           C  
ATOM   3360  CE2 PHE A 951       8.770 -17.819  18.022  1.00  0.00           C  
ATOM   3361  CZ  PHE A 951       8.355 -18.732  17.099  1.00  0.00           C  
ATOM   3362  H1  PHE A 951      10.182 -20.047  23.373  1.00  0.00           H  
ATOM   3363  HA  PHE A 951      10.169 -21.849  21.343  1.00  0.00           H  
ATOM   3364  HB3 PHE A 951       9.398 -18.952  21.702  1.00  0.00           H  
ATOM   3365  HB2 PHE A 951       8.311 -20.104  21.718  1.00  0.00           H  
ATOM   3366  HD1 PHE A 951       7.835 -21.436  19.089  1.00  0.00           H  
ATOM   3367  HD2 PHE A 951       9.330 -17.440  20.051  1.00  0.00           H  
ATOM   3368  HE1 PHE A 951       7.486 -20.691  16.830  1.00  0.00           H  
ATOM   3369  HE2 PHE A 951       8.912 -16.776  17.779  1.00  0.00           H  
ATOM   3370  HZ  PHE A 951       8.171 -18.423  16.080  1.00  0.00           H  
ATOM   3371  N   PRO A 952      12.416 -19.461  20.568  1.00  0.00           N  
ATOM   3372  CA  PRO A 952      13.414 -19.145  19.514  1.00  0.00           C  
ATOM   3373  C   PRO A 952      14.745 -19.930  19.675  1.00  0.00           C  
ATOM   3374  O   PRO A 952      15.794 -19.308  19.906  1.00  0.00           O  
ATOM   3375  CB  PRO A 952      13.566 -17.641  19.639  1.00  0.00           C  
ATOM   3376  CG  PRO A 952      13.460 -17.377  21.241  1.00  0.00           C  
ATOM   3377  CD  PRO A 952      12.397 -18.492  21.672  1.00  0.00           C  
ATOM   3378  HA  PRO A 952      13.042 -19.335  18.507  1.00  0.00           H  
ATOM   3379  HB3 PRO A 952      12.687 -17.164  19.207  1.00  0.00           H  
ATOM   3380  HB2 PRO A 952      14.468 -17.259  19.160  1.00  0.00           H  
ATOM   3381  HG3 PRO A 952      13.096 -16.381  21.492  1.00  0.00           H  
ATOM   3382  HG2 PRO A 952      14.455 -17.496  21.672  1.00  0.00           H  
ATOM   3383  HD2 PRO A 952      12.751 -18.917  22.611  1.00  0.00           H  
ATOM   3384  HD3 PRO A 952      11.410 -18.033  21.627  1.00  0.00           H  
ATOM   3385  N   GLU A 953      14.809 -21.279  19.569  1.00  0.00           N  
ATOM   3386  CA  GLU A 953      16.084 -21.970  19.526  1.00  0.00           C  
ATOM   3387  C   GLU A 953      16.904 -21.653  18.244  1.00  0.00           C  
ATOM   3388  O   GLU A 953      17.998 -21.049  18.260  1.00  0.00           O  
ATOM   3389  CB  GLU A 953      15.897 -23.491  19.739  1.00  0.00           C  
ATOM   3390  CG  GLU A 953      15.604 -23.903  21.195  1.00  0.00           C  
ATOM   3391  CD  GLU A 953      16.671 -23.811  22.173  1.00  0.00           C  
ATOM   3392  OE1 GLU A 953      17.870 -23.905  21.854  1.00  0.00           O  
ATOM   3393  OE2 GLU A 953      16.266 -23.923  23.365  1.00  0.00           O1-
ATOM   3394  H   GLU A 953      13.874 -21.643  19.454  1.00  0.00           H  
ATOM   3395  HA  GLU A 953      16.729 -21.537  20.291  1.00  0.00           H  
ATOM   3396  HB3 GLU A 953      16.855 -23.908  19.429  1.00  0.00           H  
ATOM   3397  HB2 GLU A 953      15.093 -23.920  19.142  1.00  0.00           H  
ATOM   3398  HG3 GLU A 953      15.334 -24.958  21.243  1.00  0.00           H  
ATOM   3399  HG2 GLU A 953      14.754 -23.310  21.532  1.00  0.00           H  
ATOM   3400  N   TRP A 954      16.371 -22.023  17.125  1.00  0.00           N  
ATOM   3401  CA  TRP A 954      16.794 -21.766  15.699  1.00  0.00           C  
ATOM   3402  C   TRP A 954      15.745 -21.500  14.656  1.00  0.00           C  
ATOM   3403  O   TRP A 954      16.080 -21.048  13.577  1.00  0.00           O  
ATOM   3404  CB  TRP A 954      17.941 -22.648  15.202  1.00  0.00           C  
ATOM   3405  CG  TRP A 954      17.630 -24.112  15.252  1.00  0.00           C  
ATOM   3406  CD1 TRP A 954      18.026 -25.004  16.210  1.00  0.00           C  
ATOM   3407  CD2 TRP A 954      16.890 -24.916  14.243  1.00  0.00           C  
ATOM   3408  NE1 TRP A 954      17.519 -26.234  15.904  1.00  0.00           N  
ATOM   3409  CE2 TRP A 954      16.801 -26.256  14.725  1.00  0.00           C  
ATOM   3410  CE3 TRP A 954      16.253 -24.629  13.023  1.00  0.00           C  
ATOM   3411  CZ2 TRP A 954      16.190 -27.339  14.054  1.00  0.00           C  
ATOM   3412  CZ3 TRP A 954      15.563 -25.691  12.314  1.00  0.00           C  
ATOM   3413  CH2 TRP A 954      15.502 -26.958  12.887  1.00  0.00           C  
ATOM   3414  H   TRP A 954      15.606 -22.676  17.207  1.00  0.00           H  
ATOM   3415  HA  TRP A 954      17.156 -20.740  15.771  1.00  0.00           H  
ATOM   3416  HB3 TRP A 954      18.712 -22.480  15.954  1.00  0.00           H  
ATOM   3417  HB2 TRP A 954      18.353 -22.388  14.227  1.00  0.00           H  
ATOM   3418  HD1 TRP A 954      18.606 -24.689  17.066  1.00  0.00           H  
ATOM   3419  HE1 TRP A 954      17.369 -26.861  16.682  1.00  0.00           H  
ATOM   3420  HE3 TRP A 954      16.321 -23.628  12.624  1.00  0.00           H  
ATOM   3421  HZ2 TRP A 954      16.079 -28.348  14.423  1.00  0.00           H  
ATOM   3422  HZ3 TRP A 954      15.140 -25.450  11.350  1.00  0.00           H  
ATOM   3423  HH2 TRP A 954      14.882 -27.714  12.428  1.00  0.00           H  
ATOM   3424  N   ILE A 955      14.467 -21.731  14.972  1.00  0.00           N  
ATOM   3425  CA  ILE A 955      13.392 -21.620  14.012  1.00  0.00           C  
ATOM   3426  C   ILE A 955      13.021 -20.122  13.636  1.00  0.00           C  
ATOM   3427  O   ILE A 955      12.291 -19.959  12.664  1.00  0.00           O  
ATOM   3428  CB  ILE A 955      12.132 -22.451  14.536  1.00  0.00           C  
ATOM   3429  CG1 ILE A 955      11.871 -22.168  16.012  1.00  0.00           C  
ATOM   3430  CG2 ILE A 955      12.291 -23.906  14.185  1.00  0.00           C  
ATOM   3431  CD1 ILE A 955      11.479 -20.806  16.380  1.00  0.00           C  
ATOM   3432  H   ILE A 955      14.367 -22.432  15.692  1.00  0.00           H  
ATOM   3433  HA  ILE A 955      13.673 -22.092  13.070  1.00  0.00           H  
ATOM   3434  HB  ILE A 955      11.256 -22.109  13.984  1.00  0.00           H  
ATOM   3435 HG13 ILE A 955      12.605 -22.485  16.753  1.00  0.00           H  
ATOM   3436 HG12 ILE A 955      10.967 -22.735  16.232  1.00  0.00           H  
ATOM   3437 HG21 ILE A 955      11.354 -24.399  14.441  1.00  0.00           H  
ATOM   3438 HG22 ILE A 955      12.587 -24.056  13.147  1.00  0.00           H  
ATOM   3439 HG23 ILE A 955      13.161 -24.312  14.700  1.00  0.00           H  
ATOM   3440 HD11 ILE A 955      10.652 -20.483  15.748  1.00  0.00           H  
ATOM   3441 HD12 ILE A 955      11.138 -20.745  17.413  1.00  0.00           H  
ATOM   3442 HD13 ILE A 955      12.298 -20.089  16.319  1.00  0.00           H  
ATOM   3443  N   THR A 956      13.717 -19.131  14.164  1.00  0.00           N  
ATOM   3444  CA  THR A 956      13.566 -17.764  13.693  1.00  0.00           C  
ATOM   3445  C   THR A 956      14.197 -17.517  12.309  1.00  0.00           C  
ATOM   3446  O   THR A 956      13.925 -16.484  11.709  1.00  0.00           O  
ATOM   3447  CB  THR A 956      14.166 -16.799  14.767  1.00  0.00           C  
ATOM   3448  OG1 THR A 956      13.558 -17.268  15.999  1.00  0.00           O  
ATOM   3449  CG2 THR A 956      13.777 -15.277  14.730  1.00  0.00           C  
ATOM   3450  H   THR A 956      14.247 -19.207  15.021  1.00  0.00           H  
ATOM   3451  HA  THR A 956      12.543 -17.388  13.677  1.00  0.00           H  
ATOM   3452  HB  THR A 956      15.245 -16.898  14.886  1.00  0.00           H  
ATOM   3453  HG1 THR A 956      12.662 -16.968  16.020  1.00  0.00           H  
ATOM   3454 HG21 THR A 956      14.106 -14.776  15.640  1.00  0.00           H  
ATOM   3455 HG22 THR A 956      14.192 -14.797  13.844  1.00  0.00           H  
ATOM   3456 HG23 THR A 956      12.690 -15.213  14.778  1.00  0.00           H  
ATOM   3457  N   ILE A 957      15.056 -18.336  11.763  1.00  0.00           N  
ATOM   3458  CA  ILE A 957      15.654 -18.144  10.483  1.00  0.00           C  
ATOM   3459  C   ILE A 957      14.734 -18.672   9.365  1.00  0.00           C  
ATOM   3460  O   ILE A 957      14.483 -17.900   8.449  1.00  0.00           O  
ATOM   3461  CB  ILE A 957      17.013 -18.788  10.422  1.00  0.00           C  
ATOM   3462  CG1 ILE A 957      18.001 -18.617  11.658  1.00  0.00           C  
ATOM   3463  CG2 ILE A 957      17.747 -18.335   9.138  1.00  0.00           C  
ATOM   3464  CD1 ILE A 957      19.294 -19.529  11.640  1.00  0.00           C  
ATOM   3465  H   ILE A 957      15.213 -19.221  12.223  1.00  0.00           H  
ATOM   3466  HA  ILE A 957      15.912 -17.107  10.266  1.00  0.00           H  
ATOM   3467  HB  ILE A 957      16.858 -19.855  10.262  1.00  0.00           H  
ATOM   3468 HG13 ILE A 957      17.564 -18.822  12.635  1.00  0.00           H  
ATOM   3469 HG12 ILE A 957      18.318 -17.576  11.594  1.00  0.00           H  
ATOM   3470 HG21 ILE A 957      18.263 -17.376   9.196  1.00  0.00           H  
ATOM   3471 HG22 ILE A 957      18.493 -19.124   9.047  1.00  0.00           H  
ATOM   3472 HG23 ILE A 957      17.185 -18.349   8.204  1.00  0.00           H  
ATOM   3473 HD11 ILE A 957      19.773 -19.366  12.605  1.00  0.00           H  
ATOM   3474 HD12 ILE A 957      18.996 -20.572  11.742  1.00  0.00           H  
ATOM   3475 HD13 ILE A 957      19.902 -19.504  10.736  1.00  0.00           H  
ATOM   3476  N   PRO A 958      14.159 -19.910   9.427  1.00  0.00           N  
ATOM   3477  CA  PRO A 958      12.924 -20.166   8.592  1.00  0.00           C  
ATOM   3478  C   PRO A 958      11.776 -19.230   8.949  1.00  0.00           C  
ATOM   3479  O   PRO A 958      11.034 -19.026   7.942  1.00  0.00           O  
ATOM   3480  CB  PRO A 958      12.628 -21.632   8.764  1.00  0.00           C  
ATOM   3481  CG  PRO A 958      13.297 -21.978  10.057  1.00  0.00           C  
ATOM   3482  CD  PRO A 958      14.491 -21.054  10.243  1.00  0.00           C  
ATOM   3483  HA  PRO A 958      13.237 -19.974   7.566  1.00  0.00           H  
ATOM   3484  HB3 PRO A 958      13.110 -22.269   8.022  1.00  0.00           H  
ATOM   3485  HB2 PRO A 958      11.559 -21.838   8.815  1.00  0.00           H  
ATOM   3486  HG3 PRO A 958      13.595 -23.026  10.082  1.00  0.00           H  
ATOM   3487  HG2 PRO A 958      12.655 -21.884  10.933  1.00  0.00           H  
ATOM   3488  HD2 PRO A 958      14.585 -20.733  11.280  1.00  0.00           H  
ATOM   3489  HD3 PRO A 958      15.416 -21.534   9.924  1.00  0.00           H  
ATOM   3490  N   LEU A 959      11.494 -18.645  10.125  1.00  0.00           N  
ATOM   3491  CA  LEU A 959      10.394 -17.644  10.347  1.00  0.00           C  
ATOM   3492  C   LEU A 959      10.468 -16.405   9.446  1.00  0.00           C  
ATOM   3493  O   LEU A 959       9.532 -16.082   8.793  1.00  0.00           O  
ATOM   3494  CB  LEU A 959      10.374 -17.307  11.788  1.00  0.00           C  
ATOM   3495  CG  LEU A 959       9.126 -16.626  12.324  1.00  0.00           C  
ATOM   3496  CD1 LEU A 959       7.828 -17.473  12.283  1.00  0.00           C  
ATOM   3497  CD2 LEU A 959       9.399 -16.020  13.752  1.00  0.00           C  
ATOM   3498  H   LEU A 959      12.039 -19.005  10.896  1.00  0.00           H  
ATOM   3499  HA  LEU A 959       9.521 -18.235  10.072  1.00  0.00           H  
ATOM   3500  HB3 LEU A 959      11.267 -16.712  11.979  1.00  0.00           H  
ATOM   3501  HB2 LEU A 959      10.579 -18.197  12.382  1.00  0.00           H  
ATOM   3502  HG  LEU A 959       8.970 -15.755  11.687  1.00  0.00           H  
ATOM   3503 HD11 LEU A 959       7.015 -17.004  12.838  1.00  0.00           H  
ATOM   3504 HD12 LEU A 959       7.564 -17.625  11.236  1.00  0.00           H  
ATOM   3505 HD13 LEU A 959       7.959 -18.450  12.748  1.00  0.00           H  
ATOM   3506 HD21 LEU A 959      10.122 -15.205  13.797  1.00  0.00           H  
ATOM   3507 HD22 LEU A 959       8.469 -15.914  14.311  1.00  0.00           H  
ATOM   3508 HD23 LEU A 959       9.890 -16.757  14.388  1.00  0.00           H  
ATOM   3509  N   VAL A 960      11.683 -15.939   9.159  1.00  0.00           N  
ATOM   3510  CA  VAL A 960      11.865 -14.866   8.152  1.00  0.00           C  
ATOM   3511  C   VAL A 960      11.853 -15.363   6.674  1.00  0.00           C  
ATOM   3512  O   VAL A 960      11.631 -14.650   5.695  1.00  0.00           O  
ATOM   3513  CB  VAL A 960      13.145 -14.038   8.515  1.00  0.00           C  
ATOM   3514  CG1 VAL A 960      12.989 -13.297   9.870  1.00  0.00           C  
ATOM   3515  CG2 VAL A 960      14.504 -14.817   8.402  1.00  0.00           C  
ATOM   3516  H   VAL A 960      12.461 -16.353   9.651  1.00  0.00           H  
ATOM   3517  HA  VAL A 960      10.992 -14.213   8.168  1.00  0.00           H  
ATOM   3518  HB  VAL A 960      13.124 -13.351   7.669  1.00  0.00           H  
ATOM   3519 HG11 VAL A 960      12.041 -12.761   9.828  1.00  0.00           H  
ATOM   3520 HG12 VAL A 960      13.061 -14.000  10.700  1.00  0.00           H  
ATOM   3521 HG13 VAL A 960      13.736 -12.560  10.163  1.00  0.00           H  
ATOM   3522 HG21 VAL A 960      15.354 -14.138   8.354  1.00  0.00           H  
ATOM   3523 HG22 VAL A 960      14.594 -15.553   9.201  1.00  0.00           H  
ATOM   3524 HG23 VAL A 960      14.567 -15.423   7.498  1.00  0.00           H  
ATOM   3525  N   CYS A 961      12.173 -16.609   6.440  1.00  0.00           N  
ATOM   3526  CA  CYS A 961      12.028 -17.330   5.125  1.00  0.00           C  
ATOM   3527  C   CYS A 961      10.493 -17.477   4.829  1.00  0.00           C  
ATOM   3528  O   CYS A 961      10.124 -17.056   3.665  1.00  0.00           O  
ATOM   3529  CB  CYS A 961      12.760 -18.700   5.220  1.00  0.00           C  
ATOM   3530  SG  CYS A 961      12.987 -19.631   3.672  1.00  0.00           S  
ATOM   3531  H   CYS A 961      12.309 -17.202   7.245  1.00  0.00           H  
ATOM   3532  HA  CYS A 961      12.474 -16.695   4.360  1.00  0.00           H  
ATOM   3533  HB3 CYS A 961      12.233 -19.412   5.855  1.00  0.00           H  
ATOM   3534  HB2 CYS A 961      13.761 -18.569   5.630  1.00  0.00           H  
ATOM   3535  HG  CYS A 961      11.695 -19.906   3.468  1.00  0.00           H  
ATOM   3536  N   ILE A 962       9.639 -17.866   5.795  1.00  0.00           N  
ATOM   3537  CA  ILE A 962       8.222 -17.924   5.600  1.00  0.00           C  
ATOM   3538  C   ILE A 962       7.579 -16.585   5.340  1.00  0.00           C  
ATOM   3539  O   ILE A 962       6.567 -16.463   4.583  1.00  0.00           O  
ATOM   3540  CB  ILE A 962       7.530 -18.663   6.836  1.00  0.00           C  
ATOM   3541  CG1 ILE A 962       7.944 -20.164   6.864  1.00  0.00           C  
ATOM   3542  CG2 ILE A 962       5.959 -18.488   6.856  1.00  0.00           C  
ATOM   3543  CD1 ILE A 962       7.980 -20.882   8.217  1.00  0.00           C  
ATOM   3544  H   ILE A 962       9.934 -18.218   6.695  1.00  0.00           H  
ATOM   3545  HA  ILE A 962       7.969 -18.568   4.758  1.00  0.00           H  
ATOM   3546  HB  ILE A 962       7.720 -18.183   7.795  1.00  0.00           H  
ATOM   3547 HG13 ILE A 962       8.949 -20.238   6.449  1.00  0.00           H  
ATOM   3548 HG12 ILE A 962       7.332 -20.719   6.153  1.00  0.00           H  
ATOM   3549 HG21 ILE A 962       5.439 -18.974   6.030  1.00  0.00           H  
ATOM   3550 HG22 ILE A 962       5.535 -18.975   7.734  1.00  0.00           H  
ATOM   3551 HG23 ILE A 962       5.675 -17.449   7.023  1.00  0.00           H  
ATOM   3552 HD11 ILE A 962       8.535 -20.340   8.983  1.00  0.00           H  
ATOM   3553 HD12 ILE A 962       6.988 -20.925   8.667  1.00  0.00           H  
ATOM   3554 HD13 ILE A 962       8.395 -21.879   8.068  1.00  0.00           H  
ATOM   3555  N   TYR A 963       8.078 -15.525   6.017  1.00  0.00           N  
ATOM   3556  CA  TYR A 963       7.718 -14.130   5.740  1.00  0.00           C  
ATOM   3557  C   TYR A 963       7.962 -13.888   4.238  1.00  0.00           C  
ATOM   3558  O   TYR A 963       6.964 -13.655   3.520  1.00  0.00           O  
ATOM   3559  CB  TYR A 963       8.530 -13.237   6.628  1.00  0.00           C  
ATOM   3560  CG  TYR A 963       8.403 -11.743   6.376  1.00  0.00           C  
ATOM   3561  CD1 TYR A 963       7.131 -11.168   6.112  1.00  0.00           C  
ATOM   3562  CD2 TYR A 963       9.535 -10.916   6.378  1.00  0.00           C  
ATOM   3563  CE1 TYR A 963       6.990  -9.789   5.940  1.00  0.00           C  
ATOM   3564  CE2 TYR A 963       9.378  -9.545   6.231  1.00  0.00           C  
ATOM   3565  CZ  TYR A 963       8.145  -8.961   5.915  1.00  0.00           C  
ATOM   3566  OH  TYR A 963       7.980  -7.638   5.553  1.00  0.00           O  
ATOM   3567  H   TYR A 963       8.857 -15.677   6.641  1.00  0.00           H  
ATOM   3568  HA  TYR A 963       6.644 -13.989   5.862  1.00  0.00           H  
ATOM   3569  HB3 TYR A 963       9.573 -13.469   6.412  1.00  0.00           H  
ATOM   3570  HB2 TYR A 963       8.190 -13.367   7.656  1.00  0.00           H  
ATOM   3571  HD1 TYR A 963       6.269 -11.819   6.106  1.00  0.00           H  
ATOM   3572  HD2 TYR A 963      10.537 -11.317   6.359  1.00  0.00           H  
ATOM   3573  HE1 TYR A 963       5.973  -9.441   5.836  1.00  0.00           H  
ATOM   3574  HE2 TYR A 963      10.261  -8.931   6.137  1.00  0.00           H  
ATOM   3575  HH  TYR A 963       7.212  -7.552   5.009  1.00  0.00           H  
ATOM   3576  N   MET A 964       9.191 -14.054   3.755  1.00  0.00           N  
ATOM   3577  CA  MET A 964       9.697 -13.832   2.361  1.00  0.00           C  
ATOM   3578  C   MET A 964       8.752 -14.529   1.385  1.00  0.00           C  
ATOM   3579  O   MET A 964       8.180 -13.905   0.501  1.00  0.00           O  
ATOM   3580  CB  MET A 964      11.130 -14.319   2.188  1.00  0.00           C  
ATOM   3581  CG  MET A 964      11.899 -13.464   1.117  1.00  0.00           C  
ATOM   3582  SD  MET A 964      13.583 -13.981   0.963  1.00  0.00           S  
ATOM   3583  CE  MET A 964      14.037 -12.731  -0.391  1.00  0.00           C  
ATOM   3584  H   MET A 964       9.834 -14.498   4.395  1.00  0.00           H  
ATOM   3585  HA  MET A 964       9.625 -12.768   2.138  1.00  0.00           H  
ATOM   3586  HB3 MET A 964      11.160 -15.374   1.915  1.00  0.00           H  
ATOM   3587  HB2 MET A 964      11.748 -14.145   3.069  1.00  0.00           H  
ATOM   3588  HG3 MET A 964      11.879 -12.449   1.513  1.00  0.00           H  
ATOM   3589  HG2 MET A 964      11.466 -13.390   0.120  1.00  0.00           H  
ATOM   3590  HE1 MET A 964      13.173 -12.712  -1.055  1.00  0.00           H  
ATOM   3591  HE2 MET A 964      14.192 -11.755   0.068  1.00  0.00           H  
ATOM   3592  HE3 MET A 964      14.938 -12.931  -0.971  1.00  0.00           H  
ATOM   3593  N   LEU A 965       8.514 -15.841   1.547  1.00  0.00           N  
ATOM   3594  CA  LEU A 965       7.593 -16.677   0.764  1.00  0.00           C  
ATOM   3595  C   LEU A 965       6.082 -16.369   0.876  1.00  0.00           C  
ATOM   3596  O   LEU A 965       5.361 -16.650  -0.103  1.00  0.00           O  
ATOM   3597  CB  LEU A 965       7.773 -18.166   1.122  1.00  0.00           C  
ATOM   3598  CG  LEU A 965       9.123 -18.695   0.780  1.00  0.00           C  
ATOM   3599  CD1 LEU A 965       9.575 -19.939   1.616  1.00  0.00           C  
ATOM   3600  CD2 LEU A 965       9.366 -18.954  -0.753  1.00  0.00           C  
ATOM   3601  H   LEU A 965       8.964 -16.408   2.252  1.00  0.00           H  
ATOM   3602  HA  LEU A 965       7.772 -16.658  -0.311  1.00  0.00           H  
ATOM   3603  HB3 LEU A 965       6.998 -18.721   0.593  1.00  0.00           H  
ATOM   3604  HB2 LEU A 965       7.541 -18.371   2.167  1.00  0.00           H  
ATOM   3605  HG  LEU A 965       9.812 -17.934   1.146  1.00  0.00           H  
ATOM   3606 HD11 LEU A 965       9.659 -19.683   2.673  1.00  0.00           H  
ATOM   3607 HD12 LEU A 965       8.937 -20.819   1.540  1.00  0.00           H  
ATOM   3608 HD13 LEU A 965      10.597 -20.223   1.363  1.00  0.00           H  
ATOM   3609 HD21 LEU A 965       8.832 -19.850  -1.069  1.00  0.00           H  
ATOM   3610 HD22 LEU A 965       9.027 -18.122  -1.371  1.00  0.00           H  
ATOM   3611 HD23 LEU A 965      10.416 -19.137  -0.978  1.00  0.00           H  
ATOM   3612  N   SER A 966       5.645 -15.816   1.996  1.00  0.00           N  
ATOM   3613  CA  SER A 966       4.219 -15.400   2.134  1.00  0.00           C  
ATOM   3614  C   SER A 966       3.941 -14.135   1.400  1.00  0.00           C  
ATOM   3615  O   SER A 966       2.907 -13.992   0.788  1.00  0.00           O  
ATOM   3616  CB  SER A 966       3.759 -15.190   3.607  1.00  0.00           C  
ATOM   3617  OG  SER A 966       3.871 -16.275   4.499  1.00  0.00           O  
ATOM   3618  H   SER A 966       6.181 -15.585   2.820  1.00  0.00           H  
ATOM   3619  HA  SER A 966       3.593 -16.072   1.548  1.00  0.00           H  
ATOM   3620  HB3 SER A 966       2.743 -14.816   3.728  1.00  0.00           H  
ATOM   3621  HB2 SER A 966       4.372 -14.394   4.031  1.00  0.00           H  
ATOM   3622  HG  SER A 966       4.787 -16.304   4.732  1.00  0.00           H  
ATOM   3623  N   THR A 967       4.924 -13.199   1.431  1.00  0.00           N  
ATOM   3624  CA  THR A 967       4.927 -11.929   0.759  1.00  0.00           C  
ATOM   3625  C   THR A 967       5.010 -12.210  -0.738  1.00  0.00           C  
ATOM   3626  O   THR A 967       4.111 -11.753  -1.458  1.00  0.00           O  
ATOM   3627  CB  THR A 967       6.104 -11.039   1.307  1.00  0.00           C  
ATOM   3628  OG1 THR A 967       6.074 -10.956   2.687  1.00  0.00           O  
ATOM   3629  CG2 THR A 967       5.992  -9.656   0.754  1.00  0.00           C  
ATOM   3630  H   THR A 967       5.765 -13.452   1.929  1.00  0.00           H  
ATOM   3631  HA  THR A 967       4.012 -11.417   1.058  1.00  0.00           H  
ATOM   3632  HB  THR A 967       7.068 -11.468   1.033  1.00  0.00           H  
ATOM   3633  HG1 THR A 967       6.451 -11.740   3.056  1.00  0.00           H  
ATOM   3634 HG21 THR A 967       6.467  -8.926   1.408  1.00  0.00           H  
ATOM   3635 HG22 THR A 967       6.447  -9.545  -0.230  1.00  0.00           H  
ATOM   3636 HG23 THR A 967       4.908  -9.536   0.743  1.00  0.00           H  
ATOM   3637  N   ASN A 968       5.938 -13.082  -1.114  1.00  0.00           N  
ATOM   3638  CA  ASN A 968       6.265 -13.467  -2.503  1.00  0.00           C  
ATOM   3639  C   ASN A 968       5.176 -14.315  -3.240  1.00  0.00           C  
ATOM   3640  O   ASN A 968       5.434 -14.847  -4.335  1.00  0.00           O  
ATOM   3641  CB  ASN A 968       7.630 -14.264  -2.504  1.00  0.00           C  
ATOM   3642  CG  ASN A 968       8.465 -14.061  -3.729  1.00  0.00           C  
ATOM   3643  OD1 ASN A 968       8.688 -12.916  -4.146  1.00  0.00           O  
ATOM   3644  ND2 ASN A 968       8.955 -15.066  -4.390  1.00  0.00           N  
ATOM   3645  H   ASN A 968       6.603 -13.378  -0.413  1.00  0.00           H  
ATOM   3646  HA  ASN A 968       6.488 -12.503  -2.961  1.00  0.00           H  
ATOM   3647  HB3 ASN A 968       7.518 -15.326  -2.285  1.00  0.00           H  
ATOM   3648  HB2 ASN A 968       8.309 -13.899  -1.733  1.00  0.00           H  
ATOM   3649 HD22 ASN A 968       9.452 -14.789  -5.224  1.00  0.00           H  
ATOM   3650 HD21 ASN A 968       8.847 -16.042  -4.154  1.00  0.00           H  
ATOM   3651  N   ILE A 969       3.919 -14.300  -2.788  1.00  0.00           N  
ATOM   3652  CA  ILE A 969       2.849 -15.002  -3.524  1.00  0.00           C  
ATOM   3653  C   ILE A 969       1.536 -14.232  -3.312  1.00  0.00           C  
ATOM   3654  O   ILE A 969       0.653 -14.273  -4.230  1.00  0.00           O  
ATOM   3655  CB  ILE A 969       2.779 -16.540  -3.293  1.00  0.00           C  
ATOM   3656  CG1 ILE A 969       1.783 -17.387  -4.196  1.00  0.00           C  
ATOM   3657  CG2 ILE A 969       2.470 -16.792  -1.815  1.00  0.00           C  
ATOM   3658  CD1 ILE A 969       2.142 -17.436  -5.699  1.00  0.00           C  
ATOM   3659  H   ILE A 969       3.709 -13.853  -1.907  1.00  0.00           H  
ATOM   3660  HA  ILE A 969       3.007 -14.931  -4.601  1.00  0.00           H  
ATOM   3661  HB  ILE A 969       3.760 -16.999  -3.420  1.00  0.00           H  
ATOM   3662 HG13 ILE A 969       0.775 -16.979  -4.126  1.00  0.00           H  
ATOM   3663 HG12 ILE A 969       1.714 -18.427  -3.878  1.00  0.00           H  
ATOM   3664 HG21 ILE A 969       2.811 -17.802  -1.585  1.00  0.00           H  
ATOM   3665 HG22 ILE A 969       3.018 -16.098  -1.177  1.00  0.00           H  
ATOM   3666 HG23 ILE A 969       1.438 -16.603  -1.519  1.00  0.00           H  
ATOM   3667 HD11 ILE A 969       1.539 -16.723  -6.262  1.00  0.00           H  
ATOM   3668 HD12 ILE A 969       3.222 -17.313  -5.773  1.00  0.00           H  
ATOM   3669 HD13 ILE A 969       1.878 -18.351  -6.230  1.00  0.00           H  
ATOM   3670  N   LEU A 970       1.400 -13.516  -2.175  1.00  0.00           N  
ATOM   3671  CA  LEU A 970       0.114 -12.874  -1.723  1.00  0.00           C  
ATOM   3672  C   LEU A 970       0.192 -11.421  -2.297  1.00  0.00           C  
ATOM   3673  O   LEU A 970      -0.691 -11.032  -3.081  1.00  0.00           O  
ATOM   3674  CB  LEU A 970      -0.027 -12.844  -0.184  1.00  0.00           C  
ATOM   3675  CG  LEU A 970      -0.264 -14.182   0.526  1.00  0.00           C  
ATOM   3676  CD1 LEU A 970      -0.059 -14.095   2.018  1.00  0.00           C  
ATOM   3677  CD2 LEU A 970      -1.612 -14.703   0.151  1.00  0.00           C  
ATOM   3678  H   LEU A 970       1.968 -13.633  -1.347  1.00  0.00           H  
ATOM   3679  HA  LEU A 970      -0.799 -13.354  -2.074  1.00  0.00           H  
ATOM   3680  HB3 LEU A 970      -0.909 -12.259   0.077  1.00  0.00           H  
ATOM   3681  HB2 LEU A 970       0.716 -12.222   0.316  1.00  0.00           H  
ATOM   3682  HG  LEU A 970       0.418 -14.829  -0.024  1.00  0.00           H  
ATOM   3683 HD11 LEU A 970      -0.933 -13.564   2.394  1.00  0.00           H  
ATOM   3684 HD12 LEU A 970       0.190 -15.042   2.498  1.00  0.00           H  
ATOM   3685 HD13 LEU A 970       0.686 -13.328   2.230  1.00  0.00           H  
ATOM   3686 HD21 LEU A 970      -1.771 -14.877  -0.913  1.00  0.00           H  
ATOM   3687 HD22 LEU A 970      -1.802 -15.580   0.770  1.00  0.00           H  
ATOM   3688 HD23 LEU A 970      -2.337 -13.960   0.483  1.00  0.00           H  
ATOM   3689  N   LEU A 971       1.324 -10.700  -1.961  1.00  0.00           N  
ATOM   3690  CA  LEU A 971       1.593  -9.480  -2.740  1.00  0.00           C  
ATOM   3691  C   LEU A 971       1.656  -9.601  -4.269  1.00  0.00           C  
ATOM   3692  O   LEU A 971       1.066  -8.805  -4.969  1.00  0.00           O  
ATOM   3693  CB  LEU A 971       2.924  -8.820  -2.297  1.00  0.00           C  
ATOM   3694  CG  LEU A 971       3.284  -7.512  -3.046  1.00  0.00           C  
ATOM   3695  CD1 LEU A 971       2.235  -6.359  -2.812  1.00  0.00           C  
ATOM   3696  CD2 LEU A 971       4.752  -7.123  -2.662  1.00  0.00           C  
ATOM   3697  H   LEU A 971       2.164 -11.119  -1.588  1.00  0.00           H  
ATOM   3698  HA  LEU A 971       0.795  -8.791  -2.466  1.00  0.00           H  
ATOM   3699  HB3 LEU A 971       3.822  -9.392  -2.532  1.00  0.00           H  
ATOM   3700  HB2 LEU A 971       2.871  -8.737  -1.212  1.00  0.00           H  
ATOM   3701  HG  LEU A 971       3.287  -7.656  -4.126  1.00  0.00           H  
ATOM   3702 HD11 LEU A 971       1.273  -6.687  -3.207  1.00  0.00           H  
ATOM   3703 HD12 LEU A 971       2.110  -6.094  -1.762  1.00  0.00           H  
ATOM   3704 HD13 LEU A 971       2.608  -5.410  -3.197  1.00  0.00           H  
ATOM   3705 HD21 LEU A 971       4.729  -7.234  -1.578  1.00  0.00           H  
ATOM   3706 HD22 LEU A 971       5.398  -7.809  -3.210  1.00  0.00           H  
ATOM   3707 HD23 LEU A 971       4.919  -6.062  -2.849  1.00  0.00           H  
ATOM   3708  N   VAL A 972       2.217 -10.707  -4.828  1.00  0.00           N  
ATOM   3709  CA  VAL A 972       2.095 -11.084  -6.222  1.00  0.00           C  
ATOM   3710  C   VAL A 972       0.642 -11.157  -6.703  1.00  0.00           C  
ATOM   3711  O   VAL A 972       0.293 -10.381  -7.568  1.00  0.00           O  
ATOM   3712  CB  VAL A 972       2.903 -12.353  -6.512  1.00  0.00           C  
ATOM   3713  CG1 VAL A 972       2.533 -13.126  -7.735  1.00  0.00           C  
ATOM   3714  CG2 VAL A 972       4.366 -12.308  -6.448  1.00  0.00           C  
ATOM   3715  H   VAL A 972       2.760 -11.333  -4.251  1.00  0.00           H  
ATOM   3716  HA  VAL A 972       2.508 -10.297  -6.853  1.00  0.00           H  
ATOM   3717  HB  VAL A 972       2.557 -12.974  -5.686  1.00  0.00           H  
ATOM   3718 HG11 VAL A 972       2.558 -12.632  -8.706  1.00  0.00           H  
ATOM   3719 HG12 VAL A 972       3.099 -14.052  -7.836  1.00  0.00           H  
ATOM   3720 HG13 VAL A 972       1.494 -13.426  -7.603  1.00  0.00           H  
ATOM   3721 HG21 VAL A 972       4.726 -11.876  -7.382  1.00  0.00           H  
ATOM   3722 HG22 VAL A 972       4.724 -11.767  -5.571  1.00  0.00           H  
ATOM   3723 HG23 VAL A 972       4.874 -13.272  -6.423  1.00  0.00           H  
ATOM   3724  N   ASN A 973      -0.227 -11.948  -6.095  1.00  0.00           N  
ATOM   3725  CA  ASN A 973      -1.661 -12.149  -6.467  1.00  0.00           C  
ATOM   3726  C   ASN A 973      -2.442 -10.843  -6.410  1.00  0.00           C  
ATOM   3727  O   ASN A 973      -3.401 -10.684  -7.185  1.00  0.00           O  
ATOM   3728  CB  ASN A 973      -2.358 -13.172  -5.548  1.00  0.00           C  
ATOM   3729  CG  ASN A 973      -2.258 -14.635  -6.049  1.00  0.00           C  
ATOM   3730  OD1 ASN A 973      -2.814 -15.159  -7.010  1.00  0.00           O  
ATOM   3731  ND2 ASN A 973      -1.362 -15.382  -5.376  1.00  0.00           N  
ATOM   3732  H   ASN A 973       0.131 -12.526  -5.348  1.00  0.00           H  
ATOM   3733  HA  ASN A 973      -1.924 -12.534  -7.453  1.00  0.00           H  
ATOM   3734  HB3 ASN A 973      -3.435 -13.001  -5.546  1.00  0.00           H  
ATOM   3735  HB2 ASN A 973      -2.064 -13.001  -4.513  1.00  0.00           H  
ATOM   3736 HD22 ASN A 973      -1.358 -16.337  -5.704  1.00  0.00           H  
ATOM   3737 HD21 ASN A 973      -0.663 -14.994  -4.758  1.00  0.00           H  
ATOM   3738  N   LEU A 974      -2.159  -9.896  -5.510  1.00  0.00           N  
ATOM   3739  CA  LEU A 974      -2.746  -8.543  -5.499  1.00  0.00           C  
ATOM   3740  C   LEU A 974      -2.281  -7.727  -6.749  1.00  0.00           C  
ATOM   3741  O   LEU A 974      -3.142  -7.159  -7.405  1.00  0.00           O  
ATOM   3742  CB  LEU A 974      -2.280  -7.820  -4.232  1.00  0.00           C  
ATOM   3743  CG  LEU A 974      -2.595  -6.337  -4.065  1.00  0.00           C  
ATOM   3744  CD1 LEU A 974      -4.006  -5.959  -4.060  1.00  0.00           C  
ATOM   3745  CD2 LEU A 974      -1.874  -5.783  -2.832  1.00  0.00           C  
ATOM   3746  H   LEU A 974      -1.399 -10.140  -4.891  1.00  0.00           H  
ATOM   3747  HA  LEU A 974      -3.830  -8.635  -5.576  1.00  0.00           H  
ATOM   3748  HB3 LEU A 974      -1.191  -7.828  -4.192  1.00  0.00           H  
ATOM   3749  HB2 LEU A 974      -2.574  -8.448  -3.392  1.00  0.00           H  
ATOM   3750  HG  LEU A 974      -2.190  -5.828  -4.940  1.00  0.00           H  
ATOM   3751 HD11 LEU A 974      -4.003  -4.920  -4.389  1.00  0.00           H  
ATOM   3752 HD12 LEU A 974      -4.574  -6.635  -4.700  1.00  0.00           H  
ATOM   3753 HD13 LEU A 974      -4.394  -6.009  -3.043  1.00  0.00           H  
ATOM   3754 HD21 LEU A 974      -2.317  -4.862  -2.454  1.00  0.00           H  
ATOM   3755 HD22 LEU A 974      -1.923  -6.544  -2.053  1.00  0.00           H  
ATOM   3756 HD23 LEU A 974      -0.835  -5.758  -3.162  1.00  0.00           H  
ATOM   3757  N   LEU A 975      -0.987  -7.578  -7.017  1.00  0.00           N  
ATOM   3758  CA  LEU A 975      -0.432  -7.088  -8.261  1.00  0.00           C  
ATOM   3759  C   LEU A 975      -1.036  -7.811  -9.536  1.00  0.00           C  
ATOM   3760  O   LEU A 975      -1.477  -7.106 -10.477  1.00  0.00           O  
ATOM   3761  CB  LEU A 975       1.081  -7.272  -8.326  1.00  0.00           C  
ATOM   3762  CG  LEU A 975       1.886  -6.489  -7.256  1.00  0.00           C  
ATOM   3763  CD1 LEU A 975       3.261  -7.115  -6.993  1.00  0.00           C  
ATOM   3764  CD2 LEU A 975       1.989  -5.021  -7.663  1.00  0.00           C  
ATOM   3765  H   LEU A 975      -0.371  -7.981  -6.325  1.00  0.00           H  
ATOM   3766  HA  LEU A 975      -0.499  -6.002  -8.328  1.00  0.00           H  
ATOM   3767  HB3 LEU A 975       1.399  -7.006  -9.334  1.00  0.00           H  
ATOM   3768  HB2 LEU A 975       1.348  -8.329  -8.330  1.00  0.00           H  
ATOM   3769  HG  LEU A 975       1.266  -6.466  -6.360  1.00  0.00           H  
ATOM   3770 HD11 LEU A 975       3.940  -6.450  -6.458  1.00  0.00           H  
ATOM   3771 HD12 LEU A 975       3.294  -8.079  -6.485  1.00  0.00           H  
ATOM   3772 HD13 LEU A 975       3.689  -7.247  -7.986  1.00  0.00           H  
ATOM   3773 HD21 LEU A 975       2.710  -4.464  -7.064  1.00  0.00           H  
ATOM   3774 HD22 LEU A 975       2.247  -4.890  -8.714  1.00  0.00           H  
ATOM   3775 HD23 LEU A 975       1.023  -4.557  -7.462  1.00  0.00           H  
ATOM   3776  N   VAL A 976      -1.127  -9.129  -9.590  1.00  0.00           N  
ATOM   3777  CA  VAL A 976      -1.816  -9.834 -10.723  1.00  0.00           C  
ATOM   3778  C   VAL A 976      -3.332  -9.630 -10.726  1.00  0.00           C  
ATOM   3779  O   VAL A 976      -4.025  -9.931 -11.717  1.00  0.00           O  
ATOM   3780  CB  VAL A 976      -1.427 -11.298 -10.567  1.00  0.00           C  
ATOM   3781  CG1 VAL A 976      -2.009 -12.370 -11.529  1.00  0.00           C  
ATOM   3782  CG2 VAL A 976       0.133 -11.368 -10.725  1.00  0.00           C  
ATOM   3783  H   VAL A 976      -0.709  -9.679  -8.853  1.00  0.00           H  
ATOM   3784  HA  VAL A 976      -1.273  -9.514 -11.612  1.00  0.00           H  
ATOM   3785  HB  VAL A 976      -1.786 -11.611  -9.586  1.00  0.00           H  
ATOM   3786 HG11 VAL A 976      -1.653 -13.386 -11.360  1.00  0.00           H  
ATOM   3787 HG12 VAL A 976      -3.078 -12.286 -11.334  1.00  0.00           H  
ATOM   3788 HG13 VAL A 976      -1.861 -12.133 -12.583  1.00  0.00           H  
ATOM   3789 HG21 VAL A 976       0.469 -12.381 -10.948  1.00  0.00           H  
ATOM   3790 HG22 VAL A 976       0.571 -10.670 -11.439  1.00  0.00           H  
ATOM   3791 HG23 VAL A 976       0.584 -11.147  -9.758  1.00  0.00           H  
ATOM   3792  N   ALA A 977      -3.930  -8.988  -9.702  1.00  0.00           N  
ATOM   3793  CA  ALA A 977      -5.322  -8.502  -9.721  1.00  0.00           C  
ATOM   3794  C   ALA A 977      -5.360  -7.037 -10.175  1.00  0.00           C  
ATOM   3795  O   ALA A 977      -6.262  -6.675 -10.926  1.00  0.00           O  
ATOM   3796  CB  ALA A 977      -5.843  -8.621  -8.255  1.00  0.00           C  
ATOM   3797  H   ALA A 977      -3.434  -8.906  -8.825  1.00  0.00           H  
ATOM   3798  HA  ALA A 977      -5.946  -9.115 -10.371  1.00  0.00           H  
ATOM   3799  HB1 ALA A 977      -5.586  -9.540  -7.728  1.00  0.00           H  
ATOM   3800  HB2 ALA A 977      -5.683  -7.733  -7.644  1.00  0.00           H  
ATOM   3801  HB3 ALA A 977      -6.928  -8.724  -8.254  1.00  0.00           H  
ATOM   3802  N   MET A 978      -4.242  -6.320  -9.937  1.00  0.00           N  
ATOM   3803  CA  MET A 978      -4.073  -4.883 -10.263  1.00  0.00           C  
ATOM   3804  C   MET A 978      -4.145  -4.630 -11.773  1.00  0.00           C  
ATOM   3805  O   MET A 978      -4.826  -3.899 -12.397  1.00  0.00           O  
ATOM   3806  CB  MET A 978      -2.800  -4.258  -9.602  1.00  0.00           C  
ATOM   3807  CG  MET A 978      -3.062  -3.717  -8.113  1.00  0.00           C  
ATOM   3808  SD  MET A 978      -1.518  -2.992  -7.474  1.00  0.00           S  
ATOM   3809  CE  MET A 978      -2.040  -2.303  -5.807  1.00  0.00           C  
ATOM   3810  H   MET A 978      -3.631  -6.846  -9.328  1.00  0.00           H  
ATOM   3811  HA  MET A 978      -4.853  -4.187  -9.953  1.00  0.00           H  
ATOM   3812  HB3 MET A 978      -2.317  -3.468 -10.178  1.00  0.00           H  
ATOM   3813  HB2 MET A 978      -1.978  -4.955  -9.437  1.00  0.00           H  
ATOM   3814  HG3 MET A 978      -3.402  -4.465  -7.397  1.00  0.00           H  
ATOM   3815  HG2 MET A 978      -3.782  -2.901  -8.183  1.00  0.00           H  
ATOM   3816  HE1 MET A 978      -2.531  -2.963  -5.092  1.00  0.00           H  
ATOM   3817  HE2 MET A 978      -1.175  -1.890  -5.288  1.00  0.00           H  
ATOM   3818  HE3 MET A 978      -2.720  -1.485  -6.045  1.00  0.00           H  
ATOM   3819  N   PHE A 979      -3.204  -5.318 -12.416  1.00  0.00           N  
ATOM   3820  CA  PHE A 979      -2.943  -5.342 -13.812  1.00  0.00           C  
ATOM   3821  C   PHE A 979      -3.767  -6.412 -14.559  1.00  0.00           C  
ATOM   3822  O   PHE A 979      -3.699  -6.579 -15.760  1.00  0.00           O  
ATOM   3823  CB  PHE A 979      -1.485  -5.778 -13.963  1.00  0.00           C  
ATOM   3824  CG  PHE A 979      -0.565  -4.688 -13.546  1.00  0.00           C  
ATOM   3825  CD1 PHE A 979      -0.075  -4.666 -12.234  1.00  0.00           C  
ATOM   3826  CD2 PHE A 979      -0.246  -3.640 -14.466  1.00  0.00           C  
ATOM   3827  CE1 PHE A 979       0.869  -3.649 -11.852  1.00  0.00           C  
ATOM   3828  CE2 PHE A 979       0.590  -2.591 -13.992  1.00  0.00           C  
ATOM   3829  CZ  PHE A 979       1.061  -2.521 -12.714  1.00  0.00           C  
ATOM   3830  H   PHE A 979      -2.650  -5.917 -11.821  1.00  0.00           H  
ATOM   3831  HA  PHE A 979      -3.164  -4.357 -14.221  1.00  0.00           H  
ATOM   3832  HB3 PHE A 979      -1.295  -5.886 -15.031  1.00  0.00           H  
ATOM   3833  HB2 PHE A 979      -1.250  -6.663 -13.371  1.00  0.00           H  
ATOM   3834  HD1 PHE A 979      -0.358  -5.452 -11.549  1.00  0.00           H  
ATOM   3835  HD2 PHE A 979      -0.761  -3.586 -15.414  1.00  0.00           H  
ATOM   3836  HE1 PHE A 979       1.300  -3.541 -10.867  1.00  0.00           H  
ATOM   3837  HE2 PHE A 979       0.864  -1.773 -14.643  1.00  0.00           H  
ATOM   3838  HZ  PHE A 979       1.625  -1.671 -12.360  1.00  0.00           H  
ATOM   3839  N   GLY A 980      -4.498  -7.249 -13.781  1.00  0.00           N  
ATOM   3840  CA  GLY A 980      -5.000  -8.505 -14.217  1.00  0.00           C  
ATOM   3841  C   GLY A 980      -5.873  -8.394 -15.442  1.00  0.00           C  
ATOM   3842  O   GLY A 980      -6.007  -9.352 -16.170  1.00  0.00           O  
ATOM   3843  H   GLY A 980      -4.491  -7.112 -12.781  1.00  0.00           H  
ATOM   3844  HA3 GLY A 980      -5.548  -9.025 -13.431  1.00  0.00           H  
ATOM   3845  HA2 GLY A 980      -4.149  -9.145 -14.451  1.00  0.00           H  
ATOM   3846  N   TYR A 981      -6.489  -7.209 -15.650  1.00  0.00           N  
ATOM   3847  CA  TYR A 981      -7.473  -6.886 -16.740  1.00  0.00           C  
ATOM   3848  C   TYR A 981      -6.930  -6.557 -18.121  1.00  0.00           C  
ATOM   3849  O   TYR A 981      -7.745  -6.645 -19.060  1.00  0.00           O  
ATOM   3850  CB  TYR A 981      -8.364  -5.782 -16.214  1.00  0.00           C  
ATOM   3851  CG  TYR A 981      -7.816  -4.404 -16.208  1.00  0.00           C  
ATOM   3852  CD1 TYR A 981      -6.944  -3.999 -15.116  1.00  0.00           C  
ATOM   3853  CD2 TYR A 981      -8.001  -3.650 -17.396  1.00  0.00           C  
ATOM   3854  CE1 TYR A 981      -6.218  -2.767 -15.352  1.00  0.00           C  
ATOM   3855  CE2 TYR A 981      -7.370  -2.420 -17.453  1.00  0.00           C  
ATOM   3856  CZ  TYR A 981      -6.471  -2.029 -16.478  1.00  0.00           C  
ATOM   3857  OH  TYR A 981      -5.689  -0.916 -16.668  1.00  0.00           O  
ATOM   3858  H   TYR A 981      -6.106  -6.472 -15.075  1.00  0.00           H  
ATOM   3859  HA  TYR A 981      -8.079  -7.792 -16.765  1.00  0.00           H  
ATOM   3860  HB3 TYR A 981      -8.634  -5.998 -15.181  1.00  0.00           H  
ATOM   3861  HB2 TYR A 981      -9.282  -5.776 -16.803  1.00  0.00           H  
ATOM   3862  HD1 TYR A 981      -6.835  -4.583 -14.214  1.00  0.00           H  
ATOM   3863  HD2 TYR A 981      -8.632  -3.949 -18.220  1.00  0.00           H  
ATOM   3864  HE1 TYR A 981      -5.419  -2.440 -14.704  1.00  0.00           H  
ATOM   3865  HE2 TYR A 981      -7.582  -1.771 -18.290  1.00  0.00           H  
ATOM   3866  HH  TYR A 981      -5.804  -0.454 -17.485  1.00  0.00           H  
ATOM   3867  N   THR A 982      -5.602  -6.416 -18.225  1.00  0.00           N  
ATOM   3868  CA  THR A 982      -4.906  -5.727 -19.325  1.00  0.00           C  
ATOM   3869  C   THR A 982      -4.519  -6.652 -20.385  1.00  0.00           C  
ATOM   3870  O   THR A 982      -4.514  -6.241 -21.546  1.00  0.00           O  
ATOM   3871  CB  THR A 982      -3.712  -4.882 -18.836  1.00  0.00           C  
ATOM   3872  OG1 THR A 982      -2.779  -5.706 -18.076  1.00  0.00           O  
ATOM   3873  CG2 THR A 982      -3.970  -3.658 -17.949  1.00  0.00           C  
ATOM   3874  H   THR A 982      -5.315  -6.199 -17.281  1.00  0.00           H  
ATOM   3875  HA  THR A 982      -5.604  -5.018 -19.770  1.00  0.00           H  
ATOM   3876  HB  THR A 982      -3.214  -4.528 -19.738  1.00  0.00           H  
ATOM   3877  HG1 THR A 982      -3.186  -6.117 -17.329  1.00  0.00           H  
ATOM   3878 HG21 THR A 982      -4.883  -3.177 -18.301  1.00  0.00           H  
ATOM   3879 HG22 THR A 982      -4.163  -3.915 -16.907  1.00  0.00           H  
ATOM   3880 HG23 THR A 982      -3.080  -3.039 -17.836  1.00  0.00           H  
ATOM   3881  N   VAL A 983      -4.059  -7.840 -19.951  1.00  0.00           N  
ATOM   3882  CA  VAL A 983      -3.678  -8.955 -20.812  1.00  0.00           C  
ATOM   3883  C   VAL A 983      -4.957  -9.761 -21.247  1.00  0.00           C  
ATOM   3884  O   VAL A 983      -5.900  -9.875 -20.453  1.00  0.00           O  
ATOM   3885  CB  VAL A 983      -2.695  -9.868 -20.083  1.00  0.00           C  
ATOM   3886  CG1 VAL A 983      -1.250  -9.272 -19.990  1.00  0.00           C  
ATOM   3887  CG2 VAL A 983      -3.147 -10.395 -18.675  1.00  0.00           C  
ATOM   3888  H   VAL A 983      -4.326  -8.133 -19.022  1.00  0.00           H  
ATOM   3889  HA  VAL A 983      -3.256  -8.659 -21.772  1.00  0.00           H  
ATOM   3890  HB  VAL A 983      -2.613 -10.760 -20.704  1.00  0.00           H  
ATOM   3891 HG11 VAL A 983      -1.187  -8.381 -19.365  1.00  0.00           H  
ATOM   3892 HG12 VAL A 983      -0.709 -10.099 -19.531  1.00  0.00           H  
ATOM   3893 HG13 VAL A 983      -0.796  -9.240 -20.980  1.00  0.00           H  
ATOM   3894 HG21 VAL A 983      -3.380  -9.538 -18.043  1.00  0.00           H  
ATOM   3895 HG22 VAL A 983      -4.038 -11.022 -18.674  1.00  0.00           H  
ATOM   3896 HG23 VAL A 983      -2.351 -10.925 -18.151  1.00  0.00           H  
ATOM   3897  N   GLY A 984      -4.904 -10.405 -22.425  1.00  0.00           N  
ATOM   3898  CA  GLY A 984      -6.017 -11.156 -23.039  1.00  0.00           C  
ATOM   3899  C   GLY A 984      -6.955 -10.307 -23.866  1.00  0.00           C  
ATOM   3900  O   GLY A 984      -8.093 -10.699 -24.171  1.00  0.00           O  
ATOM   3901  H   GLY A 984      -4.037 -10.344 -22.940  1.00  0.00           H  
ATOM   3902  HA3 GLY A 984      -6.553 -11.841 -22.383  1.00  0.00           H  
ATOM   3903  HA2 GLY A 984      -5.563 -11.813 -23.781  1.00  0.00           H  
ATOM   3904  N   THR A 985      -6.613  -9.059 -24.207  1.00  0.00           N  
ATOM   3905  CA  THR A 985      -7.430  -8.114 -24.871  1.00  0.00           C  
ATOM   3906  C   THR A 985      -6.529  -7.128 -25.712  1.00  0.00           C  
ATOM   3907  O   THR A 985      -5.493  -6.772 -25.174  1.00  0.00           O  
ATOM   3908  CB  THR A 985      -8.377  -7.381 -23.863  1.00  0.00           C  
ATOM   3909  OG1 THR A 985      -9.508  -6.955 -24.454  1.00  0.00           O  
ATOM   3910  CG2 THR A 985      -7.739  -6.285 -23.019  1.00  0.00           C  
ATOM   3911  HB  THR A 985      -8.825  -8.030 -23.110  1.00  0.00           H  
ATOM   3912  HG1 THR A 985     -10.096  -6.733 -23.749  1.00  0.00           H  
ATOM   3913 HG21 THR A 985      -8.246  -6.042 -22.086  1.00  0.00           H  
ATOM   3914 HG22 THR A 985      -6.716  -6.528 -22.731  1.00  0.00           H  
ATOM   3915 HG23 THR A 985      -7.744  -5.312 -23.511  1.00  0.00           H  
ATOM   3916  H   THR A 985      -5.714  -8.733 -23.880  1.00  0.00           H  
ATOM   3917  HA  THR A 985      -7.999  -8.699 -25.594  1.00  0.00           H  
ATOM   3918  N   VAL A 986      -6.926  -6.785 -26.894  1.00  0.00           N  
ATOM   3919  CA  VAL A 986      -6.286  -5.937 -27.837  1.00  0.00           C  
ATOM   3920  C   VAL A 986      -6.754  -4.447 -27.738  1.00  0.00           C  
ATOM   3921  O   VAL A 986      -7.967  -4.136 -27.690  1.00  0.00           O  
ATOM   3922  CB  VAL A 986      -6.491  -6.507 -29.212  1.00  0.00           C  
ATOM   3923  CG1 VAL A 986      -5.497  -7.724 -29.465  1.00  0.00           C  
ATOM   3924  CG2 VAL A 986      -7.857  -6.844 -29.764  1.00  0.00           C  
ATOM   3925  HB  VAL A 986      -6.221  -5.623 -29.791  1.00  0.00           H  
ATOM   3926 HG11 VAL A 986      -5.399  -8.158 -30.461  1.00  0.00           H  
ATOM   3927 HG12 VAL A 986      -4.532  -7.392 -29.081  1.00  0.00           H  
ATOM   3928 HG13 VAL A 986      -5.820  -8.546 -28.827  1.00  0.00           H  
ATOM   3929 HG21 VAL A 986      -7.749  -7.166 -30.800  1.00  0.00           H  
ATOM   3930 HG22 VAL A 986      -8.256  -7.638 -29.133  1.00  0.00           H  
ATOM   3931 HG23 VAL A 986      -8.533  -6.003 -29.915  1.00  0.00           H  
ATOM   3932  H   VAL A 986      -7.758  -7.250 -27.229  1.00  0.00           H  
ATOM   3933  HA  VAL A 986      -5.209  -5.941 -27.666  1.00  0.00           H  
ATOM   3934  N   GLN A 987      -5.790  -3.484 -27.930  1.00  0.00           N  
ATOM   3935  CA  GLN A 987      -6.094  -2.040 -27.889  1.00  0.00           C  
ATOM   3936  C   GLN A 987      -6.971  -1.464 -29.065  1.00  0.00           C  
ATOM   3937  O   GLN A 987      -7.476  -0.338 -28.931  1.00  0.00           O  
ATOM   3938  CB  GLN A 987      -4.763  -1.226 -27.888  1.00  0.00           C  
ATOM   3939  CG  GLN A 987      -4.129  -1.224 -26.536  1.00  0.00           C  
ATOM   3940  CD  GLN A 987      -2.806  -0.344 -26.327  1.00  0.00           C  
ATOM   3941  OE1 GLN A 987      -2.245  -0.279 -25.251  1.00  0.00           O  
ATOM   3942  NE2 GLN A 987      -2.362   0.368 -27.368  1.00  0.00           N  
ATOM   3943  HB2 GLN A 987      -4.092  -1.699 -28.605  1.00  0.00           H  
ATOM   3944  HB3 GLN A 987      -4.870  -0.166 -28.117  1.00  0.00           H  
ATOM   3945  HG2 GLN A 987      -4.835  -0.984 -25.741  1.00  0.00           H  
ATOM   3946  HG3 GLN A 987      -3.851  -2.271 -26.415  1.00  0.00           H  
ATOM   3947 HE22 GLN A 987      -1.546   0.947 -27.227  1.00  0.00           H  
ATOM   3948 HE21 GLN A 987      -2.594   0.169 -28.331  1.00  0.00           H  
ATOM   3949  H   GLN A 987      -4.847  -3.846 -27.934  1.00  0.00           H  
ATOM   3950  HA  GLN A 987      -6.659  -1.825 -26.982  1.00  0.00           H  
ATOM   3951  N   GLU A 988      -7.077  -2.244 -30.153  1.00  0.00           N  
ATOM   3952  CA  GLU A 988      -7.756  -2.017 -31.389  1.00  0.00           C  
ATOM   3953  C   GLU A 988      -9.319  -2.413 -31.157  1.00  0.00           C  
ATOM   3954  O   GLU A 988     -10.069  -2.057 -31.996  1.00  0.00           O  
ATOM   3955  CB  GLU A 988      -7.141  -3.104 -32.253  1.00  0.00           C  
ATOM   3956  CG  GLU A 988      -5.556  -3.241 -32.278  1.00  0.00           C  
ATOM   3957  CD  GLU A 988      -4.780  -1.918 -32.377  1.00  0.00           C  
ATOM   3958  OE1 GLU A 988      -4.961  -1.126 -33.373  1.00  0.00           O  
ATOM   3959  OE2 GLU A 988      -4.104  -1.579 -31.356  1.00  0.00           O1-
ATOM   3960  HB2 GLU A 988      -7.548  -4.077 -31.978  1.00  0.00           H  
ATOM   3961  HB3 GLU A 988      -7.664  -2.980 -33.202  1.00  0.00           H  
ATOM   3962  HG2 GLU A 988      -5.143  -3.745 -31.404  1.00  0.00           H  
ATOM   3963  HG3 GLU A 988      -5.090  -3.941 -32.971  1.00  0.00           H  
ATOM   3964  H   GLU A 988      -6.819  -3.220 -30.147  1.00  0.00           H  
ATOM   3965  HA  GLU A 988      -7.654  -0.993 -31.749  1.00  0.00           H  
ATOM   3966  N   ASN A 989      -9.701  -3.177 -30.119  1.00  0.00           N  
ATOM   3967  CA  ASN A 989     -11.032  -3.803 -29.815  1.00  0.00           C  
ATOM   3968  C   ASN A 989     -11.492  -3.590 -28.440  1.00  0.00           C  
ATOM   3969  O   ASN A 989     -12.566  -4.080 -28.066  1.00  0.00           O  
ATOM   3970  CB  ASN A 989     -11.218  -5.249 -30.447  1.00  0.00           C  
ATOM   3971  CG  ASN A 989     -12.560  -5.596 -31.015  1.00  0.00           C  
ATOM   3972  OD1 ASN A 989     -13.347  -6.255 -30.405  1.00  0.00           O  
ATOM   3973  ND2 ASN A 989     -12.916  -4.999 -32.150  1.00  0.00           N  
ATOM   3974  HA  ASN A 989     -11.804  -3.266 -30.366  1.00  0.00           H  
ATOM   3975  HB3 ASN A 989     -10.940  -5.985 -29.693  1.00  0.00           H  
ATOM   3976  HB2 ASN A 989     -10.515  -5.392 -31.267  1.00  0.00           H  
ATOM   3977 HD22 ASN A 989     -13.870  -5.199 -32.414  1.00  0.00           H  
ATOM   3978 HD21 ASN A 989     -12.303  -4.529 -32.801  1.00  0.00           H  
ATOM   3979  H   ASN A 989      -9.002  -3.446 -29.443  1.00  0.00           H  
ATOM   3980  N   ASN A 990     -10.762  -2.833 -27.620  1.00  0.00           N  
ATOM   3981  CA  ASN A 990     -11.105  -2.411 -26.314  1.00  0.00           C  
ATOM   3982  C   ASN A 990     -12.529  -1.727 -26.208  1.00  0.00           C  
ATOM   3983  O   ASN A 990     -13.166  -1.998 -25.189  1.00  0.00           O  
ATOM   3984  CB  ASN A 990     -10.056  -1.539 -25.628  1.00  0.00           C  
ATOM   3985  CG  ASN A 990     -10.172  -1.312 -24.178  1.00  0.00           C  
ATOM   3986  OD1 ASN A 990     -10.326  -2.215 -23.352  1.00  0.00           O  
ATOM   3987  ND2 ASN A 990     -10.421  -0.058 -23.725  1.00  0.00           N  
ATOM   3988  H   ASN A 990      -9.933  -2.457 -28.059  1.00  0.00           H  
ATOM   3989  HA  ASN A 990     -11.234  -3.356 -25.787  1.00  0.00           H  
ATOM   3990  HB3 ASN A 990     -10.114  -0.512 -25.987  1.00  0.00           H  
ATOM   3991  HB2 ASN A 990      -9.027  -1.839 -25.829  1.00  0.00           H  
ATOM   3992 HD22 ASN A 990     -10.874   0.058 -22.830  1.00  0.00           H  
ATOM   3993 HD21 ASN A 990     -10.194   0.726 -24.321  1.00  0.00           H  
ATOM   3994  N   ASP A 991     -13.017  -0.974 -27.251  1.00  0.00           N  
ATOM   3995  CA  ASP A 991     -14.209  -0.177 -27.253  1.00  0.00           C  
ATOM   3996  C   ASP A 991     -15.385  -1.138 -27.639  1.00  0.00           C  
ATOM   3997  O   ASP A 991     -16.460  -1.020 -27.029  1.00  0.00           O  
ATOM   3998  CB  ASP A 991     -14.214   0.954 -28.260  1.00  0.00           C  
ATOM   3999  CG  ASP A 991     -14.148   0.538 -29.750  1.00  0.00           C  
ATOM   4000  OD1 ASP A 991     -13.163  -0.154 -30.038  1.00  0.00           O  
ATOM   4001  OD2 ASP A 991     -15.057   0.846 -30.503  1.00  0.00           O1-
ATOM   4002  H   ASP A 991     -12.357  -0.937 -28.015  1.00  0.00           H  
ATOM   4003  HA  ASP A 991     -14.311   0.064 -26.195  1.00  0.00           H  
ATOM   4004  HB3 ASP A 991     -13.378   1.649 -28.178  1.00  0.00           H  
ATOM   4005  HB2 ASP A 991     -15.105   1.539 -28.032  1.00  0.00           H  
ATOM   4006  N   GLN A 992     -15.229  -2.043 -28.545  1.00  0.00           N  
ATOM   4007  CA  GLN A 992     -16.200  -3.110 -28.853  1.00  0.00           C  
ATOM   4008  C   GLN A 992     -16.410  -3.976 -27.578  1.00  0.00           C  
ATOM   4009  O   GLN A 992     -17.492  -4.420 -27.387  1.00  0.00           O  
ATOM   4010  CB  GLN A 992     -15.619  -3.928 -30.037  1.00  0.00           C  
ATOM   4011  CG  GLN A 992     -15.574  -3.064 -31.296  1.00  0.00           C  
ATOM   4012  CD  GLN A 992     -15.904  -3.831 -32.541  1.00  0.00           C  
ATOM   4013  OE1 GLN A 992     -15.706  -5.039 -32.859  1.00  0.00           O  
ATOM   4014  NE2 GLN A 992     -16.560  -3.163 -33.412  1.00  0.00           N  
ATOM   4015  H   GLN A 992     -14.323  -1.929 -28.976  1.00  0.00           H  
ATOM   4016  HA  GLN A 992     -17.100  -2.553 -29.114  1.00  0.00           H  
ATOM   4017  HB3 GLN A 992     -16.285  -4.766 -30.239  1.00  0.00           H  
ATOM   4018  HB2 GLN A 992     -14.647  -4.357 -29.790  1.00  0.00           H  
ATOM   4019  HG3 GLN A 992     -14.685  -2.436 -31.342  1.00  0.00           H  
ATOM   4020  HG2 GLN A 992     -16.366  -2.316 -31.251  1.00  0.00           H  
ATOM   4021 HE22 GLN A 992     -16.749  -3.517 -34.339  1.00  0.00           H  
ATOM   4022 HE21 GLN A 992     -16.715  -2.185 -33.218  1.00  0.00           H  
ATOM   4023  N   VAL A 993     -15.370  -4.272 -26.812  1.00  0.00           N  
ATOM   4024  CA  VAL A 993     -15.577  -5.095 -25.628  1.00  0.00           C  
ATOM   4025  C   VAL A 993     -16.095  -4.204 -24.425  1.00  0.00           C  
ATOM   4026  O   VAL A 993     -16.852  -4.704 -23.620  1.00  0.00           O  
ATOM   4027  CB  VAL A 993     -14.197  -5.732 -25.304  1.00  0.00           C  
ATOM   4028  CG1 VAL A 993     -14.286  -6.578 -24.017  1.00  0.00           C  
ATOM   4029  CG2 VAL A 993     -13.750  -6.637 -26.323  1.00  0.00           C  
ATOM   4030  H   VAL A 993     -14.437  -3.986 -27.074  1.00  0.00           H  
ATOM   4031  HA  VAL A 993     -16.346  -5.860 -25.731  1.00  0.00           H  
ATOM   4032  HB  VAL A 993     -13.457  -4.960 -25.092  1.00  0.00           H  
ATOM   4033 HG11 VAL A 993     -13.376  -7.176 -23.954  1.00  0.00           H  
ATOM   4034 HG12 VAL A 993     -14.419  -5.927 -23.153  1.00  0.00           H  
ATOM   4035 HG13 VAL A 993     -15.086  -7.317 -24.046  1.00  0.00           H  
ATOM   4036 HG21 VAL A 993     -12.790  -7.108 -26.110  1.00  0.00           H  
ATOM   4037 HG22 VAL A 993     -14.424  -7.482 -26.463  1.00  0.00           H  
ATOM   4038 HG23 VAL A 993     -13.612  -6.297 -27.349  1.00  0.00           H  
ATOM   4039  N   TRP A 994     -15.864  -2.850 -24.372  1.00  0.00           N  
ATOM   4040  CA  TRP A 994     -16.583  -1.870 -23.529  1.00  0.00           C  
ATOM   4041  C   TRP A 994     -18.082  -1.855 -23.926  1.00  0.00           C  
ATOM   4042  O   TRP A 994     -18.940  -2.150 -23.074  1.00  0.00           O  
ATOM   4043  CB  TRP A 994     -15.892  -0.483 -23.520  1.00  0.00           C  
ATOM   4044  CG  TRP A 994     -16.684   0.846 -23.497  1.00  0.00           C  
ATOM   4045  CD1 TRP A 994     -17.922   1.183 -23.056  1.00  0.00           C  
ATOM   4046  CD2 TRP A 994     -16.214   2.104 -24.180  1.00  0.00           C  
ATOM   4047  NE1 TRP A 994     -18.192   2.480 -23.271  1.00  0.00           N  
ATOM   4048  CE2 TRP A 994     -17.146   3.170 -23.913  1.00  0.00           C  
ATOM   4049  CE3 TRP A 994     -15.029   2.495 -24.844  1.00  0.00           C  
ATOM   4050  CZ2 TRP A 994     -16.973   4.478 -24.354  1.00  0.00           C  
ATOM   4051  CZ3 TRP A 994     -14.860   3.790 -25.324  1.00  0.00           C  
ATOM   4052  CH2 TRP A 994     -15.839   4.820 -25.091  1.00  0.00           C  
ATOM   4053  H   TRP A 994     -15.168  -2.530 -25.031  1.00  0.00           H  
ATOM   4054  HA  TRP A 994     -16.511  -2.317 -22.537  1.00  0.00           H  
ATOM   4055  HB3 TRP A 994     -15.381  -0.401 -24.479  1.00  0.00           H  
ATOM   4056  HB2 TRP A 994     -15.121  -0.500 -22.749  1.00  0.00           H  
ATOM   4057  HD1 TRP A 994     -18.549   0.472 -22.538  1.00  0.00           H  
ATOM   4058  HE1 TRP A 994     -19.067   2.941 -23.064  1.00  0.00           H  
ATOM   4059  HE3 TRP A 994     -14.135   1.900 -24.956  1.00  0.00           H  
ATOM   4060  HZ2 TRP A 994     -17.751   5.222 -24.268  1.00  0.00           H  
ATOM   4061  HZ3 TRP A 994     -13.977   3.944 -25.927  1.00  0.00           H  
ATOM   4062  HH2 TRP A 994     -15.735   5.808 -25.514  1.00  0.00           H  
ATOM   4063  N   LYS A 995     -18.404  -1.348 -25.134  1.00  0.00           N  
ATOM   4064  CA  LYS A 995     -19.747  -0.985 -25.575  1.00  0.00           C  
ATOM   4065  C   LYS A 995     -20.693  -2.192 -25.477  1.00  0.00           C  
ATOM   4066  O   LYS A 995     -21.822  -1.976 -25.070  1.00  0.00           O  
ATOM   4067  CB  LYS A 995     -19.735  -0.327 -26.965  1.00  0.00           C  
ATOM   4068  CG  LYS A 995     -18.936   0.972 -27.075  1.00  0.00           C  
ATOM   4069  CD  LYS A 995     -18.474   1.334 -28.444  1.00  0.00           C  
ATOM   4070  CE  LYS A 995     -17.675   2.639 -28.576  1.00  0.00           C  
ATOM   4071  NZ  LYS A 995     -16.914   2.565 -29.795  1.00  0.00           N1+
ATOM   4072  H   LYS A 995     -17.665  -1.209 -25.809  1.00  0.00           H  
ATOM   4073  HA  LYS A 995     -20.102  -0.302 -24.803  1.00  0.00           H  
ATOM   4074  HB3 LYS A 995     -20.733  -0.124 -27.356  1.00  0.00           H  
ATOM   4075  HB2 LYS A 995     -19.302  -1.062 -27.643  1.00  0.00           H  
ATOM   4076  HG3 LYS A 995     -18.073   0.942 -26.410  1.00  0.00           H  
ATOM   4077  HG2 LYS A 995     -19.487   1.848 -26.735  1.00  0.00           H  
ATOM   4078  HD3 LYS A 995     -19.295   1.278 -29.159  1.00  0.00           H  
ATOM   4079  HD2 LYS A 995     -17.791   0.517 -28.675  1.00  0.00           H  
ATOM   4080  HE3 LYS A 995     -16.932   2.667 -27.779  1.00  0.00           H  
ATOM   4081  HE2 LYS A 995     -18.358   3.468 -28.393  1.00  0.00           H  
ATOM   4082  HZ1 LYS A 995     -16.458   3.426 -30.062  1.00  0.00           H  
ATOM   4083  HZ2 LYS A 995     -16.266   1.798 -29.681  1.00  0.00           H  
ATOM   4084  HZ3 LYS A 995     -17.449   2.437 -30.643  1.00  0.00           H  
ATOM   4085  N   PHE A 996     -20.189  -3.438 -25.718  1.00  0.00           N  
ATOM   4086  CA  PHE A 996     -21.101  -4.636 -25.578  1.00  0.00           C  
ATOM   4087  C   PHE A 996     -21.445  -4.919 -24.063  1.00  0.00           C  
ATOM   4088  O   PHE A 996     -22.647  -5.061 -23.733  1.00  0.00           O  
ATOM   4089  CB  PHE A 996     -20.284  -5.861 -26.172  1.00  0.00           C  
ATOM   4090  CG  PHE A 996     -21.002  -7.192 -26.121  1.00  0.00           C  
ATOM   4091  CD1 PHE A 996     -20.197  -8.361 -25.908  1.00  0.00           C  
ATOM   4092  CD2 PHE A 996     -22.423  -7.309 -26.262  1.00  0.00           C  
ATOM   4093  CE1 PHE A 996     -20.865  -9.608 -25.866  1.00  0.00           C  
ATOM   4094  CE2 PHE A 996     -23.050  -8.516 -26.063  1.00  0.00           C  
ATOM   4095  CZ  PHE A 996     -22.273  -9.691 -25.846  1.00  0.00           C  
ATOM   4096  H   PHE A 996     -19.192  -3.532 -25.847  1.00  0.00           H  
ATOM   4097  HA  PHE A 996     -22.011  -4.468 -26.154  1.00  0.00           H  
ATOM   4098  HB3 PHE A 996     -19.341  -5.837 -25.626  1.00  0.00           H  
ATOM   4099  HB2 PHE A 996     -19.978  -5.762 -27.213  1.00  0.00           H  
ATOM   4100  HD1 PHE A 996     -19.118  -8.353 -25.952  1.00  0.00           H  
ATOM   4101  HD2 PHE A 996     -23.052  -6.459 -26.481  1.00  0.00           H  
ATOM   4102  HE1 PHE A 996     -20.295 -10.521 -25.953  1.00  0.00           H  
ATOM   4103  HE2 PHE A 996     -24.119  -8.500 -26.219  1.00  0.00           H  
ATOM   4104  HZ  PHE A 996     -22.721 -10.673 -25.806  1.00  0.00           H  
ATOM   4105  N   GLN A 997     -20.466  -4.669 -23.110  1.00  0.00           N  
ATOM   4106  CA  GLN A 997     -20.675  -4.688 -21.673  1.00  0.00           C  
ATOM   4107  C   GLN A 997     -21.631  -3.588 -21.204  1.00  0.00           C  
ATOM   4108  O   GLN A 997     -22.601  -3.863 -20.467  1.00  0.00           O  
ATOM   4109  CB  GLN A 997     -19.356  -4.742 -20.788  1.00  0.00           C  
ATOM   4110  CG  GLN A 997     -19.621  -5.015 -19.359  1.00  0.00           C  
ATOM   4111  CD  GLN A 997     -19.967  -6.436 -19.021  1.00  0.00           C  
ATOM   4112  OE1 GLN A 997     -20.498  -6.557 -17.921  1.00  0.00           O  
ATOM   4113  NE2 GLN A 997     -19.719  -7.439 -19.854  1.00  0.00           N  
ATOM   4114  H   GLN A 997     -19.582  -4.290 -23.417  1.00  0.00           H  
ATOM   4115  HA  GLN A 997     -21.225  -5.611 -21.492  1.00  0.00           H  
ATOM   4116  HB3 GLN A 997     -18.668  -3.906 -20.913  1.00  0.00           H  
ATOM   4117  HB2 GLN A 997     -18.609  -5.420 -21.201  1.00  0.00           H  
ATOM   4118  HG3 GLN A 997     -20.397  -4.304 -19.076  1.00  0.00           H  
ATOM   4119  HG2 GLN A 997     -18.676  -4.774 -18.873  1.00  0.00           H  
ATOM   4120 HE22 GLN A 997     -19.968  -8.386 -19.607  1.00  0.00           H  
ATOM   4121 HE21 GLN A 997     -19.263  -7.274 -20.740  1.00  0.00           H  
ATOM   4122  N   ARG A 998     -21.362  -2.346 -21.589  1.00  0.00           N  
ATOM   4123  CA  ARG A 998     -22.092  -1.077 -21.316  1.00  0.00           C  
ATOM   4124  C   ARG A 998     -23.513  -1.122 -21.786  1.00  0.00           C  
ATOM   4125  O   ARG A 998     -24.413  -0.819 -21.049  1.00  0.00           O  
ATOM   4126  CB  ARG A 998     -21.354   0.151 -21.868  1.00  0.00           C  
ATOM   4127  CG  ARG A 998     -21.973   1.518 -21.646  1.00  0.00           C  
ATOM   4128  CD  ARG A 998     -23.072   1.964 -22.558  1.00  0.00           C  
ATOM   4129  NE  ARG A 998     -22.506   2.258 -23.895  1.00  0.00           N  
ATOM   4130  CZ  ARG A 998     -23.010   1.956 -25.107  1.00  0.00           C  
ATOM   4131  NH1 ARG A 998     -24.185   1.481 -25.269  1.00  0.00           N1+
ATOM   4132  NH2 ARG A 998     -22.335   2.339 -26.187  1.00  0.00           N  
ATOM   4133  H   ARG A 998     -20.407  -2.193 -21.879  1.00  0.00           H  
ATOM   4134  HA  ARG A 998     -22.117  -0.925 -20.237  1.00  0.00           H  
ATOM   4135  HB3 ARG A 998     -21.021   0.003 -22.895  1.00  0.00           H  
ATOM   4136  HB2 ARG A 998     -20.436   0.149 -21.279  1.00  0.00           H  
ATOM   4137  HG3 ARG A 998     -21.243   2.321 -21.746  1.00  0.00           H  
ATOM   4138  HG2 ARG A 998     -22.203   1.553 -20.581  1.00  0.00           H  
ATOM   4139  HD3 ARG A 998     -23.463   2.949 -22.304  1.00  0.00           H  
ATOM   4140  HD2 ARG A 998     -23.977   1.359 -22.606  1.00  0.00           H  
ATOM   4141  HE  ARG A 998     -21.794   2.965 -23.779  1.00  0.00           H  
ATOM   4142 HH12 ARG A 998     -24.649   1.552 -26.163  1.00  0.00           H  
ATOM   4143 HH11 ARG A 998     -24.727   1.074 -24.520  1.00  0.00           H  
ATOM   4144 HH22 ARG A 998     -22.542   1.949 -27.096  1.00  0.00           H  
ATOM   4145 HH21 ARG A 998     -21.524   2.935 -26.103  1.00  0.00           H  
ATOM   4146  N   TYR A 999     -23.685  -1.774 -22.993  1.00  0.00           N  
ATOM   4147  CA  TYR A 999     -25.039  -2.206 -23.519  1.00  0.00           C  
ATOM   4148  C   TYR A 999     -25.756  -3.148 -22.568  1.00  0.00           C  
ATOM   4149  O   TYR A 999     -26.834  -2.876 -22.092  1.00  0.00           O  
ATOM   4150  CB  TYR A 999     -25.043  -2.697 -24.961  1.00  0.00           C  
ATOM   4151  CG  TYR A 999     -26.414  -2.650 -25.614  1.00  0.00           C  
ATOM   4152  CD1 TYR A 999     -26.732  -1.624 -26.505  1.00  0.00           C  
ATOM   4153  CD2 TYR A 999     -27.456  -3.554 -25.337  1.00  0.00           C  
ATOM   4154  CE1 TYR A 999     -28.050  -1.501 -27.110  1.00  0.00           C  
ATOM   4155  CE2 TYR A 999     -28.704  -3.585 -25.997  1.00  0.00           C  
ATOM   4156  CZ  TYR A 999     -28.931  -2.574 -26.939  1.00  0.00           C  
ATOM   4157  OH  TYR A 999     -30.106  -2.532 -27.674  1.00  0.00           O  
ATOM   4158  HB2 TYR A 999     -24.292  -2.118 -25.498  1.00  0.00           H  
ATOM   4159  HB3 TYR A 999     -24.696  -3.730 -24.947  1.00  0.00           H  
ATOM   4160  HD1 TYR A 999     -26.045  -0.797 -26.604  1.00  0.00           H  
ATOM   4161  HD2 TYR A 999     -27.313  -4.337 -24.607  1.00  0.00           H  
ATOM   4162  HE1 TYR A 999     -28.304  -0.592 -27.636  1.00  0.00           H  
ATOM   4163  HE2 TYR A 999     -29.355  -4.439 -25.881  1.00  0.00           H  
ATOM   4164  HH  TYR A 999     -30.596  -3.340 -27.649  1.00  0.00           H  
ATOM   4165  H   TYR A 999     -22.853  -2.138 -23.433  1.00  0.00           H  
ATOM   4166  HA  TYR A 999     -25.551  -1.245 -23.459  1.00  0.00           H  
ATOM   4167  N   PHE A1000     -25.148  -4.327 -22.306  1.00  0.00           N  
ATOM   4168  CA  PHE A1000     -25.656  -5.485 -21.451  1.00  0.00           C  
ATOM   4169  C   PHE A1000     -26.116  -5.082 -20.036  1.00  0.00           C  
ATOM   4170  O   PHE A1000     -27.134  -5.552 -19.587  1.00  0.00           O  
ATOM   4171  CB  PHE A1000     -24.379  -6.459 -21.417  1.00  0.00           C  
ATOM   4172  CG  PHE A1000     -24.725  -7.839 -20.877  1.00  0.00           C  
ATOM   4173  CD1 PHE A1000     -24.866  -8.925 -21.799  1.00  0.00           C  
ATOM   4174  CD2 PHE A1000     -24.970  -8.074 -19.521  1.00  0.00           C  
ATOM   4175  CE1 PHE A1000     -25.302 -10.197 -21.288  1.00  0.00           C  
ATOM   4176  CE2 PHE A1000     -25.340  -9.322 -19.059  1.00  0.00           C  
ATOM   4177  CZ  PHE A1000     -25.561 -10.437 -19.954  1.00  0.00           C  
ATOM   4178  H   PHE A1000     -24.302  -4.505 -22.828  1.00  0.00           H  
ATOM   4179  HA  PHE A1000     -26.467  -6.034 -21.930  1.00  0.00           H  
ATOM   4180  HB3 PHE A1000     -23.547  -6.187 -20.767  1.00  0.00           H  
ATOM   4181  HB2 PHE A1000     -23.852  -6.436 -22.371  1.00  0.00           H  
ATOM   4182  HD1 PHE A1000     -24.554  -8.865 -22.831  1.00  0.00           H  
ATOM   4183  HD2 PHE A1000     -24.741  -7.295 -18.809  1.00  0.00           H  
ATOM   4184  HE1 PHE A1000     -25.400 -11.001 -22.002  1.00  0.00           H  
ATOM   4185  HE2 PHE A1000     -25.509  -9.518 -18.010  1.00  0.00           H  
ATOM   4186  HZ  PHE A1000     -25.788 -11.392 -19.505  1.00  0.00           H  
ATOM   4187  N   LEU A1001     -25.271  -4.296 -19.390  1.00  0.00           N  
ATOM   4188  CA  LEU A1001     -25.388  -3.941 -18.020  1.00  0.00           C  
ATOM   4189  C   LEU A1001     -26.515  -2.906 -17.745  1.00  0.00           C  
ATOM   4190  O   LEU A1001     -27.190  -2.969 -16.755  1.00  0.00           O  
ATOM   4191  CB  LEU A1001     -24.053  -3.352 -17.479  1.00  0.00           C  
ATOM   4192  CG  LEU A1001     -23.125  -4.482 -16.816  1.00  0.00           C  
ATOM   4193  CD1 LEU A1001     -21.905  -3.877 -16.251  1.00  0.00           C  
ATOM   4194  CD2 LEU A1001     -23.814  -5.346 -15.753  1.00  0.00           C  
ATOM   4195  H   LEU A1001     -24.437  -4.019 -19.888  1.00  0.00           H  
ATOM   4196  HA  LEU A1001     -25.747  -4.819 -17.483  1.00  0.00           H  
ATOM   4197  HB3 LEU A1001     -24.303  -2.772 -16.590  1.00  0.00           H  
ATOM   4198  HB2 LEU A1001     -23.487  -2.716 -18.159  1.00  0.00           H  
ATOM   4199  HG  LEU A1001     -22.887  -5.162 -17.634  1.00  0.00           H  
ATOM   4200 HD11 LEU A1001     -21.296  -3.403 -17.020  1.00  0.00           H  
ATOM   4201 HD12 LEU A1001     -22.058  -3.138 -15.464  1.00  0.00           H  
ATOM   4202 HD13 LEU A1001     -21.338  -4.665 -15.756  1.00  0.00           H  
ATOM   4203 HD21 LEU A1001     -24.241  -4.741 -14.953  1.00  0.00           H  
ATOM   4204 HD22 LEU A1001     -24.603  -5.936 -16.220  1.00  0.00           H  
ATOM   4205 HD23 LEU A1001     -23.175  -6.151 -15.388  1.00  0.00           H  
ATOM   4206  N   VAL A1002     -26.622  -1.977 -18.721  1.00  0.00           N  
ATOM   4207  CA  VAL A1002     -27.597  -0.936 -18.812  1.00  0.00           C  
ATOM   4208  C   VAL A1002     -28.957  -1.707 -18.992  1.00  0.00           C  
ATOM   4209  O   VAL A1002     -29.893  -1.268 -18.313  1.00  0.00           O  
ATOM   4210  CB  VAL A1002     -27.361   0.149 -20.010  1.00  0.00           C  
ATOM   4211  CG1 VAL A1002     -28.635   0.878 -20.347  1.00  0.00           C  
ATOM   4212  CG2 VAL A1002     -26.334   1.168 -19.601  1.00  0.00           C  
ATOM   4213  H   VAL A1002     -26.001  -2.107 -19.506  1.00  0.00           H  
ATOM   4214  HA  VAL A1002     -27.575  -0.437 -17.843  1.00  0.00           H  
ATOM   4215  HB  VAL A1002     -27.088  -0.338 -20.947  1.00  0.00           H  
ATOM   4216 HG11 VAL A1002     -29.023   1.279 -19.411  1.00  0.00           H  
ATOM   4217 HG12 VAL A1002     -28.561   1.676 -21.085  1.00  0.00           H  
ATOM   4218 HG13 VAL A1002     -29.389   0.213 -20.768  1.00  0.00           H  
ATOM   4219 HG21 VAL A1002     -25.378   0.655 -19.495  1.00  0.00           H  
ATOM   4220 HG22 VAL A1002     -26.271   1.938 -20.370  1.00  0.00           H  
ATOM   4221 HG23 VAL A1002     -26.529   1.689 -18.664  1.00  0.00           H  
ATOM   4222  N   GLN A1003     -29.003  -2.800 -19.782  1.00  0.00           N  
ATOM   4223  CA  GLN A1003     -30.256  -3.500 -19.961  1.00  0.00           C  
ATOM   4224  C   GLN A1003     -30.539  -4.439 -18.769  1.00  0.00           C  
ATOM   4225  O   GLN A1003     -31.723  -4.711 -18.525  1.00  0.00           O  
ATOM   4226  CB  GLN A1003     -30.225  -4.376 -21.257  1.00  0.00           C  
ATOM   4227  CG  GLN A1003     -30.177  -3.702 -22.576  1.00  0.00           C  
ATOM   4228  CD  GLN A1003     -31.382  -2.876 -23.037  1.00  0.00           C  
ATOM   4229  OE1 GLN A1003     -31.224  -1.913 -23.757  1.00  0.00           O  
ATOM   4230  NE2 GLN A1003     -32.560  -3.170 -22.443  1.00  0.00           N  
ATOM   4231  H   GLN A1003     -28.226  -3.168 -20.312  1.00  0.00           H  
ATOM   4232  HA  GLN A1003     -30.932  -2.667 -20.153  1.00  0.00           H  
ATOM   4233  HB3 GLN A1003     -31.045  -5.068 -21.451  1.00  0.00           H  
ATOM   4234  HB2 GLN A1003     -29.409  -5.098 -21.208  1.00  0.00           H  
ATOM   4235  HG3 GLN A1003     -29.755  -4.259 -23.411  1.00  0.00           H  
ATOM   4236  HG2 GLN A1003     -29.412  -2.966 -22.327  1.00  0.00           H  
ATOM   4237 HE22 GLN A1003     -33.340  -2.544 -22.582  1.00  0.00           H  
ATOM   4238 HE21 GLN A1003     -32.847  -4.040 -22.018  1.00  0.00           H  
ATOM   4239  N   GLU A1004     -29.578  -4.822 -17.925  1.00  0.00           N  
ATOM   4240  CA  GLU A1004     -29.872  -5.439 -16.623  1.00  0.00           C  
ATOM   4241  C   GLU A1004     -30.533  -4.427 -15.658  1.00  0.00           C  
ATOM   4242  O   GLU A1004     -31.230  -4.945 -14.760  1.00  0.00           O  
ATOM   4243  CB  GLU A1004     -28.612  -6.046 -16.002  1.00  0.00           C  
ATOM   4244  CG  GLU A1004     -28.194  -7.275 -16.780  1.00  0.00           C  
ATOM   4245  CD  GLU A1004     -29.255  -8.326 -16.919  1.00  0.00           C  
ATOM   4246  OE1 GLU A1004     -29.453  -8.790 -18.074  1.00  0.00           O  
ATOM   4247  OE2 GLU A1004     -29.978  -8.701 -15.954  1.00  0.00           O1-
ATOM   4248  H   GLU A1004     -28.599  -4.695 -18.140  1.00  0.00           H  
ATOM   4249  HA  GLU A1004     -30.674  -6.149 -16.822  1.00  0.00           H  
ATOM   4250  HB3 GLU A1004     -28.847  -6.219 -14.952  1.00  0.00           H  
ATOM   4251  HB2 GLU A1004     -27.807  -5.311 -16.014  1.00  0.00           H  
ATOM   4252  HG3 GLU A1004     -27.243  -7.680 -16.435  1.00  0.00           H  
ATOM   4253  HG2 GLU A1004     -27.880  -6.981 -17.782  1.00  0.00           H  
ATOM   4254  N   TYR A1005     -30.492  -3.099 -15.891  1.00  0.00           N  
ATOM   4255  CA  TYR A1005     -31.336  -2.164 -15.189  1.00  0.00           C  
ATOM   4256  C   TYR A1005     -32.715  -2.027 -15.862  1.00  0.00           C  
ATOM   4257  O   TYR A1005     -33.740  -2.111 -15.175  1.00  0.00           O  
ATOM   4258  CB  TYR A1005     -30.587  -0.858 -15.112  1.00  0.00           C  
ATOM   4259  CG  TYR A1005     -31.098   0.029 -13.991  1.00  0.00           C  
ATOM   4260  CD1 TYR A1005     -32.203   0.885 -14.149  1.00  0.00           C  
ATOM   4261  CD2 TYR A1005     -30.575  -0.248 -12.737  1.00  0.00           C  
ATOM   4262  CE1 TYR A1005     -32.889   1.405 -13.078  1.00  0.00           C  
ATOM   4263  CE2 TYR A1005     -31.261   0.296 -11.629  1.00  0.00           C  
ATOM   4264  CZ  TYR A1005     -32.414   1.060 -11.765  1.00  0.00           C  
ATOM   4265  OH  TYR A1005     -33.019   1.353 -10.599  1.00  0.00           O  
ATOM   4266  H   TYR A1005     -29.881  -2.783 -16.630  1.00  0.00           H  
ATOM   4267  HA  TYR A1005     -31.415  -2.475 -14.148  1.00  0.00           H  
ATOM   4268  HB3 TYR A1005     -30.712  -0.300 -16.040  1.00  0.00           H  
ATOM   4269  HB2 TYR A1005     -29.512  -0.976 -14.981  1.00  0.00           H  
ATOM   4270  HD1 TYR A1005     -32.583   1.190 -15.113  1.00  0.00           H  
ATOM   4271  HD2 TYR A1005     -29.771  -0.950 -12.576  1.00  0.00           H  
ATOM   4272  HE1 TYR A1005     -33.641   2.156 -13.270  1.00  0.00           H  
ATOM   4273  HE2 TYR A1005     -30.835   0.182 -10.643  1.00  0.00           H  
ATOM   4274  HH  TYR A1005     -33.205   0.618 -10.035  1.00  0.00           H  
ATOM   4275  N   CYS A1006     -32.734  -1.893 -17.158  1.00  0.00           N  
ATOM   4276  CA  CYS A1006     -33.913  -1.833 -17.999  1.00  0.00           C  
ATOM   4277  C   CYS A1006     -34.709  -3.155 -18.143  1.00  0.00           C  
ATOM   4278  O   CYS A1006     -35.513  -3.311 -19.026  1.00  0.00           O  
ATOM   4279  CB  CYS A1006     -33.612  -1.394 -19.460  1.00  0.00           C  
ATOM   4280  SG  CYS A1006     -32.387  -0.033 -19.442  1.00  0.00           S  
ATOM   4281  H   CYS A1006     -31.821  -1.677 -17.532  1.00  0.00           H  
ATOM   4282  HA  CYS A1006     -34.626  -1.105 -17.610  1.00  0.00           H  
ATOM   4283  HB3 CYS A1006     -34.440  -1.185 -20.138  1.00  0.00           H  
ATOM   4284  HB2 CYS A1006     -33.289  -2.233 -20.076  1.00  0.00           H  
ATOM   4285  HG  CYS A1006     -31.312  -0.606 -18.892  1.00  0.00           H  
ATOM   4286  N   SER A1007     -34.461  -4.135 -17.282  1.00  0.00           N  
ATOM   4287  CA  SER A1007     -35.190  -5.360 -17.176  1.00  0.00           C  
ATOM   4288  C   SER A1007     -35.319  -5.775 -15.697  1.00  0.00           C  
ATOM   4289  O   SER A1007     -35.757  -6.888 -15.376  1.00  0.00           O  
ATOM   4290  CB  SER A1007     -34.695  -6.460 -18.158  1.00  0.00           C  
ATOM   4291  OG  SER A1007     -33.326  -6.735 -17.935  1.00  0.00           O  
ATOM   4292  H   SER A1007     -33.681  -3.980 -16.660  1.00  0.00           H  
ATOM   4293  HA  SER A1007     -36.243  -5.131 -17.343  1.00  0.00           H  
ATOM   4294  HB3 SER A1007     -34.831  -6.125 -19.186  1.00  0.00           H  
ATOM   4295  HB2 SER A1007     -35.282  -7.378 -18.147  1.00  0.00           H  
ATOM   4296  HG  SER A1007     -32.856  -5.964 -18.212  1.00  0.00           H  
ATOM   4297  N   ARG A1008     -35.095  -4.852 -14.727  1.00  0.00           N  
ATOM   4298  CA  ARG A1008     -35.276  -5.006 -13.258  1.00  0.00           C  
ATOM   4299  C   ARG A1008     -35.990  -3.773 -12.690  1.00  0.00           C  
ATOM   4300  O   ARG A1008     -35.318  -2.972 -12.029  1.00  0.00           O  
ATOM   4301  CB  ARG A1008     -33.943  -5.456 -12.633  1.00  0.00           C  
ATOM   4302  CG  ARG A1008     -34.155  -5.933 -11.184  1.00  0.00           C  
ATOM   4303  CD  ARG A1008     -32.830  -6.170 -10.453  1.00  0.00           C  
ATOM   4304  NE  ARG A1008     -33.155  -6.453  -9.044  1.00  0.00           N  
ATOM   4305  CZ  ARG A1008     -32.381  -7.094  -8.192  1.00  0.00           C  
ATOM   4306  NH1 ARG A1008     -31.398  -7.864  -8.606  1.00  0.00           N1+
ATOM   4307  NH2 ARG A1008     -32.694  -7.214  -6.923  1.00  0.00           N  
ATOM   4308  H   ARG A1008     -34.782  -3.956 -15.071  1.00  0.00           H  
ATOM   4309  HA  ARG A1008     -35.947  -5.820 -12.982  1.00  0.00           H  
ATOM   4310  HB3 ARG A1008     -33.197  -4.663 -12.695  1.00  0.00           H  
ATOM   4311  HB2 ARG A1008     -33.622  -6.295 -13.249  1.00  0.00           H  
ATOM   4312  HG3 ARG A1008     -34.835  -6.776 -11.062  1.00  0.00           H  
ATOM   4313  HG2 ARG A1008     -34.622  -5.177 -10.553  1.00  0.00           H  
ATOM   4314  HD3 ARG A1008     -32.143  -5.345 -10.267  1.00  0.00           H  
ATOM   4315  HD2 ARG A1008     -32.328  -7.043 -10.871  1.00  0.00           H  
ATOM   4316  HE  ARG A1008     -34.114  -6.258  -8.794  1.00  0.00           H  
ATOM   4317 HH12 ARG A1008     -30.875  -8.298  -7.860  1.00  0.00           H  
ATOM   4318 HH11 ARG A1008     -31.096  -7.956  -9.566  1.00  0.00           H  
ATOM   4319 HH22 ARG A1008     -32.297  -7.895  -6.292  1.00  0.00           H  
ATOM   4320 HH21 ARG A1008     -33.585  -6.830  -6.640  1.00  0.00           H  
ATOM   4321  N   LEU A1009     -37.289  -3.697 -12.941  1.00  0.00           N  
ATOM   4322  CA  LEU A1009     -38.208  -2.590 -12.573  1.00  0.00           C  
ATOM   4323  C   LEU A1009     -37.974  -1.398 -13.504  1.00  0.00           C  
ATOM   4324  O   LEU A1009     -36.936  -0.702 -13.491  1.00  0.00           O  
ATOM   4325  CB  LEU A1009     -38.331  -2.257 -11.072  1.00  0.00           C  
ATOM   4326  CG  LEU A1009     -38.932  -3.392 -10.100  1.00  0.00           C  
ATOM   4327  CD1 LEU A1009     -38.100  -4.661 -10.114  1.00  0.00           C  
ATOM   4328  CD2 LEU A1009     -39.031  -2.812  -8.711  1.00  0.00           C  
ATOM   4329  H   LEU A1009     -37.499  -4.415 -13.620  1.00  0.00           H  
ATOM   4330  HA  LEU A1009     -39.140  -3.051 -12.898  1.00  0.00           H  
ATOM   4331  HB3 LEU A1009     -38.862  -1.311 -10.970  1.00  0.00           H  
ATOM   4332  HB2 LEU A1009     -37.370  -1.995 -10.630  1.00  0.00           H  
ATOM   4333  HG  LEU A1009     -39.887  -3.600 -10.582  1.00  0.00           H  
ATOM   4334 HD11 LEU A1009     -38.527  -5.423  -9.463  1.00  0.00           H  
ATOM   4335 HD12 LEU A1009     -37.997  -5.104 -11.105  1.00  0.00           H  
ATOM   4336 HD13 LEU A1009     -37.105  -4.421  -9.737  1.00  0.00           H  
ATOM   4337 HD21 LEU A1009     -39.480  -3.536  -8.032  1.00  0.00           H  
ATOM   4338 HD22 LEU A1009     -38.032  -2.492  -8.416  1.00  0.00           H  
ATOM   4339 HD23 LEU A1009     -39.738  -1.983  -8.686  1.00  0.00           H  
ATOM   4340  N   ASN A1010     -39.035  -0.925 -14.140  1.00  0.00           N  
ATOM   4341  CA  ASN A1010     -39.026   0.332 -14.994  1.00  0.00           C  
ATOM   4342  C   ASN A1010     -40.225   1.158 -14.394  1.00  0.00           C  
ATOM   4343  O   ASN A1010     -40.878   2.015 -15.009  1.00  0.00           O  
ATOM   4344  CB  ASN A1010     -39.367   0.129 -16.471  1.00  0.00           C  
ATOM   4345  CG  ASN A1010     -38.193  -0.243 -17.334  1.00  0.00           C  
ATOM   4346  OD1 ASN A1010     -37.264   0.530 -17.376  1.00  0.00           O  
ATOM   4347  ND2 ASN A1010     -38.268  -1.413 -17.970  1.00  0.00           N  
ATOM   4348  HB2 ASN A1010     -40.203  -0.552 -16.630  1.00  0.00           H  
ATOM   4349  HB3 ASN A1010     -39.731   1.098 -16.812  1.00  0.00           H  
ATOM   4350 HD22 ASN A1010     -37.399  -1.732 -18.372  1.00  0.00           H  
ATOM   4351 HD21 ASN A1010     -39.116  -1.914 -17.748  1.00  0.00           H  
ATOM   4352  H   ASN A1010     -39.922  -1.402 -14.072  1.00  0.00           H  
ATOM   4353  HA  ASN A1010     -38.130   0.922 -14.800  1.00  0.00           H  
ATOM   4354  N   ILE A1011     -40.568   0.892 -13.100  1.00  0.00           N  
ATOM   4355  CA  ILE A1011     -41.490   1.601 -12.212  1.00  0.00           C  
ATOM   4356  C   ILE A1011     -40.710   1.978 -10.969  1.00  0.00           C  
ATOM   4357  O   ILE A1011     -39.683   1.365 -10.751  1.00  0.00           O  
ATOM   4358  CB  ILE A1011     -42.622   0.571 -11.858  1.00  0.00           C  
ATOM   4359  CG1 ILE A1011     -42.208  -0.780 -11.247  1.00  0.00           C  
ATOM   4360  CG2 ILE A1011     -43.537   0.301 -13.106  1.00  0.00           C  
ATOM   4361  CD1 ILE A1011     -42.982  -1.221 -10.010  1.00  0.00           C  
ATOM   4362  H   ILE A1011     -40.056   0.143 -12.656  1.00  0.00           H  
ATOM   4363  HA  ILE A1011     -41.965   2.506 -12.591  1.00  0.00           H  
ATOM   4364  HB  ILE A1011     -43.246   1.073 -11.118  1.00  0.00           H  
ATOM   4365 HG13 ILE A1011     -41.132  -0.915 -11.137  1.00  0.00           H  
ATOM   4366 HG12 ILE A1011     -42.404  -1.644 -11.882  1.00  0.00           H  
ATOM   4367 HG21 ILE A1011     -42.950   0.074 -13.997  1.00  0.00           H  
ATOM   4368 HG22 ILE A1011     -44.219  -0.487 -12.785  1.00  0.00           H  
ATOM   4369 HG23 ILE A1011     -43.996   1.238 -13.419  1.00  0.00           H  
ATOM   4370 HD11 ILE A1011     -42.405  -1.872  -9.353  1.00  0.00           H  
ATOM   4371 HD12 ILE A1011     -43.290  -0.374  -9.397  1.00  0.00           H  
ATOM   4372 HD13 ILE A1011     -43.885  -1.748 -10.320  1.00  0.00           H  
ATOM   4373  N   PRO A1012     -41.223   2.889 -10.079  1.00  0.00           N  
ATOM   4374  CA  PRO A1012     -40.509   3.238  -8.752  1.00  0.00           C  
ATOM   4375  C   PRO A1012     -40.849   2.221  -7.649  1.00  0.00           C  
ATOM   4376  O   PRO A1012     -41.973   1.742  -7.693  1.00  0.00           O  
ATOM   4377  CB  PRO A1012     -41.218   4.524  -8.346  1.00  0.00           C  
ATOM   4378  CG  PRO A1012     -42.489   4.609  -9.042  1.00  0.00           C  
ATOM   4379  CD  PRO A1012     -42.352   3.776 -10.329  1.00  0.00           C  
ATOM   4380  HA  PRO A1012     -39.451   3.466  -8.879  1.00  0.00           H  
ATOM   4381  HB3 PRO A1012     -40.692   5.394  -8.738  1.00  0.00           H  
ATOM   4382  HB2 PRO A1012     -41.339   4.575  -7.264  1.00  0.00           H  
ATOM   4383  HG3 PRO A1012     -42.783   5.646  -9.205  1.00  0.00           H  
ATOM   4384  HG2 PRO A1012     -43.226   4.258  -8.320  1.00  0.00           H  
ATOM   4385  HD2 PRO A1012     -43.298   3.364 -10.681  1.00  0.00           H  
ATOM   4386  HD3 PRO A1012     -42.104   4.496 -11.109  1.00  0.00           H  
ATOM   4387  N   PHE A1013     -39.930   1.837  -6.719  1.00  0.00           N  
ATOM   4388  CA  PHE A1013     -40.090   1.131  -5.392  1.00  0.00           C  
ATOM   4389  C   PHE A1013     -41.194   1.687  -4.435  1.00  0.00           C  
ATOM   4390  O   PHE A1013     -41.183   1.668  -3.233  1.00  0.00           O  
ATOM   4391  CB  PHE A1013     -38.728   1.023  -4.662  1.00  0.00           C  
ATOM   4392  CG  PHE A1013     -37.794  -0.098  -5.010  1.00  0.00           C  
ATOM   4393  CD1 PHE A1013     -38.271  -1.389  -4.866  1.00  0.00           C  
ATOM   4394  CD2 PHE A1013     -36.469   0.029  -5.566  1.00  0.00           C  
ATOM   4395  CE1 PHE A1013     -37.534  -2.540  -5.165  1.00  0.00           C  
ATOM   4396  CE2 PHE A1013     -35.667  -1.120  -5.822  1.00  0.00           C  
ATOM   4397  CZ  PHE A1013     -36.176  -2.371  -5.596  1.00  0.00           C  
ATOM   4398  H   PHE A1013     -39.000   2.198  -6.877  1.00  0.00           H  
ATOM   4399  HA  PHE A1013     -40.534   0.180  -5.686  1.00  0.00           H  
ATOM   4400  HB3 PHE A1013     -38.894   0.974  -3.586  1.00  0.00           H  
ATOM   4401  HB2 PHE A1013     -38.083   1.875  -4.877  1.00  0.00           H  
ATOM   4402  HD1 PHE A1013     -39.246  -1.575  -4.441  1.00  0.00           H  
ATOM   4403  HD2 PHE A1013     -36.104   1.040  -5.672  1.00  0.00           H  
ATOM   4404  HE1 PHE A1013     -37.897  -3.547  -5.018  1.00  0.00           H  
ATOM   4405  HE2 PHE A1013     -34.627  -1.068  -6.109  1.00  0.00           H  
ATOM   4406  HZ  PHE A1013     -35.481  -3.182  -5.756  1.00  0.00           H  
TER    4407      PHE A1013
ATOM   4408  N   LEU B 723      11.293  52.336 -14.063  1.00  0.00           N  
ATOM   4409  CA  LEU B 723      12.233  51.241 -13.910  1.00  0.00           C  
ATOM   4410  C   LEU B 723      12.770  50.771 -15.293  1.00  0.00           C  
ATOM   4411  O   LEU B 723      12.993  49.574 -15.553  1.00  0.00           O  
ATOM   4412  CB  LEU B 723      11.538  50.130 -13.124  1.00  0.00           C  
ATOM   4413  CG  LEU B 723      12.442  49.180 -12.241  1.00  0.00           C  
ATOM   4414  CD1 LEU B 723      13.125  49.989 -11.115  1.00  0.00           C  
ATOM   4415  CD2 LEU B 723      11.654  48.032 -11.636  1.00  0.00           C  
ATOM   4416  HB2 LEU B 723      10.774  50.612 -12.514  1.00  0.00           H  
ATOM   4417  HB3 LEU B 723      10.952  49.500 -13.793  1.00  0.00           H  
ATOM   4418  HG  LEU B 723      13.116  48.679 -12.936  1.00  0.00           H  
ATOM   4419 HD11 LEU B 723      12.318  50.229 -10.423  1.00  0.00           H  
ATOM   4420 HD12 LEU B 723      13.916  49.463 -10.580  1.00  0.00           H  
ATOM   4421 HD13 LEU B 723      13.619  50.854 -11.556  1.00  0.00           H  
ATOM   4422 HD21 LEU B 723      11.369  47.299 -12.390  1.00  0.00           H  
ATOM   4423 HD22 LEU B 723      12.440  47.564 -11.043  1.00  0.00           H  
ATOM   4424 HD23 LEU B 723      10.756  48.420 -11.155  1.00  0.00           H  
ATOM   4425  H   LEU B 723      10.995  52.503 -15.013  1.00  0.00           H  
ATOM   4426  HA  LEU B 723      13.180  51.555 -13.470  1.00  0.00           H  
ATOM   4427  N   LEU B 724      13.033  51.719 -16.208  1.00  0.00           N  
ATOM   4428  CA  LEU B 724      13.694  51.597 -17.514  1.00  0.00           C  
ATOM   4429  C   LEU B 724      12.628  51.050 -18.471  1.00  0.00           C  
ATOM   4430  O   LEU B 724      11.593  51.683 -18.625  1.00  0.00           O  
ATOM   4431  CB  LEU B 724      15.093  50.803 -17.444  1.00  0.00           C  
ATOM   4432  CG  LEU B 724      16.269  51.742 -16.970  1.00  0.00           C  
ATOM   4433  CD1 LEU B 724      16.184  52.087 -15.503  1.00  0.00           C  
ATOM   4434  CD2 LEU B 724      17.607  51.116 -17.239  1.00  0.00           C  
ATOM   4435  HB2 LEU B 724      15.132  49.898 -16.839  1.00  0.00           H  
ATOM   4436  HB3 LEU B 724      15.410  50.475 -18.434  1.00  0.00           H  
ATOM   4437  HG  LEU B 724      16.255  52.648 -17.575  1.00  0.00           H  
ATOM   4438 HD11 LEU B 724      15.836  51.288 -14.848  1.00  0.00           H  
ATOM   4439 HD12 LEU B 724      17.028  52.510 -14.959  1.00  0.00           H  
ATOM   4440 HD13 LEU B 724      15.403  52.844 -15.434  1.00  0.00           H  
ATOM   4441 HD21 LEU B 724      17.650  50.144 -16.748  1.00  0.00           H  
ATOM   4442 HD22 LEU B 724      17.824  51.099 -18.307  1.00  0.00           H  
ATOM   4443 HD23 LEU B 724      18.276  51.841 -16.777  1.00  0.00           H  
ATOM   4444  HA  LEU B 724      13.812  52.641 -17.802  1.00  0.00           H  
ATOM   4445  H   LEU B 724      12.758  52.666 -15.987  1.00  0.00           H  
ATOM   4446  N   TRP B 725      13.023  50.049 -19.283  1.00  0.00           N  
ATOM   4447  CA  TRP B 725      12.007  49.269 -20.072  1.00  0.00           C  
ATOM   4448  C   TRP B 725      12.157  47.755 -19.907  1.00  0.00           C  
ATOM   4449  O   TRP B 725      11.134  47.020 -20.048  1.00  0.00           O  
ATOM   4450  CB  TRP B 725      11.883  49.643 -21.582  1.00  0.00           C  
ATOM   4451  CG  TRP B 725      13.136  49.739 -22.372  1.00  0.00           C  
ATOM   4452  CD1 TRP B 725      13.910  50.799 -22.616  1.00  0.00           C  
ATOM   4453  CD2 TRP B 725      13.833  48.612 -22.935  1.00  0.00           C  
ATOM   4454  NE1 TRP B 725      15.041  50.404 -23.266  1.00  0.00           N  
ATOM   4455  CE2 TRP B 725      14.996  49.098 -23.588  1.00  0.00           C  
ATOM   4456  CE3 TRP B 725      13.581  47.243 -22.967  1.00  0.00           C  
ATOM   4457  CZ2 TRP B 725      15.830  48.268 -24.407  1.00  0.00           C  
ATOM   4458  CZ3 TRP B 725      14.475  46.429 -23.676  1.00  0.00           C  
ATOM   4459  CH2 TRP B 725      15.567  46.873 -24.382  1.00  0.00           C  
ATOM   4460  HB2 TRP B 725      11.182  48.865 -21.886  1.00  0.00           H  
ATOM   4461  HB3 TRP B 725      11.323  50.548 -21.818  1.00  0.00           H  
ATOM   4462  HD1 TRP B 725      13.666  51.827 -22.396  1.00  0.00           H  
ATOM   4463  HE1 TRP B 725      15.735  51.019 -23.668  1.00  0.00           H  
ATOM   4464  HE3 TRP B 725      12.621  46.907 -22.604  1.00  0.00           H  
ATOM   4465  HZ2 TRP B 725      16.798  48.615 -24.737  1.00  0.00           H  
ATOM   4466  HZ3 TRP B 725      14.135  45.408 -23.585  1.00  0.00           H  
ATOM   4467  HH2 TRP B 725      16.100  46.141 -24.970  1.00  0.00           H  
ATOM   4468  H   TRP B 725      13.938  49.680 -19.071  1.00  0.00           H  
ATOM   4469  HA  TRP B 725      11.040  49.413 -19.590  1.00  0.00           H  
ATOM   4470  N   TYR B 726      13.346  47.251 -19.564  1.00  0.00           N  
ATOM   4471  CA  TYR B 726      13.689  45.791 -19.471  1.00  0.00           C  
ATOM   4472  C   TYR B 726      12.886  45.149 -18.320  1.00  0.00           C  
ATOM   4473  O   TYR B 726      12.104  44.204 -18.490  1.00  0.00           O  
ATOM   4474  CB  TYR B 726      15.212  45.540 -19.165  1.00  0.00           C  
ATOM   4475  CG  TYR B 726      15.515  44.051 -19.202  1.00  0.00           C  
ATOM   4476  CD1 TYR B 726      15.521  43.298 -18.036  1.00  0.00           C  
ATOM   4477  CD2 TYR B 726      15.723  43.440 -20.431  1.00  0.00           C  
ATOM   4478  CE1 TYR B 726      15.834  41.931 -18.081  1.00  0.00           C  
ATOM   4479  CE2 TYR B 726      16.005  42.051 -20.551  1.00  0.00           C  
ATOM   4480  CZ  TYR B 726      16.045  41.302 -19.304  1.00  0.00           C  
ATOM   4481  OH  TYR B 726      16.277  39.974 -19.385  1.00  0.00           O  
ATOM   4482  H   TYR B 726      14.143  47.868 -19.632  1.00  0.00           H  
ATOM   4483  HA  TYR B 726      13.301  45.369 -20.398  1.00  0.00           H  
ATOM   4484  HB3 TYR B 726      15.583  45.950 -18.226  1.00  0.00           H  
ATOM   4485  HB2 TYR B 726      15.780  46.051 -19.943  1.00  0.00           H  
ATOM   4486  HD1 TYR B 726      15.364  43.743 -17.065  1.00  0.00           H  
ATOM   4487  HD2 TYR B 726      15.653  44.058 -21.314  1.00  0.00           H  
ATOM   4488  HE1 TYR B 726      15.854  41.300 -17.205  1.00  0.00           H  
ATOM   4489  HE2 TYR B 726      16.085  41.681 -21.562  1.00  0.00           H  
ATOM   4490  HH  TYR B 726      16.807  39.806 -20.149  1.00  0.00           H  
ATOM   4491  N   TYR B 727      12.950  45.651 -17.014  1.00  0.00           N  
ATOM   4492  CA  TYR B 727      12.483  44.910 -15.815  1.00  0.00           C  
ATOM   4493  C   TYR B 727      10.953  44.942 -15.744  1.00  0.00           C  
ATOM   4494  O   TYR B 727      10.310  44.149 -15.073  1.00  0.00           O  
ATOM   4495  CB  TYR B 727      13.169  45.542 -14.566  1.00  0.00           C  
ATOM   4496  CG  TYR B 727      14.647  45.458 -14.506  1.00  0.00           C  
ATOM   4497  CD1 TYR B 727      15.354  44.167 -14.598  1.00  0.00           C  
ATOM   4498  CD2 TYR B 727      15.413  46.701 -14.591  1.00  0.00           C  
ATOM   4499  CE1 TYR B 727      16.762  44.168 -14.664  1.00  0.00           C  
ATOM   4500  CE2 TYR B 727      16.799  46.666 -14.822  1.00  0.00           C  
ATOM   4501  CZ  TYR B 727      17.441  45.368 -14.853  1.00  0.00           C  
ATOM   4502  OH  TYR B 727      18.838  45.308 -14.977  1.00  0.00           O  
ATOM   4503  H   TYR B 727      13.477  46.497 -16.853  1.00  0.00           H  
ATOM   4504  HA  TYR B 727      12.789  43.876 -15.976  1.00  0.00           H  
ATOM   4505  HB3 TYR B 727      12.890  45.212 -13.566  1.00  0.00           H  
ATOM   4506  HB2 TYR B 727      12.861  46.587 -14.596  1.00  0.00           H  
ATOM   4507  HD1 TYR B 727      14.784  43.255 -14.508  1.00  0.00           H  
ATOM   4508  HD2 TYR B 727      14.892  47.645 -14.528  1.00  0.00           H  
ATOM   4509  HE1 TYR B 727      17.267  43.215 -14.721  1.00  0.00           H  
ATOM   4510  HE2 TYR B 727      17.355  47.585 -14.932  1.00  0.00           H  
ATOM   4511  HH  TYR B 727      19.113  46.115 -15.383  1.00  0.00           H  
ATOM   4512  N   VAL B 728      10.346  45.949 -16.333  1.00  0.00           N  
ATOM   4513  CA  VAL B 728       8.848  46.136 -16.420  1.00  0.00           C  
ATOM   4514  C   VAL B 728       8.290  45.255 -17.572  1.00  0.00           C  
ATOM   4515  O   VAL B 728       7.092  45.123 -17.647  1.00  0.00           O  
ATOM   4516  CB  VAL B 728       8.547  47.664 -16.639  1.00  0.00           C  
ATOM   4517  CG1 VAL B 728       9.093  48.416 -15.362  1.00  0.00           C  
ATOM   4518  CG2 VAL B 728       9.170  48.273 -17.897  1.00  0.00           C  
ATOM   4519  H   VAL B 728      10.837  46.601 -16.928  1.00  0.00           H  
ATOM   4520  HA  VAL B 728       8.371  45.782 -15.506  1.00  0.00           H  
ATOM   4521  HB  VAL B 728       7.484  47.896 -16.693  1.00  0.00           H  
ATOM   4522 HG11 VAL B 728       8.936  47.798 -14.477  1.00  0.00           H  
ATOM   4523 HG12 VAL B 728      10.171  48.546 -15.466  1.00  0.00           H  
ATOM   4524 HG13 VAL B 728       8.589  49.374 -15.238  1.00  0.00           H  
ATOM   4525 HG21 VAL B 728       9.132  47.609 -18.761  1.00  0.00           H  
ATOM   4526 HG22 VAL B 728       8.841  49.283 -18.144  1.00  0.00           H  
ATOM   4527 HG23 VAL B 728      10.239  48.298 -17.682  1.00  0.00           H  
ATOM   4528  N   ALA B 729       9.183  44.700 -18.439  1.00  0.00           N  
ATOM   4529  CA  ALA B 729       8.796  43.518 -19.261  1.00  0.00           C  
ATOM   4530  C   ALA B 729       8.932  42.264 -18.438  1.00  0.00           C  
ATOM   4531  O   ALA B 729       7.951  41.572 -18.234  1.00  0.00           O  
ATOM   4532  CB  ALA B 729       9.642  43.336 -20.504  1.00  0.00           C  
ATOM   4533  HB1 ALA B 729       9.805  44.228 -21.109  1.00  0.00           H  
ATOM   4534  HB2 ALA B 729      10.605  42.870 -20.297  1.00  0.00           H  
ATOM   4535  HB3 ALA B 729       9.082  42.599 -21.080  1.00  0.00           H  
ATOM   4536  H   ALA B 729      10.177  44.825 -18.314  1.00  0.00           H  
ATOM   4537  HA  ALA B 729       7.752  43.581 -19.568  1.00  0.00           H  
ATOM   4538  N   PHE B 730      10.182  42.009 -17.885  1.00  0.00           N  
ATOM   4539  CA  PHE B 730      10.494  40.777 -17.153  1.00  0.00           C  
ATOM   4540  C   PHE B 730       9.445  40.476 -16.047  1.00  0.00           C  
ATOM   4541  O   PHE B 730       8.850  39.364 -16.000  1.00  0.00           O  
ATOM   4542  CB  PHE B 730      11.931  40.943 -16.542  1.00  0.00           C  
ATOM   4543  CG  PHE B 730      12.728  39.821 -15.920  1.00  0.00           C  
ATOM   4544  CD1 PHE B 730      13.389  38.831 -16.620  1.00  0.00           C  
ATOM   4545  CD2 PHE B 730      12.795  39.694 -14.481  1.00  0.00           C  
ATOM   4546  CE1 PHE B 730      14.005  37.753 -15.987  1.00  0.00           C  
ATOM   4547  CE2 PHE B 730      13.464  38.633 -13.826  1.00  0.00           C  
ATOM   4548  CZ  PHE B 730      14.080  37.668 -14.609  1.00  0.00           C  
ATOM   4549  H   PHE B 730      10.955  42.623 -18.101  1.00  0.00           H  
ATOM   4550  HA  PHE B 730      10.525  40.003 -17.920  1.00  0.00           H  
ATOM   4551  HB3 PHE B 730      12.019  41.806 -15.883  1.00  0.00           H  
ATOM   4552  HB2 PHE B 730      12.549  41.081 -17.430  1.00  0.00           H  
ATOM   4553  HD1 PHE B 730      13.298  38.895 -17.694  1.00  0.00           H  
ATOM   4554  HD2 PHE B 730      12.340  40.452 -13.861  1.00  0.00           H  
ATOM   4555  HE1 PHE B 730      14.365  36.957 -16.622  1.00  0.00           H  
ATOM   4556  HE2 PHE B 730      13.583  38.553 -12.755  1.00  0.00           H  
ATOM   4557  HZ  PHE B 730      14.458  36.858 -14.003  1.00  0.00           H  
ATOM   4558  N   PHE B 731       9.152  41.429 -15.096  1.00  0.00           N  
ATOM   4559  CA  PHE B 731       8.234  41.177 -14.002  1.00  0.00           C  
ATOM   4560  C   PHE B 731       6.792  41.384 -14.358  1.00  0.00           C  
ATOM   4561  O   PHE B 731       5.982  41.368 -13.472  1.00  0.00           O  
ATOM   4562  CB  PHE B 731       8.650  41.995 -12.784  1.00  0.00           C  
ATOM   4563  CG  PHE B 731       9.961  41.652 -12.181  1.00  0.00           C  
ATOM   4564  CD1 PHE B 731      10.252  40.349 -11.642  1.00  0.00           C  
ATOM   4565  CD2 PHE B 731      10.888  42.702 -12.050  1.00  0.00           C  
ATOM   4566  CE1 PHE B 731      11.504  40.118 -11.025  1.00  0.00           C  
ATOM   4567  CE2 PHE B 731      12.149  42.499 -11.457  1.00  0.00           C  
ATOM   4568  CZ  PHE B 731      12.514  41.157 -11.030  1.00  0.00           C  
ATOM   4569  H   PHE B 731       9.766  42.227 -15.010  1.00  0.00           H  
ATOM   4570  HA  PHE B 731       8.393  40.158 -13.650  1.00  0.00           H  
ATOM   4571  HB3 PHE B 731       7.848  42.017 -12.046  1.00  0.00           H  
ATOM   4572  HB2 PHE B 731       8.717  43.059 -13.013  1.00  0.00           H  
ATOM   4573  HD1 PHE B 731       9.469  39.613 -11.748  1.00  0.00           H  
ATOM   4574  HD2 PHE B 731      10.660  43.643 -12.529  1.00  0.00           H  
ATOM   4575  HE1 PHE B 731      11.661  39.101 -10.698  1.00  0.00           H  
ATOM   4576  HE2 PHE B 731      12.753  43.394 -11.483  1.00  0.00           H  
ATOM   4577  HZ  PHE B 731      13.461  41.036 -10.525  1.00  0.00           H  
ATOM   4578  N   THR B 732       6.374  41.645 -15.660  1.00  0.00           N  
ATOM   4579  CA  THR B 732       5.004  41.447 -16.099  1.00  0.00           C  
ATOM   4580  C   THR B 732       4.833  40.184 -17.019  1.00  0.00           C  
ATOM   4581  O   THR B 732       3.767  40.053 -17.638  1.00  0.00           O  
ATOM   4582  CB  THR B 732       4.654  42.780 -16.880  1.00  0.00           C  
ATOM   4583  OG1 THR B 732       5.474  43.015 -18.002  1.00  0.00           O  
ATOM   4584  CG2 THR B 732       4.511  44.021 -16.052  1.00  0.00           C  
ATOM   4585  H   THR B 732       7.039  41.714 -16.417  1.00  0.00           H  
ATOM   4586  HA  THR B 732       4.317  41.323 -15.262  1.00  0.00           H  
ATOM   4587  HB  THR B 732       3.655  42.706 -17.310  1.00  0.00           H  
ATOM   4588  HG1 THR B 732       6.260  43.424 -17.674  1.00  0.00           H  
ATOM   4589 HG21 THR B 732       4.397  43.706 -15.015  1.00  0.00           H  
ATOM   4590 HG22 THR B 732       5.444  44.583 -16.070  1.00  0.00           H  
ATOM   4591 HG23 THR B 732       3.639  44.601 -16.352  1.00  0.00           H  
ATOM   4592  N   SER B 733       5.880  39.391 -17.219  1.00  0.00           N  
ATOM   4593  CA  SER B 733       5.856  38.191 -18.121  1.00  0.00           C  
ATOM   4594  C   SER B 733       5.360  37.007 -17.285  1.00  0.00           C  
ATOM   4595  O   SER B 733       5.598  36.971 -16.111  1.00  0.00           O  
ATOM   4596  CB  SER B 733       7.238  38.023 -18.818  1.00  0.00           C  
ATOM   4597  OG  SER B 733       8.221  37.382 -17.982  1.00  0.00           O  
ATOM   4598  H   SER B 733       6.764  39.665 -16.814  1.00  0.00           H  
ATOM   4599  HA  SER B 733       5.110  38.340 -18.902  1.00  0.00           H  
ATOM   4600  HB3 SER B 733       7.497  39.007 -19.209  1.00  0.00           H  
ATOM   4601  HB2 SER B 733       7.192  37.361 -19.683  1.00  0.00           H  
ATOM   4602  HG  SER B 733       8.712  38.089 -17.595  1.00  0.00           H  
ATOM   4603  N   PRO B 734       4.551  36.063 -17.878  1.00  0.00           N  
ATOM   4604  CA  PRO B 734       3.656  35.177 -17.129  1.00  0.00           C  
ATOM   4605  C   PRO B 734       4.299  34.141 -16.194  1.00  0.00           C  
ATOM   4606  O   PRO B 734       3.890  33.975 -15.056  1.00  0.00           O  
ATOM   4607  CB  PRO B 734       2.695  34.636 -18.185  1.00  0.00           C  
ATOM   4608  CG  PRO B 734       3.545  34.517 -19.453  1.00  0.00           C  
ATOM   4609  CD  PRO B 734       4.382  35.845 -19.328  1.00  0.00           C  
ATOM   4610  HA  PRO B 734       3.079  35.725 -16.384  1.00  0.00           H  
ATOM   4611  HB3 PRO B 734       1.858  35.330 -18.259  1.00  0.00           H  
ATOM   4612  HB2 PRO B 734       2.206  33.731 -17.823  1.00  0.00           H  
ATOM   4613  HG3 PRO B 734       2.920  34.459 -20.344  1.00  0.00           H  
ATOM   4614  HG2 PRO B 734       4.125  33.603 -19.324  1.00  0.00           H  
ATOM   4615  HD2 PRO B 734       5.367  35.783 -19.792  1.00  0.00           H  
ATOM   4616  HD3 PRO B 734       3.858  36.644 -19.852  1.00  0.00           H  
ATOM   4617  N   PHE B 735       5.456  33.552 -16.565  1.00  0.00           N  
ATOM   4618  CA  PHE B 735       6.213  32.535 -15.851  1.00  0.00           C  
ATOM   4619  C   PHE B 735       7.067  33.106 -14.696  1.00  0.00           C  
ATOM   4620  O   PHE B 735       7.363  32.510 -13.684  1.00  0.00           O  
ATOM   4621  CB  PHE B 735       7.049  31.773 -16.813  1.00  0.00           C  
ATOM   4622  CG  PHE B 735       6.261  31.153 -17.925  1.00  0.00           C  
ATOM   4623  CD1 PHE B 735       6.416  31.655 -19.243  1.00  0.00           C  
ATOM   4624  CD2 PHE B 735       5.454  30.001 -17.649  1.00  0.00           C  
ATOM   4625  CE1 PHE B 735       5.688  30.983 -20.232  1.00  0.00           C  
ATOM   4626  CE2 PHE B 735       4.625  29.447 -18.657  1.00  0.00           C  
ATOM   4627  CZ  PHE B 735       4.777  29.945 -19.967  1.00  0.00           C  
ATOM   4628  H   PHE B 735       5.904  33.729 -17.452  1.00  0.00           H  
ATOM   4629  HA  PHE B 735       5.532  31.843 -15.354  1.00  0.00           H  
ATOM   4630  HB3 PHE B 735       7.447  30.878 -16.336  1.00  0.00           H  
ATOM   4631  HB2 PHE B 735       7.872  32.319 -17.275  1.00  0.00           H  
ATOM   4632  HD1 PHE B 735       7.121  32.457 -19.408  1.00  0.00           H  
ATOM   4633  HD2 PHE B 735       5.603  29.665 -16.633  1.00  0.00           H  
ATOM   4634  HE1 PHE B 735       5.802  31.312 -21.254  1.00  0.00           H  
ATOM   4635  HE2 PHE B 735       3.954  28.607 -18.553  1.00  0.00           H  
ATOM   4636  HZ  PHE B 735       4.263  29.447 -20.776  1.00  0.00           H  
ATOM   4637  N   VAL B 736       7.482  34.436 -14.856  1.00  0.00           N  
ATOM   4638  CA  VAL B 736       8.309  35.173 -13.880  1.00  0.00           C  
ATOM   4639  C   VAL B 736       7.422  35.792 -12.832  1.00  0.00           C  
ATOM   4640  O   VAL B 736       7.641  35.637 -11.638  1.00  0.00           O  
ATOM   4641  CB  VAL B 736       9.059  36.246 -14.756  1.00  0.00           C  
ATOM   4642  CG1 VAL B 736       9.992  37.136 -13.824  1.00  0.00           C  
ATOM   4643  CG2 VAL B 736       9.918  35.629 -15.875  1.00  0.00           C  
ATOM   4644  H   VAL B 736       7.372  34.913 -15.739  1.00  0.00           H  
ATOM   4645  HA  VAL B 736       9.094  34.502 -13.529  1.00  0.00           H  
ATOM   4646  HB  VAL B 736       8.315  36.955 -15.121  1.00  0.00           H  
ATOM   4647 HG11 VAL B 736      10.432  37.942 -14.411  1.00  0.00           H  
ATOM   4648 HG12 VAL B 736       9.371  37.763 -13.184  1.00  0.00           H  
ATOM   4649 HG13 VAL B 736      10.790  36.719 -13.209  1.00  0.00           H  
ATOM   4650 HG21 VAL B 736      10.668  35.089 -15.298  1.00  0.00           H  
ATOM   4651 HG22 VAL B 736       9.297  35.045 -16.555  1.00  0.00           H  
ATOM   4652 HG23 VAL B 736      10.403  36.423 -16.442  1.00  0.00           H  
ATOM   4653  N   VAL B 737       6.222  36.261 -13.206  1.00  0.00           N  
ATOM   4654  CA  VAL B 737       5.066  36.486 -12.351  1.00  0.00           C  
ATOM   4655  C   VAL B 737       4.703  35.363 -11.440  1.00  0.00           C  
ATOM   4656  O   VAL B 737       4.569  35.480 -10.244  1.00  0.00           O  
ATOM   4657  CB  VAL B 737       3.887  36.920 -13.291  1.00  0.00           C  
ATOM   4658  CG1 VAL B 737       2.426  36.867 -12.795  1.00  0.00           C  
ATOM   4659  CG2 VAL B 737       4.154  38.210 -13.938  1.00  0.00           C  
ATOM   4660  H   VAL B 737       6.177  36.385 -14.207  1.00  0.00           H  
ATOM   4661  HA  VAL B 737       5.349  37.292 -11.674  1.00  0.00           H  
ATOM   4662  HB  VAL B 737       3.891  36.182 -14.093  1.00  0.00           H  
ATOM   4663 HG11 VAL B 737       2.239  35.800 -12.681  1.00  0.00           H  
ATOM   4664 HG12 VAL B 737       2.236  37.410 -11.869  1.00  0.00           H  
ATOM   4665 HG13 VAL B 737       1.576  37.121 -13.428  1.00  0.00           H  
ATOM   4666 HG21 VAL B 737       5.222  38.346 -14.105  1.00  0.00           H  
ATOM   4667 HG22 VAL B 737       3.707  38.344 -14.923  1.00  0.00           H  
ATOM   4668 HG23 VAL B 737       3.856  39.067 -13.335  1.00  0.00           H  
ATOM   4669  N   PHE B 738       4.490  34.210 -12.028  1.00  0.00           N  
ATOM   4670  CA  PHE B 738       4.343  32.918 -11.388  1.00  0.00           C  
ATOM   4671  C   PHE B 738       5.481  32.598 -10.381  1.00  0.00           C  
ATOM   4672  O   PHE B 738       5.174  32.202  -9.287  1.00  0.00           O  
ATOM   4673  CB  PHE B 738       4.204  31.791 -12.413  1.00  0.00           C  
ATOM   4674  CG  PHE B 738       3.979  30.437 -11.756  1.00  0.00           C  
ATOM   4675  CD1 PHE B 738       2.992  30.202 -10.779  1.00  0.00           C  
ATOM   4676  CD2 PHE B 738       4.773  29.371 -12.117  1.00  0.00           C  
ATOM   4677  CE1 PHE B 738       2.832  28.949 -10.142  1.00  0.00           C  
ATOM   4678  CE2 PHE B 738       4.591  28.058 -11.531  1.00  0.00           C  
ATOM   4679  CZ  PHE B 738       3.599  27.825 -10.576  1.00  0.00           C  
ATOM   4680  H   PHE B 738       4.420  34.116 -13.031  1.00  0.00           H  
ATOM   4681  HA  PHE B 738       3.370  32.870 -10.900  1.00  0.00           H  
ATOM   4682  HB3 PHE B 738       5.122  31.721 -12.996  1.00  0.00           H  
ATOM   4683  HB2 PHE B 738       3.432  31.909 -13.173  1.00  0.00           H  
ATOM   4684  HD1 PHE B 738       2.361  31.032 -10.496  1.00  0.00           H  
ATOM   4685  HD2 PHE B 738       5.567  29.437 -12.846  1.00  0.00           H  
ATOM   4686  HE1 PHE B 738       2.181  28.834  -9.287  1.00  0.00           H  
ATOM   4687  HE2 PHE B 738       5.222  27.242 -11.851  1.00  0.00           H  
ATOM   4688  HZ  PHE B 738       3.495  26.876 -10.071  1.00  0.00           H  
ATOM   4689  N   SER B 739       6.791  32.722 -10.793  1.00  0.00           N  
ATOM   4690  CA  SER B 739       7.954  32.432  -9.971  1.00  0.00           C  
ATOM   4691  C   SER B 739       7.934  33.164  -8.636  1.00  0.00           C  
ATOM   4692  O   SER B 739       8.264  32.605  -7.612  1.00  0.00           O  
ATOM   4693  CB  SER B 739       9.286  32.670 -10.713  1.00  0.00           C  
ATOM   4694  OG  SER B 739       9.315  31.836 -11.914  1.00  0.00           O  
ATOM   4695  H   SER B 739       6.931  33.136 -11.704  1.00  0.00           H  
ATOM   4696  HA  SER B 739       7.969  31.352  -9.821  1.00  0.00           H  
ATOM   4697  HB3 SER B 739      10.095  32.372 -10.046  1.00  0.00           H  
ATOM   4698  HB2 SER B 739       9.427  33.739 -10.869  1.00  0.00           H  
ATOM   4699  HG  SER B 739       8.608  32.203 -12.423  1.00  0.00           H  
ATOM   4700  N   TRP B 740       7.553  34.466  -8.738  1.00  0.00           N  
ATOM   4701  CA  TRP B 740       7.489  35.420  -7.642  1.00  0.00           C  
ATOM   4702  C   TRP B 740       6.268  35.031  -6.763  1.00  0.00           C  
ATOM   4703  O   TRP B 740       6.482  34.739  -5.604  1.00  0.00           O  
ATOM   4704  CB  TRP B 740       7.338  36.825  -8.138  1.00  0.00           C  
ATOM   4705  CG  TRP B 740       7.358  38.031  -7.165  1.00  0.00           C  
ATOM   4706  CD1 TRP B 740       6.744  38.176  -5.920  1.00  0.00           C  
ATOM   4707  CD2 TRP B 740       8.008  39.371  -7.411  1.00  0.00           C  
ATOM   4708  NE1 TRP B 740       6.925  39.465  -5.510  1.00  0.00           N  
ATOM   4709  CE2 TRP B 740       7.726  40.260  -6.332  1.00  0.00           C  
ATOM   4710  CE3 TRP B 740       8.763  39.931  -8.455  1.00  0.00           C  
ATOM   4711  CZ2 TRP B 740       8.171  41.572  -6.248  1.00  0.00           C  
ATOM   4712  CZ3 TRP B 740       9.330  41.213  -8.327  1.00  0.00           C  
ATOM   4713  CH2 TRP B 740       9.058  42.028  -7.223  1.00  0.00           C  
ATOM   4714  H   TRP B 740       7.308  34.733  -9.681  1.00  0.00           H  
ATOM   4715  HA  TRP B 740       8.409  35.379  -7.058  1.00  0.00           H  
ATOM   4716  HB3 TRP B 740       6.438  36.860  -8.752  1.00  0.00           H  
ATOM   4717  HB2 TRP B 740       8.220  36.995  -8.755  1.00  0.00           H  
ATOM   4718  HD1 TRP B 740       6.125  37.448  -5.417  1.00  0.00           H  
ATOM   4719  HE1 TRP B 740       6.490  39.836  -4.678  1.00  0.00           H  
ATOM   4720  HE3 TRP B 740       8.901  39.207  -9.245  1.00  0.00           H  
ATOM   4721  HZ2 TRP B 740       7.990  42.333  -5.504  1.00  0.00           H  
ATOM   4722  HZ3 TRP B 740       9.906  41.634  -9.138  1.00  0.00           H  
ATOM   4723  HH2 TRP B 740       9.527  42.984  -7.044  1.00  0.00           H  
ATOM   4724  N   ASN B 741       5.048  34.964  -7.399  1.00  0.00           N  
ATOM   4725  CA  ASN B 741       3.846  34.554  -6.682  1.00  0.00           C  
ATOM   4726  C   ASN B 741       4.031  33.219  -5.854  1.00  0.00           C  
ATOM   4727  O   ASN B 741       3.563  33.062  -4.713  1.00  0.00           O  
ATOM   4728  CB  ASN B 741       2.554  34.389  -7.458  1.00  0.00           C  
ATOM   4729  CG  ASN B 741       2.090  35.624  -8.165  1.00  0.00           C  
ATOM   4730  OD1 ASN B 741       2.001  36.715  -7.526  1.00  0.00           O  
ATOM   4731  ND2 ASN B 741       1.783  35.643  -9.478  1.00  0.00           N  
ATOM   4732  H   ASN B 741       4.915  35.259  -8.356  1.00  0.00           H  
ATOM   4733  HA  ASN B 741       3.720  35.365  -5.964  1.00  0.00           H  
ATOM   4734  HB3 ASN B 741       1.744  34.135  -6.774  1.00  0.00           H  
ATOM   4735  HB2 ASN B 741       2.669  33.677  -8.275  1.00  0.00           H  
ATOM   4736 HD22 ASN B 741       1.297  36.456  -9.828  1.00  0.00           H  
ATOM   4737 HD21 ASN B 741       1.809  34.873 -10.132  1.00  0.00           H  
ATOM   4738  N   VAL B 742       4.914  32.277  -6.288  1.00  0.00           N  
ATOM   4739  CA  VAL B 742       5.237  31.032  -5.620  1.00  0.00           C  
ATOM   4740  C   VAL B 742       6.190  31.167  -4.461  1.00  0.00           C  
ATOM   4741  O   VAL B 742       5.908  30.515  -3.453  1.00  0.00           O  
ATOM   4742  CB  VAL B 742       5.679  29.941  -6.701  1.00  0.00           C  
ATOM   4743  CG1 VAL B 742       6.389  28.646  -6.136  1.00  0.00           C  
ATOM   4744  CG2 VAL B 742       4.470  29.484  -7.451  1.00  0.00           C  
ATOM   4745  H   VAL B 742       5.053  32.332  -7.287  1.00  0.00           H  
ATOM   4746  HA  VAL B 742       4.320  30.624  -5.195  1.00  0.00           H  
ATOM   4747  HB  VAL B 742       6.295  30.376  -7.489  1.00  0.00           H  
ATOM   4748 HG11 VAL B 742       7.387  28.788  -5.721  1.00  0.00           H  
ATOM   4749 HG12 VAL B 742       5.763  28.258  -5.333  1.00  0.00           H  
ATOM   4750 HG13 VAL B 742       6.424  27.968  -6.989  1.00  0.00           H  
ATOM   4751 HG21 VAL B 742       3.699  28.990  -6.860  1.00  0.00           H  
ATOM   4752 HG22 VAL B 742       3.965  30.266  -8.019  1.00  0.00           H  
ATOM   4753 HG23 VAL B 742       4.766  28.813  -8.258  1.00  0.00           H  
ATOM   4754  N   VAL B 743       7.345  31.884  -4.556  1.00  0.00           N  
ATOM   4755  CA  VAL B 743       8.199  32.349  -3.500  1.00  0.00           C  
ATOM   4756  C   VAL B 743       7.359  33.149  -2.464  1.00  0.00           C  
ATOM   4757  O   VAL B 743       7.503  33.006  -1.298  1.00  0.00           O  
ATOM   4758  CB  VAL B 743       9.388  33.064  -4.099  1.00  0.00           C  
ATOM   4759  CG1 VAL B 743      10.336  33.685  -3.025  1.00  0.00           C  
ATOM   4760  CG2 VAL B 743      10.164  32.077  -4.935  1.00  0.00           C  
ATOM   4761  HB  VAL B 743       9.067  33.849  -4.784  1.00  0.00           H  
ATOM   4762 HG11 VAL B 743      10.718  32.902  -2.370  1.00  0.00           H  
ATOM   4763 HG12 VAL B 743      11.160  34.204  -3.513  1.00  0.00           H  
ATOM   4764 HG13 VAL B 743       9.847  34.461  -2.437  1.00  0.00           H  
ATOM   4765 HG21 VAL B 743       9.604  31.551  -5.708  1.00  0.00           H  
ATOM   4766 HG22 VAL B 743      10.930  32.563  -5.539  1.00  0.00           H  
ATOM   4767 HG23 VAL B 743      10.506  31.338  -4.211  1.00  0.00           H  
ATOM   4768  H   VAL B 743       7.576  32.333  -5.431  1.00  0.00           H  
ATOM   4769  HA  VAL B 743       8.568  31.416  -3.075  1.00  0.00           H  
ATOM   4770  N   PHE B 744       6.402  33.935  -3.022  1.00  0.00           N  
ATOM   4771  CA  PHE B 744       5.535  34.837  -2.206  1.00  0.00           C  
ATOM   4772  C   PHE B 744       4.523  34.037  -1.359  1.00  0.00           C  
ATOM   4773  O   PHE B 744       4.095  34.424  -0.307  1.00  0.00           O  
ATOM   4774  CB  PHE B 744       4.684  35.851  -3.007  1.00  0.00           C  
ATOM   4775  CG  PHE B 744       4.515  37.193  -2.404  1.00  0.00           C  
ATOM   4776  CD1 PHE B 744       5.643  38.085  -2.300  1.00  0.00           C  
ATOM   4777  CD2 PHE B 744       3.326  37.621  -1.722  1.00  0.00           C  
ATOM   4778  CE1 PHE B 744       5.492  39.357  -1.614  1.00  0.00           C  
ATOM   4779  CE2 PHE B 744       3.195  38.834  -1.055  1.00  0.00           C  
ATOM   4780  CZ  PHE B 744       4.311  39.713  -0.977  1.00  0.00           C  
ATOM   4781  H   PHE B 744       6.513  34.084  -4.015  1.00  0.00           H  
ATOM   4782  HA  PHE B 744       6.224  35.418  -1.593  1.00  0.00           H  
ATOM   4783  HB3 PHE B 744       3.686  35.421  -3.101  1.00  0.00           H  
ATOM   4784  HB2 PHE B 744       4.992  35.961  -4.046  1.00  0.00           H  
ATOM   4785  HD1 PHE B 744       6.624  37.768  -2.620  1.00  0.00           H  
ATOM   4786  HD2 PHE B 744       2.514  36.925  -1.570  1.00  0.00           H  
ATOM   4787  HE1 PHE B 744       6.303  40.055  -1.464  1.00  0.00           H  
ATOM   4788  HE2 PHE B 744       2.317  39.044  -0.462  1.00  0.00           H  
ATOM   4789  HZ  PHE B 744       4.201  40.557  -0.313  1.00  0.00           H  
ATOM   4790  N   TYR B 745       4.043  32.869  -1.885  1.00  0.00           N  
ATOM   4791  CA  TYR B 745       3.237  31.823  -1.217  1.00  0.00           C  
ATOM   4792  C   TYR B 745       3.940  31.159  -0.048  1.00  0.00           C  
ATOM   4793  O   TYR B 745       3.404  31.120   1.055  1.00  0.00           O  
ATOM   4794  CB  TYR B 745       2.753  30.836  -2.214  1.00  0.00           C  
ATOM   4795  CG  TYR B 745       1.339  30.439  -2.105  1.00  0.00           C  
ATOM   4796  CD1 TYR B 745       0.277  31.236  -2.537  1.00  0.00           C  
ATOM   4797  CD2 TYR B 745       1.022  29.229  -1.444  1.00  0.00           C  
ATOM   4798  CE1 TYR B 745      -1.024  30.900  -2.256  1.00  0.00           C  
ATOM   4799  CE2 TYR B 745      -0.306  28.810  -1.345  1.00  0.00           C  
ATOM   4800  CZ  TYR B 745      -1.334  29.701  -1.633  1.00  0.00           C  
ATOM   4801  OH  TYR B 745      -2.641  29.205  -1.462  1.00  0.00           O  
ATOM   4802  H   TYR B 745       4.328  32.728  -2.843  1.00  0.00           H  
ATOM   4803  HA  TYR B 745       2.413  32.432  -0.845  1.00  0.00           H  
ATOM   4804  HB3 TYR B 745       3.430  29.982  -2.179  1.00  0.00           H  
ATOM   4805  HB2 TYR B 745       2.776  31.250  -3.222  1.00  0.00           H  
ATOM   4806  HD1 TYR B 745       0.446  32.180  -3.034  1.00  0.00           H  
ATOM   4807  HD2 TYR B 745       1.759  28.526  -1.085  1.00  0.00           H  
ATOM   4808  HE1 TYR B 745      -1.811  31.578  -2.552  1.00  0.00           H  
ATOM   4809  HE2 TYR B 745      -0.602  27.867  -0.911  1.00  0.00           H  
ATOM   4810  HH  TYR B 745      -3.361  29.793  -1.635  1.00  0.00           H  
ATOM   4811  N   ILE B 746       5.229  30.861  -0.191  1.00  0.00           N  
ATOM   4812  CA  ILE B 746       6.099  30.216   0.748  1.00  0.00           C  
ATOM   4813  C   ILE B 746       6.526  31.184   1.847  1.00  0.00           C  
ATOM   4814  O   ILE B 746       6.619  30.843   3.038  1.00  0.00           O  
ATOM   4815  CB  ILE B 746       7.273  29.532  -0.096  1.00  0.00           C  
ATOM   4816  CG1 ILE B 746       6.729  28.405  -0.855  1.00  0.00           C  
ATOM   4817  CG2 ILE B 746       8.570  29.291   0.645  1.00  0.00           C  
ATOM   4818  CD1 ILE B 746       7.635  27.871  -2.048  1.00  0.00           C  
ATOM   4819  H   ILE B 746       5.617  30.942  -1.120  1.00  0.00           H  
ATOM   4820  HA  ILE B 746       5.487  29.389   1.108  1.00  0.00           H  
ATOM   4821  HB  ILE B 746       7.535  30.325  -0.797  1.00  0.00           H  
ATOM   4822 HG13 ILE B 746       5.698  28.507  -1.194  1.00  0.00           H  
ATOM   4823 HG12 ILE B 746       6.696  27.626  -0.093  1.00  0.00           H  
ATOM   4824 HG21 ILE B 746       9.353  28.901  -0.005  1.00  0.00           H  
ATOM   4825 HG22 ILE B 746       8.994  30.114   1.221  1.00  0.00           H  
ATOM   4826 HG23 ILE B 746       8.469  28.559   1.446  1.00  0.00           H  
ATOM   4827 HD11 ILE B 746       8.693  28.014  -1.826  1.00  0.00           H  
ATOM   4828 HD12 ILE B 746       7.432  26.828  -2.292  1.00  0.00           H  
ATOM   4829 HD13 ILE B 746       7.501  28.439  -2.969  1.00  0.00           H  
ATOM   4830  N   ALA B 747       6.628  32.447   1.458  1.00  0.00           N  
ATOM   4831  CA  ALA B 747       7.045  33.649   2.284  1.00  0.00           C  
ATOM   4832  C   ALA B 747       5.894  34.041   3.207  1.00  0.00           C  
ATOM   4833  O   ALA B 747       6.052  34.143   4.400  1.00  0.00           O  
ATOM   4834  CB  ALA B 747       7.278  34.724   1.194  1.00  0.00           C  
ATOM   4835  H   ALA B 747       6.796  32.517   0.465  1.00  0.00           H  
ATOM   4836  HA  ALA B 747       7.941  33.545   2.896  1.00  0.00           H  
ATOM   4837  HB1 ALA B 747       8.091  34.434   0.529  1.00  0.00           H  
ATOM   4838  HB2 ALA B 747       6.460  35.081   0.568  1.00  0.00           H  
ATOM   4839  HB3 ALA B 747       7.509  35.643   1.731  1.00  0.00           H  
ATOM   4840  N   PHE B 748       4.648  34.031   2.663  1.00  0.00           N  
ATOM   4841  CA  PHE B 748       3.378  34.028   3.378  1.00  0.00           C  
ATOM   4842  C   PHE B 748       3.336  32.856   4.389  1.00  0.00           C  
ATOM   4843  O   PHE B 748       3.199  33.105   5.546  1.00  0.00           O  
ATOM   4844  CB  PHE B 748       2.202  33.903   2.237  1.00  0.00           C  
ATOM   4845  CG  PHE B 748       0.739  33.723   2.758  1.00  0.00           C  
ATOM   4846  CD1 PHE B 748       0.120  34.813   3.442  1.00  0.00           C  
ATOM   4847  CD2 PHE B 748      -0.008  32.568   2.482  1.00  0.00           C  
ATOM   4848  CE1 PHE B 748      -1.195  34.658   3.942  1.00  0.00           C  
ATOM   4849  CE2 PHE B 748      -1.207  32.350   3.160  1.00  0.00           C  
ATOM   4850  CZ  PHE B 748      -1.819  33.416   3.836  1.00  0.00           C  
ATOM   4851  H   PHE B 748       4.506  33.647   1.740  1.00  0.00           H  
ATOM   4852  HA  PHE B 748       3.293  35.016   3.831  1.00  0.00           H  
ATOM   4853  HB3 PHE B 748       2.475  33.270   1.393  1.00  0.00           H  
ATOM   4854  HB2 PHE B 748       2.261  34.899   1.797  1.00  0.00           H  
ATOM   4855  HD1 PHE B 748       0.686  35.722   3.588  1.00  0.00           H  
ATOM   4856  HD2 PHE B 748       0.384  31.792   1.840  1.00  0.00           H  
ATOM   4857  HE1 PHE B 748      -1.604  35.564   4.366  1.00  0.00           H  
ATOM   4858  HE2 PHE B 748      -1.728  31.421   2.981  1.00  0.00           H  
ATOM   4859  HZ  PHE B 748      -2.808  33.288   4.251  1.00  0.00           H  
ATOM   4860  N   LEU B 749       3.690  31.663   3.959  1.00  0.00           N  
ATOM   4861  CA  LEU B 749       3.710  30.531   4.851  1.00  0.00           C  
ATOM   4862  C   LEU B 749       4.725  30.651   6.054  1.00  0.00           C  
ATOM   4863  O   LEU B 749       4.419  30.280   7.169  1.00  0.00           O  
ATOM   4864  CB  LEU B 749       3.728  29.240   4.005  1.00  0.00           C  
ATOM   4865  CG  LEU B 749       2.337  28.917   3.332  1.00  0.00           C  
ATOM   4866  CD1 LEU B 749       2.531  27.831   2.263  1.00  0.00           C  
ATOM   4867  CD2 LEU B 749       1.319  28.290   4.375  1.00  0.00           C  
ATOM   4868  H   LEU B 749       4.119  31.512   3.057  1.00  0.00           H  
ATOM   4869  HA  LEU B 749       2.744  30.582   5.353  1.00  0.00           H  
ATOM   4870  HB3 LEU B 749       3.917  28.435   4.715  1.00  0.00           H  
ATOM   4871  HB2 LEU B 749       4.502  29.368   3.248  1.00  0.00           H  
ATOM   4872  HG  LEU B 749       1.934  29.812   2.858  1.00  0.00           H  
ATOM   4873 HD11 LEU B 749       2.925  26.991   2.836  1.00  0.00           H  
ATOM   4874 HD12 LEU B 749       1.627  27.460   1.780  1.00  0.00           H  
ATOM   4875 HD13 LEU B 749       3.223  28.212   1.512  1.00  0.00           H  
ATOM   4876 HD21 LEU B 749       1.054  29.081   5.077  1.00  0.00           H  
ATOM   4877 HD22 LEU B 749       0.404  27.937   3.898  1.00  0.00           H  
ATOM   4878 HD23 LEU B 749       1.769  27.529   5.012  1.00  0.00           H  
ATOM   4879  N   LEU B 750       5.936  31.214   5.832  1.00  0.00           N  
ATOM   4880  CA  LEU B 750       6.987  31.427   6.805  1.00  0.00           C  
ATOM   4881  C   LEU B 750       6.535  32.460   7.802  1.00  0.00           C  
ATOM   4882  O   LEU B 750       6.719  32.324   8.997  1.00  0.00           O  
ATOM   4883  CB  LEU B 750       8.268  31.944   6.161  1.00  0.00           C  
ATOM   4884  CG  LEU B 750       9.511  31.930   6.958  1.00  0.00           C  
ATOM   4885  CD1 LEU B 750       9.863  30.488   7.453  1.00  0.00           C  
ATOM   4886  CD2 LEU B 750      10.604  32.495   6.042  1.00  0.00           C  
ATOM   4887  H   LEU B 750       6.223  31.547   4.923  1.00  0.00           H  
ATOM   4888  HA  LEU B 750       7.203  30.547   7.412  1.00  0.00           H  
ATOM   4889  HB3 LEU B 750       8.130  32.941   5.742  1.00  0.00           H  
ATOM   4890  HB2 LEU B 750       8.383  31.392   5.228  1.00  0.00           H  
ATOM   4891  HG  LEU B 750       9.346  32.579   7.818  1.00  0.00           H  
ATOM   4892 HD11 LEU B 750      10.828  30.510   7.959  1.00  0.00           H  
ATOM   4893 HD12 LEU B 750       9.140  30.132   8.187  1.00  0.00           H  
ATOM   4894 HD13 LEU B 750      10.003  29.759   6.655  1.00  0.00           H  
ATOM   4895 HD21 LEU B 750      11.539  32.405   6.595  1.00  0.00           H  
ATOM   4896 HD22 LEU B 750      10.826  31.931   5.136  1.00  0.00           H  
ATOM   4897 HD23 LEU B 750      10.524  33.554   5.798  1.00  0.00           H  
ATOM   4898  N   LEU B 751       5.881  33.479   7.301  1.00  0.00           N  
ATOM   4899  CA  LEU B 751       5.217  34.561   8.058  1.00  0.00           C  
ATOM   4900  C   LEU B 751       4.119  33.960   8.909  1.00  0.00           C  
ATOM   4901  O   LEU B 751       4.075  34.119  10.152  1.00  0.00           O  
ATOM   4902  CB  LEU B 751       4.614  35.612   7.042  1.00  0.00           C  
ATOM   4903  CG  LEU B 751       3.742  36.792   7.647  1.00  0.00           C  
ATOM   4904  CD1 LEU B 751       4.607  37.907   8.285  1.00  0.00           C  
ATOM   4905  CD2 LEU B 751       2.851  37.374   6.446  1.00  0.00           C  
ATOM   4906  H   LEU B 751       5.844  33.533   6.293  1.00  0.00           H  
ATOM   4907  HA  LEU B 751       6.004  35.004   8.668  1.00  0.00           H  
ATOM   4908  HB3 LEU B 751       3.927  35.073   6.389  1.00  0.00           H  
ATOM   4909  HB2 LEU B 751       5.392  36.027   6.401  1.00  0.00           H  
ATOM   4910  HG  LEU B 751       3.081  36.458   8.447  1.00  0.00           H  
ATOM   4911 HD11 LEU B 751       4.080  38.842   8.477  1.00  0.00           H  
ATOM   4912 HD12 LEU B 751       4.916  37.530   9.259  1.00  0.00           H  
ATOM   4913 HD13 LEU B 751       5.555  38.190   7.827  1.00  0.00           H  
ATOM   4914 HD21 LEU B 751       2.185  38.144   6.834  1.00  0.00           H  
ATOM   4915 HD22 LEU B 751       3.415  37.746   5.591  1.00  0.00           H  
ATOM   4916 HD23 LEU B 751       2.337  36.490   6.070  1.00  0.00           H  
ATOM   4917  N   PHE B 752       3.222  33.186   8.259  1.00  0.00           N  
ATOM   4918  CA  PHE B 752       2.078  32.551   8.871  1.00  0.00           C  
ATOM   4919  C   PHE B 752       2.495  31.678   9.986  1.00  0.00           C  
ATOM   4920  O   PHE B 752       1.874  31.624  11.055  1.00  0.00           O  
ATOM   4921  CB  PHE B 752       1.185  31.853   7.770  1.00  0.00           C  
ATOM   4922  CG  PHE B 752      -0.232  31.431   8.062  1.00  0.00           C  
ATOM   4923  CD1 PHE B 752      -0.860  31.532   9.349  1.00  0.00           C  
ATOM   4924  CD2 PHE B 752      -1.000  30.780   7.003  1.00  0.00           C  
ATOM   4925  CE1 PHE B 752      -2.090  30.832   9.573  1.00  0.00           C  
ATOM   4926  CE2 PHE B 752      -2.189  30.096   7.291  1.00  0.00           C  
ATOM   4927  CZ  PHE B 752      -2.775  30.106   8.559  1.00  0.00           C  
ATOM   4928  H   PHE B 752       3.403  33.086   7.270  1.00  0.00           H  
ATOM   4929  HA  PHE B 752       1.572  33.396   9.338  1.00  0.00           H  
ATOM   4930  HB3 PHE B 752       1.662  30.959   7.369  1.00  0.00           H  
ATOM   4931  HB2 PHE B 752       1.148  32.602   6.980  1.00  0.00           H  
ATOM   4932  HD1 PHE B 752      -0.335  31.834  10.243  1.00  0.00           H  
ATOM   4933  HD2 PHE B 752      -0.556  30.612   6.032  1.00  0.00           H  
ATOM   4934  HE1 PHE B 752      -2.531  30.849  10.559  1.00  0.00           H  
ATOM   4935  HE2 PHE B 752      -2.696  29.605   6.474  1.00  0.00           H  
ATOM   4936  HZ  PHE B 752      -3.718  29.675   8.859  1.00  0.00           H  
ATOM   4937  N   ALA B 753       3.604  30.970   9.837  1.00  0.00           N
[truncated: 1,009,894 more chars]
